# Supplementary material for: Mapping the Diversity of Maize Races in Mexico
Source: PLoS One. 2014 Dec 8;9(12):e114657. doi: 10.1371/journal.pone.0114657 (PMC4259470; doi:10.1371/journal.pone.0114657)
Supplement: S2 Figure — Race richness (number of races occurring within each grid cell) determined by overlapping distribution models, for three collection efforts analyzed and the complete dataset. a) 1950, b) 1975, c) 2005, and d) complete dataset. The maximum number of races is similar between models, suggesting no apparent reduction in diversity in more than 60 years. Interpretation of differences between models should consider sampling effects, approximate limits for diversity centers were drawn based on the overlap of the three collection efforts and the complete dataset models. (ZIP) [file pone.0114657.s002.zip]

Archive with 2 entries (2 files):
- Figure S2_part 1.tif
- Figure S2_part 2.tif
