# Supplementary material for: Mapping the Diversity of Maize Races in Mexico
Source: PLoS One. 2014 Dec 8;9(12):e114657. doi: 10.1371/journal.pone.0114657 (PMC4259470; doi:10.1371/journal.pone.0114657)
Supplement: S1 Data — Dataset of georeferenced and classified collections used in models. (XLSX) [file pone.0114657.s007.xlsx]

## Sheet: MaicesNativos22931
Id	NumeroDeCatalogo	AnioColecta	ApellidoPaterno(Colector)	ApellidoMaterno(Colector)	Nombre(Colector)	Raza primaria	Influencia de otras razas	ApellidoPaterno(Determinador)	ApellidoMaterno(Determinador)	Nombre(Determinador)	Estado	Municipio	Localidad	Altitud	Longitud	Latitud	ValidacionGeografica
1	INIFAP2009RIDG037m	2009	Díaz	Gallardo	Roger Iván	Cónico	Serrano	Aragón	Cuevas	Flavio	OAXACA	SAN JUAN QUIOTEPEC	San Juan Quiotepec	1967	-96.5881	17.6011	Consistente
2	INIFAP2009RIDG038m	2009	Díaz	Gallardo	Roger Iván	Cónico		Aragón	Cuevas	Flavio	OAXACA	SAN JUAN QUIOTEPEC	San Juan Quiotepec	1967	-96.5881	17.6011	Consistente
3	INIFAP2009RIDG039m	2009	Díaz	Gallardo	Roger Iván	Cónico	Serrano	Aragón	Cuevas	Flavio	OAXACA	SAN JUAN QUIOTEPEC	San Juan Quiotepec	1967	-96.5881	17.6011	Consistente
4	INIFAP2009RIDG040m	2009	Díaz	Gallardo	Roger Iván	Nal-tel de Altura		Aragón	Cuevas	Flavio	OAXACA	SAN JUAN QUIOTEPEC	San Juan Quiotepec	1967	-96.5881	17.6011	Consistente
5	INIFAP2009RIDG001m	2009	Díaz	Gallardo	Roger Iván	Tuxpeño		Aragón	Cuevas	Flavio	OAXACA	SAN JOSÉ CHILTEPEC	San José Chiltepec	35	-96.1688	17.9467	Consistente
6	INIFAP2009RIDG002m	2009	Díaz	Gallardo	Roger Iván	Tuxpeño		Aragón	Cuevas	Flavio	OAXACA	SAN JOSÉ CHILTEPEC	San José Chiltepec	35	-96.1688	17.9467	Consistente
7	INIFAP2009RIDG003m	2009	Díaz	Gallardo	Roger Iván	Tuxpeño		Aragón	Cuevas	Flavio	OAXACA	SAN JOSÉ CHILTEPEC	San José Chiltepec	35	-96.1688	17.9467	Consistente
8	INIFAP2009RIDG004m	2009	Díaz	Gallardo	Roger Iván	Tuxpeño		Aragón	Cuevas	Flavio	OAXACA	SAN JOSÉ CHILTEPEC	San José Chiltepec	36	-96.1701	17.9453	Consistente
9	INIFAP2009RIDG005m	2009	Díaz	Gallardo	Roger Iván	Tuxpeño		Aragón	Cuevas	Flavio	OAXACA	SAN JOSÉ CHILTEPEC	San Isidro Naranjal	138	-96.1246	17.889	Consistente
10	INIFAP2009RIDG006m	2009	Díaz	Gallardo	Roger Iván	Tepecintle		Aragón	Cuevas	Flavio	OAXACA	SAN JOSÉ CHILTEPEC	San Isidro Naranjal	138	-96.1246	17.889	Consistente
11	INIFAP2009RIDG007m	2009	Díaz	Gallardo	Roger Iván	Tepecintle	Tuxpeño	Aragón	Cuevas	Flavio	OAXACA	SAN JOSÉ CHILTEPEC	San Isidro Naranjal	138	-96.1246	17.889	Consistente
12	INIFAP2009RIDG008m	2009	Díaz	Gallardo	Roger Iván	Tuxpeño		Aragón	Cuevas	Flavio	OAXACA	SAN JOSÉ CHILTEPEC	San Isidro Naranjal	104	-96.1271	17.8903	Consistente
13	INIFAP2009RIDG009m	2009	Díaz	Gallardo	Roger Iván	Tepecintle		Aragón	Cuevas	Flavio	OAXACA	SAN JOSÉ CHILTEPEC	San Isidro Naranjal	104	-96.1271	17.8903	Consistente
14	INIFAP2009RIDG010m	2009	Díaz	Gallardo	Roger Iván	Tepecintle		Aragón	Cuevas	Flavio	OAXACA	SAN JOSÉ CHILTEPEC	San Isidro Naranjal	104	-96.1271	17.8903	Consistente
15	INIFAP2009RIDG011m	2009	Díaz	Gallardo	Roger Iván	Cónico		Aragón	Cuevas	Flavio	OAXACA	SANTIAGO COMALTEPEC	Santiago Comaltepec	1953	-96.55	17.5636	Consistente
16	INIFAP2009RIDG013m	2009	Díaz	Gallardo	Roger Iván	Olotón	Serrano	Aragón	Cuevas	Flavio	OAXACA	SANTIAGO COMALTEPEC	Santiago Comaltepec	1953	-96.55	17.5636	Consistente
17	INIFAP2009RIDG012m	2009	Díaz	Gallardo	Roger Iván	Serrano	Olotón	Aragón	Cuevas	Flavio	OAXACA	SANTIAGO COMALTEPEC	Santiago Comaltepec	1953	-96.55	17.5636	Consistente
18	INIFAP2009RIDG014m	2009	Díaz	Gallardo	Roger Iván	Cónico	Serrano	Aragón	Cuevas	Flavio	OAXACA	SANTIAGO COMALTEPEC	Santiago Comaltepec	1953	-96.55	17.5636	Consistente
19	INIFAP2009RIDG015m	2009	Díaz	Gallardo	Roger Iván	Serrano	Cónico	Aragón	Cuevas	Flavio	OAXACA	SANTIAGO COMALTEPEC	Santiago Comaltepec	2018	-96.5472	17.5639	Consistente
20	INIFAP2009RIDG016m	2009	Díaz	Gallardo	Roger Iván	ND		Aragón	Cuevas	Flavio	OAXACA	SAN PEDRO YOLOX	San Pedro Yólox	1942	-96.5503	17.5894	Consistente
21	INIFAP2009RIDG017m	2009	Díaz	Gallardo	Roger Iván	ND		Aragón	Cuevas	Flavio	OAXACA	SAN PEDRO YOLOX	San Pedro Yólox	1942	-96.5503	17.5894	Consistente
22	INIFAP2009RIDG018m	2009	Díaz	Gallardo	Roger Iván	Tepecintle	Tuxpeño	Aragón	Cuevas	Flavio	OAXACA	SAN JOSÉ TENANGO	Peña Blanca	1942	-96.6583	18.1703	Consistente
23	INIFAP2009RIDG019m	2009	Díaz	Gallardo	Roger Iván	Tepecintle		Aragón	Cuevas	Flavio	OAXACA	SAN JOSÉ TENANGO	Peña Blanca	655	-96.66	18.1778	Consistente
24	INIFAP2009RIDG020m	2009	Díaz	Gallardo	Roger Iván	Tepecintle	Tuxpeño	Aragón	Cuevas	Flavio	OAXACA	SAN JOSÉ TENANGO	Peña Blanca	644	-96.6583	18.1703	Consistente
25	INIFAP2009RIDG021m	2009	Díaz	Gallardo	Roger Iván	Tepecintle	Tuxpeño	Aragón	Cuevas	Flavio	OAXACA	SAN JOSÉ TENANGO	Peña Blanca	644	-96.6583	18.1703	Consistente
26	INIFAP2009RIDG022m	2009	Díaz	Gallardo	Roger Iván	Tepecintle		Aragón	Cuevas	Flavio	OAXACA	SAN JOSÉ TENANGO	Peña Blanca	644	-96.6583	18.1703	Consistente
27	INIFAP2009RIDG023m	2009	Díaz	Gallardo	Roger Iván	Tepecintle		Aragón	Cuevas	Flavio	OAXACA	SAN JOSÉ TENANGO	Peña Blanca	642	-96.6586	18.1789	Consistente
28	INIFAP2009RIDG024m	2009	Díaz	Gallardo	Roger Iván	Tepecintle		Aragón	Cuevas	Flavio	OAXACA	SAN JOSÉ TENANGO	Puerto Buena Vista	520	-96.6733	18.2186	Consistente
29	INIFAP2009RIDG025m	2009	Díaz	Gallardo	Roger Iván	Tepecintle	Tuxpeño	Aragón	Cuevas	Flavio	OAXACA	SAN JOSÉ TENANGO	Puerto Buena Vista	510	-96.6658	18.2178	Consistente
30	INIFAP2009RIDG026m	2009	Díaz	Gallardo	Roger Iván	Tepecintle		Aragón	Cuevas	Flavio	OAXACA	SAN JOSÉ TENANGO	Pozo de Águila	340	-96.6831	18.1919	Consistente
31	INIFAP2009RIDG027m	2009	Díaz	Gallardo	Roger Iván	Tepecintle		Aragón	Cuevas	Flavio	OAXACA	SAN JOSÉ TENANGO	Cañada Maguey	316	-96.6908	18.1881	Consistente
32	INIFAP2009RIDG028m	2009	Díaz	Gallardo	Roger Iván	Tepecintle		Aragón	Cuevas	Flavio	OAXACA	SAN FELIPE USILA	Santa Cruz Tepototutla	1085	-96.5558	17.7458	Consistente
33	INIFAP2009RIDG029m	2009	Díaz	Gallardo	Roger Iván	Tepecintle		Aragón	Cuevas	Flavio	OAXACA	SAN FELIPE USILA	Santa Cruz Tepototutla	1085	-96.5558	17.7458	Consistente
34	INIFAP2009RIDG030m	2009	Díaz	Gallardo	Roger Iván	Tepecintle		Aragón	Cuevas	Flavio	OAXACA	SAN FELIPE USILA	Santa Cruz Tepototutla	1085	-96.5558	17.7458	Consistente
35	INIFAP2009RIDG031m	2009	Díaz	Gallardo	Roger Iván	Tepecintle		Aragón	Cuevas	Flavio	OAXACA	SAN FELIPE USILA	Santa Cruz Tepototutla	1170	-96.5558	17.7458	Consistente
36	INIFAP2009RIDG032m	2009	Díaz	Gallardo	Roger Iván	Tepecintle		Aragón	Cuevas	Flavio	OAXACA	SAN FELIPE USILA	Santa Cruz Tepototutla	1170	-96.5558	17.7458	Consistente
37	INIFAP2009RIDG033m	2009	Díaz	Gallardo	Roger Iván	Tepecintle		Aragón	Cuevas	Flavio	OAXACA	SAN FELIPE USILA	Santa Cruz Tepototutla	1170	-96.5558	17.7458	Consistente
38	INIFAP2009RIDG034m	2009	Díaz	Gallardo	Roger Iván	Tepecintle		Aragón	Cuevas	Flavio	OAXACA	SAN FELIPE USILA	Santa Cruz Tepototutla	1170	-96.5558	17.7458	Consistente
39	INIFAP2009RIDG035m	2009	Díaz	Gallardo	Roger Iván	Tepecintle		Aragón	Cuevas	Flavio	OAXACA	SAN FELIPE USILA	Santa Cruz Tepototutla	1170	-96.5558	17.7458	Consistente
40	INIFAP2009RIDG036m	2009	Díaz	Gallardo	Roger Iván	Serrano		Aragón	Cuevas	Flavio	OAXACA	SAN JUAN QUIOTEPEC	San Juan Quiotepec	1967	-96.5881	17.6011	Consistente
41	INIFAP2009RIDG041m	2009	Díaz	Gallardo	Roger Iván	Bolita	Pepitilla	Aragón	Cuevas	Flavio	OAXACA	SAN JUAN QUIOTEPEC	San Juan Quiotepec	1967	-96.5881	17.6011	Consistente
42	INIFAP2009RIDG042m	2009	Díaz	Gallardo	Roger Iván	Chalqueño	Cónico	Aragón	Cuevas	Flavio	OAXACA	SAN JUAN QUIOTEPEC	Santa María Totomoxtla	2285	-96.5581	17.6142	Consistente
43	INIFAP2009RIDG043m	2009	Díaz	Gallardo	Roger Iván	Cónico		Aragón	Cuevas	Flavio	OAXACA	SAN JUAN QUIOTEPEC	Santa María Totomoxtla	2285	-96.5581	17.6142	Consistente
44	INIFAP2009RIDG044m	2009	Díaz	Gallardo	Roger Iván	Cónico		Aragón	Cuevas	Flavio	OAXACA	SAN JUAN QUIOTEPEC	Santa María Totomoxtla	2238	-96.5594	17.6114	Consistente
45	INIFAP2009RIDG045m	2009	Díaz	Gallardo	Roger Iván	Cónico		Aragón	Cuevas	Flavio	OAXACA	SAN JUAN QUIOTEPEC	Santa María Totomoxtla	2238	-96.5594	17.6114	Consistente
46	INIFAP2009RIDG046m	2009	Díaz	Gallardo	Roger Iván	Serrano		Aragón	Cuevas	Flavio	OAXACA	SAN JUAN QUIOTEPEC	Santa María Totomoxtla	2238	-96.5594	17.6114	Consistente
47	INIFAP2009RIDG047m	2009	Díaz	Gallardo	Roger Iván	Cónico	Chalqueño	Aragón	Cuevas	Flavio	OAXACA	SAN JUAN QUIOTEPEC	Santa María Totomoxtla	2238	-96.5594	17.6114	Consistente
48	INIFAP2009RIDG048m	2009	Díaz	Gallardo	Roger Iván	Olotón		Aragón	Cuevas	Flavio	OAXACA	SAN PEDRO YOLOX	San Pedro Yólox	1942	-96.5503	17.5894	Consistente
49	INIFAP2009RIDG049m	2009	Díaz	Gallardo	Roger Iván	Olotón	Cónico	Aragón	Cuevas	Flavio	OAXACA	SAN PEDRO YOLOX	San Pedro Yólox	1942	-96.5503	17.5894	Consistente
50	INIFAP2009RIDG050m	2009	Díaz	Gallardo	Roger Iván	Tepecintle		Aragón	Cuevas	Flavio	OAXACA	SAN PEDRO YOLOX	San Pedro Yólox	1942	-96.5503	17.5894	Consistente
51	INIFAP2009RIDG051m	2009	Díaz	Gallardo	Roger Iván	Elotes Cónicos		Aragón	Cuevas	Flavio	OAXACA	SAN PEDRO YOLOX	San Pedro Yólox	1942	-96.5503	17.5894	Consistente
52	INIFAP2009RIDG052m	2009	Díaz	Gallardo	Roger Iván	Cónico	Olotón	Aragón	Cuevas	Flavio	OAXACA	SAN PEDRO YOLOX	San Pedro Yólox	1942	-96.5503	17.5894	Consistente
53	INIFAP2009RIDG053m	2009	Díaz	Gallardo	Roger Iván	Cónico		Aragón	Cuevas	Flavio	OAXACA	SAN JUAN QUIOTEPEC	Santa María Totomoxtla	2238	-96.5594	17.6114	Consistente
54	INIFAP2009RIDG054m	2009	Díaz	Gallardo	Roger Iván	Tepecintle		Aragón	Cuevas	Flavio	OAXACA	SAN JUAN BAUTISTA TLACOATZINTEPEC	San Juan Bautista Tlacoatzintepec	569	-96.5869	17.8597	Consistente
55	INIFAP2009RIDG055m	2009	Díaz	Gallardo	Roger Iván	Tepecintle	Nal-tel	Aragón	Cuevas	Flavio	OAXACA	SAN JUAN BAUTISTA TLACOATZINTEPEC	San Juan Bautista Tlacoatzintepec	569	-96.5869	17.8597	Consistente
56	INIFAP2009RIDG056m	2009	Díaz	Gallardo	Roger Iván	Tepecintle	Nal-Tel	Aragón	Cuevas	Flavio	OAXACA	SAN JUAN BAUTISTA TLACOATZINTEPEC	San Juan Bautista Tlacoatzintepec	569	-96.5869	17.8597	Consistente
57	INIFAP2009RIDG057m	2009	Díaz	Gallardo	Roger Iván	Tepecintle		Aragón	Cuevas	Flavio	OAXACA	SAN JUAN BAUTISTA TLACOATZINTEPEC	San Juan Bautista Tlacoatzintepec	569	-96.5869	17.8597	Consistente
58	INIFAP2009RIDG058m	2009	Díaz	Gallardo	Roger Iván	Serrano		Aragón	Cuevas	Flavio	OAXACA	SAN JUAN BAUTISTA TLACOATZINTEPEC	La Soledad	1793	-96.6242	17.8781	Consistente
59	INIFAP2009RIDG059m	2009	Díaz	Gallardo	Roger Iván	Serrano		Aragón	Cuevas	Flavio	OAXACA	SAN JUAN BAUTISTA TLACOATZINTEPEC	La Soledad	1793	-96.6242	17.8781	Consistente
60	INIFAP2009RIDG060m	2009	Díaz	Gallardo	Roger Iván	Serrano		Aragón	Cuevas	Flavio	OAXACA	SAN JUAN BAUTISTA TLACOATZINTEPEC	La Soledad	1793	-96.6242	17.8781	Consistente
61	INIFAP2009RIDG061m	2009	Díaz	Gallardo	Roger Iván	Tepecintle	Serrano	Aragón	Cuevas	Flavio	OAXACA	SAN JUAN BAUTISTA TLACOATZINTEPEC	La Soledad	1793	-96.6242	17.8781	Consistente
62	INIFAP2009RIDG062m	2009	Díaz	Gallardo	Roger Iván	Serrano	Tepecintle	Aragón	Cuevas	Flavio	OAXACA	SAN JUAN BAUTISTA TLACOATZINTEPEC	La Soledad	1793	-96.6242	17.8781	Consistente
63	INIFAP2009RIDG063m	2009	Díaz	Gallardo	Roger Iván	Tepecintle		Aragón	Cuevas	Flavio	OAXACA	SAN JUAN BAUTISTA TLACOATZINTEPEC	San Pedro La Alianza	943	-96.5992	17.8931	Consistente
64	INIFAP2009RIDG064m	2009	Díaz	Gallardo	Roger Iván	Tepecintle		Aragón	Cuevas	Flavio	OAXACA	SAN JUAN BAUTISTA TLACOATZINTEPEC	San Pedro La Alianza	943	-96.5992	17.8931	Consistente
65	INIFAP2009RIDG065m	2009	Díaz	Gallardo	Roger Iván	Tepecintle		Aragón	Cuevas	Flavio	OAXACA	SAN JUAN BAUTISTA TLACOATZINTEPEC	San Pedro La Alianza	943	-96.6	17.8922	Consistente
66	INIFAP2009RIDG066m	2009	Díaz	Gallardo	Roger Iván	Tepecintle	Serrano	Aragón	Cuevas	Flavio	OAXACA	SAN JUAN BAUTISTA TLACOATZINTEPEC	San Pedro La Alianza	943	-96.5992	17.8931	Consistente
67	INIFAP2009RIDG067m	2009	Díaz	Gallardo	Roger Iván	Tepecintle		Aragón	Cuevas	Flavio	OAXACA	SAN JUAN BAUTISTA TLACOATZINTEPEC	San Pedro La Alianza	943	-96.5992	17.8931	Consistente
68	INIFAP2009RIDG068m	2009	Díaz	Gallardo	Roger Iván	Tepecintle		Aragón	Cuevas	Flavio	OAXACA	SAN JUAN BAUTISTA TLACOATZINTEPEC	San Pedro La Alianza	943	-96.5992	17.8931	Consistente
69	INIFAP2009RIDG069m	2009	Díaz	Gallardo	Roger Iván	Tepecintle	Olotillo	Aragón	Cuevas	Flavio	OAXACA	SAN JUAN BAUTISTA TLACOATZINTEPEC	San Pedro La Alianza	943	-96.5992	17.8931	Consistente
70	INIFAP2009RIDG070m	2009	Díaz	Gallardo	Roger Iván	Tepecintle	Olotillo	Aragón	Cuevas	Flavio	OAXACA	SAN FELIPE USILA	San Felipe Usila	121	-96.5228	17.8897	Consistente
71	INIFAP2009RIDG071m	2009	Díaz	Gallardo	Roger Iván	Tepecintle	Tuxpeño	Aragón	Cuevas	Flavio	OAXACA	SAN FELIPE USILA	San Felipe Usila	121	-96.5228	17.8897	Consistente
72	INIFAP2009RIDG072m	2009	Díaz	Gallardo	Roger Iván	Tuxpeño		Aragón	Cuevas	Flavio	OAXACA	SAN FELIPE USILA	San Felipe Usila	121	-96.5228	17.8897	Consistente
73	INIFAP2009RIDG073m	2009	Díaz	Gallardo	Roger Iván	Tepecintle		Aragón	Cuevas	Flavio	OAXACA	SAN FELIPE USILA	San Felipe Usila	121	-96.5228	17.8897	Consistente
74	INIFAP2009RIDG074m	2009	Díaz	Gallardo	Roger Iván	Tepecintle		Aragón	Cuevas	Flavio	OAXACA	SAN FELIPE USILA	San Felipe Usila	121	-96.5228	17.8897	Consistente
75	INIFAP2009RIDG075m	2009	Díaz	Gallardo	Roger Iván	Tepecintle	Tuxpeño	Aragón	Cuevas	Flavio	OAXACA	SAN FELIPE USILA	San Felipe Usila	121	-96.5228	17.8897	Consistente
76	INIFAP2009RIDG076m	2009	Díaz	Gallardo	Roger Iván	Tepecintle		Aragón	Cuevas	Flavio	OAXACA	SAN FELIPE USILA	San Felipe Usila	121	-96.5228	17.8897	Consistente
77	INIFAP2009RIDG077m	2009	Díaz	Gallardo	Roger Iván	Tepecintle	Nal-tel	Aragón	Cuevas	Flavio	OAXACA	SAN FELIPE USILA	Cerro Verde	308	-96.5147	17.9614	Consistente
78	INIFAP2009RIDG078m	2009	Díaz	Gallardo	Roger Iván	Tepecintle		Aragón	Cuevas	Flavio	OAXACA	SAN FELIPE USILA	Cerro Verde	308	-96.5147	17.9614	Consistente
79	INIFAP2009RIDG127m	2009	Díaz	Gallardo	Roger Iván	Tepecintle		Aragón	Cuevas	Flavio	OAXACA	SAN FELIPE JALAPA DE DÍAZ	La Sorpresa	131	-96.4833	18.1069	Consistente
80	INIFAP2009RIDG128m	2009	Díaz	Gallardo	Roger Iván	Tuxpeño		Aragón	Cuevas	Flavio	OAXACA	SAN LUCAS OJITLÁN	El Mirador	103	-96.4608	18.0461	Consistente
81	INIFAP2009RIDG082m	2009	Díaz	Gallardo	Roger Iván	Tuxpeño		Aragón	Cuevas	Flavio	OAXACA	SANTIAGO JOCOTEPEC	Monte Negro	87	-95.8733	17.5883	Consistente
82	INIFAP2009RIDG083m	2009	Díaz	Gallardo	Roger Iván	Tepecintle	Tuxpeño	Aragón	Cuevas	Flavio	OAXACA	SANTIAGO JOCOTEPEC	Monte Negro	87	-95.8733	17.5883	Consistente
83	INIFAP2009RIDG084m	2009	Díaz	Gallardo	Roger Iván	Tuxpeño	Tepecintle	Aragón	Cuevas	Flavio	OAXACA	SANTIAGO JOCOTEPEC	Monte Negro	87	-95.8733	17.5883	Consistente
84	INIFAP2009RIDG085m	2009	Díaz	Gallardo	Roger Iván	Tuxpeño		Aragón	Cuevas	Flavio	OAXACA	SANTIAGO JOCOTEPEC	Monte Negro	87	-95.8733	17.5883	Consistente
85	INIFAP2009RIDG086m	2009	Díaz	Gallardo	Roger Iván	Tepecintle		Aragón	Cuevas	Flavio	OAXACA	SAN JUAN PETLAPA	San Juan Petlapa	684	-96.0361	17.4694	Consistente
86	INIFAP2009RIDG087m	2009	Díaz	Gallardo	Roger Iván	Tepecintle		Aragón	Cuevas	Flavio	OAXACA	SAN JUAN PETLAPA	San Juan Petlapa	684	-96.0361	17.4694	Consistente
87	INIFAP2009RIDG088m	2009	Díaz	Gallardo	Roger Iván	Tepecintle		Aragón	Cuevas	Flavio	OAXACA	SAN JUAN PETLAPA	San Juan Petlapa	684	-96.0361	17.4694	Consistente
88	INIFAP2009RIDG089m	2009	Díaz	Gallardo	Roger Iván	Tepecintle		Aragón	Cuevas	Flavio	OAXACA	SAN JUAN PETLAPA	San Juan Petlapa	648	-96.0361	17.4694	Consistente
89	INIFAP2009RIDG129m	2009	Díaz	Gallardo	Roger Iván	Tepecintle		Aragón	Cuevas	Flavio	OAXACA	SAN LUCAS OJITLÁN	El Mirador	103	-96.4608	18.0461	Consistente
90	INIFAP2009RIDG130m	2009	Díaz	Gallardo	Roger Iván	Tuxpeño	Tepecintle	Aragón	Cuevas	Flavio	OAXACA	SAN LUCAS OJITLÁN	El Mirador	103	-96.4608	18.0461	Consistente
91	INIFAP2009RIDG131m	2009	Díaz	Gallardo	Roger Iván	Tepecintle		Aragón	Cuevas	Flavio	OAXACA	SAN LUCAS OJITLÁN	El Mirador	103	-96.4608	18.0461	Consistente
92	INIFAP2009RIDG158m	2009	Díaz	Gallardo	Roger Iván	Tepecintle		Aragón	Cuevas	Flavio	OAXACA	SAN JUAN BAUTISTA VALLE NACIONAL	San Lucas Arroyo Palomo	512	-96.37	17.8342	Consistente
93	INIFAP2009RIDG159m	2009	Díaz	Gallardo	Roger Iván	Tepecintle		Aragón	Cuevas	Flavio	OAXACA	SAN JUAN BAUTISTA VALLE NACIONAL	San Lucas Arroyo Palomo	512	-96.37	17.8342	Consistente
94	INIFAP2009RIDG160m	2009	Díaz	Gallardo	Roger Iván	Olotillo	Tuxpeño	Aragón	Cuevas	Flavio	OAXACA	SAN JUAN BAUTISTA TUXTEPEC	Sebastopol	47	-96.1722	18.0322	Consistente
95	INIFAP2009RIDG161m	2009	Díaz	Gallardo	Roger Iván	Olotillo		Aragón	Cuevas	Flavio	OAXACA	SAN JUAN BAUTISTA TUXTEPEC	Sebastopol	47	-96.1722	18.0322	Consistente
96	INIFAP2009RIDG162m	2009	Díaz	Gallardo	Roger Iván	Olotillo	Tuxpeño	Aragón	Cuevas	Flavio	OAXACA	SAN JUAN BAUTISTA TUXTEPEC	Sebastopol	47	-96.1722	18.0322	Consistente
97	INIFAP2009RIDG163m	2009	Díaz	Gallardo	Roger Iván	Tepecintle	Tuxpeño	Aragón	Cuevas	Flavio	OAXACA	SAN JUAN LALANA	San Isidro El Arenal	139	-95.8097	17.5544	Consistente
98	INIFAP2009RIDG164m	2009	Díaz	Gallardo	Roger Iván	Tuxpeño	Tepecintle	Aragón	Cuevas	Flavio	OAXACA	SAN JUAN LALANA	San Isidro El Arenal	139	-95.8097	17.5544	Consistente
99	INIFAP2009RIDG165m	2009	Díaz	Gallardo	Roger Iván	Tepecintle		Aragón	Cuevas	Flavio	OAXACA	SAN JUAN LALANA	San Isidro El Arenal	139	-95.8097	17.5544	Consistente
100	INIFAP2009RIDG166m	2009	Díaz	Gallardo	Roger Iván	Tepecintle		Aragón	Cuevas	Flavio	OAXACA	SAN JUAN LALANA	San Isidro El Arenal	139	-95.8097	17.5544	Consistente
101	INIFAP2009RIDG079m	2009	Díaz	Gallardo	Roger Iván	Tepecintle	Tuxpeño	Aragón	Cuevas	Flavio	OAXACA	SAN FELIPE USILA	Cerro Verde	308	-96.5147	17.9614	Consistente
102	INIFAP2009RIDG080m	2009	Díaz	Gallardo	Roger Iván	Tepecintle	Tuxpeño	Aragón	Cuevas	Flavio	OAXACA	SAN FELIPE USILA	Cerro Verde	308	-96.5147	17.9614	Consistente
103	INIFAP2009RIDG081m	2009	Díaz	Gallardo	Roger Iván	Tepecintle		Aragón	Cuevas	Flavio	OAXACA	SAN FELIPE USILA	Cerro Verde	308	-96.5147	17.9614	Consistente
104	INIFAP2009RIDG090m	2009	Díaz	Gallardo	Roger Iván	Tepecintle		Aragón	Cuevas	Flavio	OAXACA	SAN JUAN PETLAPA	San Juan Petlapa	648	-96.0361	17.4694	Consistente
105	INIFAP2009RIDG091m	2009	Díaz	Gallardo	Roger Iván	Tepecintle		Aragón	Cuevas	Flavio	OAXACA	SAN JUAN PETLAPA	San Juan Petlapa	648	-96.0361	17.4694	Consistente
106	INIFAP2009RIDG092m	2009	Díaz	Gallardo	Roger Iván	Tepecintle		Aragón	Cuevas	Flavio	OAXACA	SAN JUAN PETLAPA	San Juan Petlapa	648	-96.0361	17.4694	Consistente
107	INIFAP2009RIDG093m	2009	Díaz	Gallardo	Roger Iván	Tepecintle		Aragón	Cuevas	Flavio	OAXACA	SAN JUAN PETLAPA	San Juan Toavela	630	-96.065	17.5247	Consistente
108	INIFAP2009RIDG094m	2009	Díaz	Gallardo	Roger Iván	Tepecintle		Aragón	Cuevas	Flavio	OAXACA	SAN JUAN PETLAPA	San Juan Toavela	630	-96.065	17.5247	Consistente
109	INIFAP2009RIDG095m	2009	Díaz	Gallardo	Roger Iván	Tepecintle		Aragón	Cuevas	Flavio	OAXACA	SAN JUAN PETLAPA	San Juan Toavela	630	-96.065	17.5247	Consistente
110	INIFAP2009RIDG096m	2009	Díaz	Gallardo	Roger Iván	Tepecintle		Aragón	Cuevas	Flavio	OAXACA	SAN JUAN PETLAPA	San Juan Toavela	630	-96.065	17.5247	Consistente
111	INIFAP2009RIDG097m	2009	Díaz	Gallardo	Roger Iván	Tepecintle		Aragón	Cuevas	Flavio	OAXACA	SAN JUAN PETLAPA	San Juan Toavela	630	-96.065	17.5247	Consistente
112	INIFAP2009RIDG098m	2009	Díaz	Gallardo	Roger Iván	Tepecintle		Aragón	Cuevas	Flavio	OAXACA	SAN JUAN PETLAPA	San Juan Toavela	630	-96.065	17.5247	Consistente
113	INIFAP2009RIDG099m	2009	Díaz	Gallardo	Roger Iván	Olotillo	Tuxpeño	Aragón	Cuevas	Flavio	OAXACA	SAN JUAN BAUTISTA TUXTEPEC	Mazín Chico	79	-96.2728	18.0694	Consistente
114	INIFAP2009RIDG100m	2009	Díaz	Gallardo	Roger Iván	Tuxpeño	Tepecintle	Aragón	Cuevas	Flavio	OAXACA	SAN JUAN BAUTISTA TUXTEPEC	Mazín Chico	79	-96.2728	18.0694	Consistente
115	INIFAP2009RIDG101m	2009	Díaz	Gallardo	Roger Iván	Tuxpeño		Aragón	Cuevas	Flavio	OAXACA	SAN JUAN BAUTISTA TUXTEPEC	Mazín Chico	79	-96.2728	18.0694	Consistente
116	INIFAP2009RIDG102m	2009	Díaz	Gallardo	Roger Iván	Tuxpeño		Aragón	Cuevas	Flavio	OAXACA	SAN JUAN BAUTISTA TUXTEPEC	Mazín Chico	79	-96.2728	18.0694	Consistente
117	INIFAP2009RIDG103m	2009	Díaz	Gallardo	Roger Iván	Olotillo	Tuxpeño	Aragón	Cuevas	Flavio	OAXACA	SAN JUAN BAUTISTA TUXTEPEC	Mazín Chico	79	-96.2728	18.0694	Consistente
118	INIFAP2009RIDG104m	2009	Díaz	Gallardo	Roger Iván	Olotillo	Tuxpeño	Aragón	Cuevas	Flavio	OAXACA	SAN JUAN BAUTISTA TUXTEPEC	Mazín Chico	79	-96.2728	18.0694	Consistente
119	INIFAP2009RIDG105m	2009	Díaz	Gallardo	Roger Iván	Tuxpeño		Aragón	Cuevas	Flavio	OAXACA	SAN JUAN BAUTISTA TUXTEPEC	Santa Úrsula	44	-96.2369	18.0078	Consistente
120	INIFAP2009RIDG106m	2009	Díaz	Gallardo	Roger Iván	Tuxpeño	Olotillo	Aragón	Cuevas	Flavio	OAXACA	SAN JUAN BAUTISTA TUXTEPEC	Santa Úrsula	44	-96.2369	18.0078	Consistente
121	INIFAP2009RIDG107m	2009	Díaz	Gallardo	Roger Iván	Tuxpeño		Aragón	Cuevas	Flavio	OAXACA	SAN JUAN BAUTISTA TUXTEPEC	Santa Úrsula	44	-96.2369	18.0078	Consistente
122	INIFAP2009RIDG108m	2009	Díaz	Gallardo	Roger Iván	Olotillo	Tuxpeño	Aragón	Cuevas	Flavio	OAXACA	SAN JUAN BAUTISTA TUXTEPEC	Santa Úrsula	44	-96.2369	18.0078	Consistente
123	INIFAP2009RIDG109m	2009	Díaz	Gallardo	Roger Iván	Tuxpeño		Aragón	Cuevas	Flavio	OAXACA	AYOTZINTEPEC	Monte Mario	136	-96.1631	17.6756	Consistente
124	INIFAP2009RIDG110m	2009	Díaz	Gallardo	Roger Iván	Olotillo	Tuxpeño	Aragón	Cuevas	Flavio	OAXACA	AYOTZINTEPEC	Monte Mario	136	-96.1631	17.6756	Consistente
125	INIFAP2009RIDG111m	2009	Díaz	Gallardo	Roger Iván	Tepecintle	Tuxpeño	Aragón	Cuevas	Flavio	OAXACA	AYOTZINTEPEC	Monte Mario	136	-96.1631	17.6756	Consistente
126	INIFAP2009RIDG112m	2009	Díaz	Gallardo	Roger Iván	Tepecintle	Tuxpeño	Aragón	Cuevas	Flavio	OAXACA	AYOTZINTEPEC	Monte Mario	136	-96.1631	17.6756	Consistente
127	INIFAP2009RIDG113m	2009	Díaz	Gallardo	Roger Iván	Tepecintle	Tuxpeño	Aragón	Cuevas	Flavio	OAXACA	AYOTZINTEPEC	San Pedro Ozumacín	426	-96.2281	17.6789	Consistente
128	INIFAP2009RIDG114m	2009	Díaz	Gallardo	Roger Iván	Tepecintle		Aragón	Cuevas	Flavio	OAXACA	AYOTZINTEPEC	San Pedro Ozumacín	426	-96.2281	17.6789	Consistente
129	INIFAP2009RIDG115m	2009	Díaz	Gallardo	Roger Iván	Tuxpeño		Aragón	Cuevas	Flavio	OAXACA	AYOTZINTEPEC	San Pedro Ozumacín	426	-96.2281	17.6789	Consistente
130	INIFAP2009RIDG116m	2009	Díaz	Gallardo	Roger Iván	Olotillo	Tuxpeño	Aragón	Cuevas	Flavio	OAXACA	SAN LUCAS OJITLAN	San José Laguna	112	-96.385	18.1133	Consistente
131	INIFAP2009RIDG117m	2009	Díaz	Gallardo	Roger Iván	Tepecintle	Tuxpeño	Aragón	Cuevas	Flavio	OAXACA	SAN MIGUEL SOYALTEPEC	Piedra de Amolar	135	-96.4508	18.1194	Consistente
132	INIFAP2009RIDG118m	2009	Díaz	Gallardo	Roger Iván	Tuxpeño		Aragón	Cuevas	Flavio	OAXACA	SAN MIGUEL SOYALTEPEC	Piedra de Amolar	135	-96.4508	18.1194	Consistente
133	INIFAP2009RIDG119m	2009	Díaz	Gallardo	Roger Iván	Tepecintle	Tuxpeño	Aragón	Cuevas	Flavio	OAXACA	SAN MIGUEL SOYALTEPEC	Piedra de Amolar	135	-96.4508	18.1194	Consistente
134	INIFAP2009RIDG120m	2009	Díaz	Gallardo	Roger Iván	Tuxpeño		Aragón	Cuevas	Flavio	OAXACA	SAN MIGUEL SOYALTEPEC	Piedra de Amolar	135	-96.4508	18.1194	Consistente
135	INIFAP2009RIDG121m	2009	Díaz	Gallardo	Roger Iván	Tepecintle	Tuxpeño	Aragón	Cuevas	Flavio	OAXACA	SAN MIGUEL SOYALTEPEC	Piedra de Amolar	135	-96.4508	18.1194	Consistente
136	INIFAP2009RIDG122m	2009	Díaz	Gallardo	Roger Iván	Tuxpeño	Tepecintle	Aragón	Cuevas	Flavio	OAXACA	SAN MIGUEL SOYALTEPEC	Piedra de Amolar	135	-96.4508	18.1194	Consistente
137	INIFAP2009RIDG123m	2009	Díaz	Gallardo	Roger Iván	Tepecintle	Tuxpeño	Aragón	Cuevas	Flavio	OAXACA	SAN FELIPE JALAPA DE DÍAZ	La Sorpresa	131	-96.4833	18.1069	Consistente
138	INIFAP2009RIDG124m	2009	Díaz	Gallardo	Roger Iván	Tepecintle	Tuxpeño	Aragón	Cuevas	Flavio	OAXACA	SAN FELIPE JALAPA DE DÍAZ	La Sorpresa	131	-96.4833	18.1069	Consistente
139	INIFAP2009RIDG125m	2009	Díaz	Gallardo	Roger Iván	Tepecintle		Aragón	Cuevas	Flavio	OAXACA	SAN FELIPE JALAPA DE DÍAZ	La Sorpresa	131	-96.4833	18.1069	Consistente
140	INIFAP2009RIDG126m	2009	Díaz	Gallardo	Roger Iván	Tepecintle	Tuxpeño cruzado	Aragón	Cuevas	Flavio	OAXACA	SAN FELIPE JALAPA DE DÍAZ	La Sorpresa	131	-96.4833	18.1069	Consistente
141	INIFAP2009RIDG167m	2009	Díaz	Gallardo	Roger Iván	Tepecintle		Aragón	Cuevas	Flavio	OAXACA	SAN JUAN LALANA	San Isidro El Arenal	139	-95.8097	17.5544	Consistente
142	INIFAP2009RIDG168m	2009	Díaz	Gallardo	Roger Iván	Tuxpeño	Tepecintle	Aragón	Cuevas	Flavio	OAXACA	SAN JUAN LALANA	San Isidro El Arenal	139	-95.8097	17.5544	Consistente
143	INIFAP2009RIDG169m	2009	Díaz	Gallardo	Roger Iván	Tepecintle		Aragón	Cuevas	Flavio	OAXACA	SAN JUAN LALANA	Arroyo Blanco	228	-95.8622	17.5397	Consistente
144	INIFAP2009RIDG170m	2009	Díaz	Gallardo	Roger Iván	Tepecintle		Aragón	Cuevas	Flavio	OAXACA	SAN JUAN LALANA	Arroyo Blanco	228	-95.8622	17.5397	Consistente
145	INIFAP2009RIDG171m	2009	Díaz	Gallardo	Roger Iván	Tepecintle	Tuxpeño	Aragón	Cuevas	Flavio	OAXACA	SAN JUAN LALANA	Arroyo Blanco	228	-95.8622	17.5397	Consistente
146	INIFAP2009RIDG172m	2009	Díaz	Gallardo	Roger Iván	Tuxpeño	Tepecintle	Aragón	Cuevas	Flavio	OAXACA	SAN JUAN LALANA	Arroyo Blanco	228	-95.8622	17.5397	Consistente
147	INIFAP2009RIDG173m	2009	Díaz	Gallardo	Roger Iván	Tuxpeño	Tepecintle	Aragón	Cuevas	Flavio	OAXACA	SAN JUAN LALANA	Arroyo Blanco	228	-95.8622	17.5397	Consistente
148	INIFAP2009RIDG174m	2009	Díaz	Gallardo	Roger Iván	Olotillo	Tuxpeño	Aragón	Cuevas	Flavio	OAXACA	SAN JUAN LALANA	Arroyo Blanco	228	-95.8622	17.5397	Consistente
149	INIFAP2009RIDG175m	2009	Díaz	Gallardo	Roger Iván	Tepecintle		Aragón	Cuevas	Flavio	OAXACA	SAN JUAN LALANA	Ignacio Zaragoza	213	-95.8892	17.5375	Consistente
150	INIFAP2009RIDG176m	2009	Díaz	Gallardo	Roger Iván	Tepecintle		Aragón	Cuevas	Flavio	OAXACA	SAN JUAN LALANA	Ignacio Zaragoza	213	-95.8892	17.5375	Consistente
151	INIFAP2009RIDG177m	2009	Díaz	Gallardo	Roger Iván	Tepecintle	Tuxpeño	Aragón	Cuevas	Flavio	OAXACA	SAN JUAN LALANA	Ignacio Zaragoza	213	-95.8892	17.5375	Consistente
152	INIFAP2009RIDG178m	2009	Díaz	Gallardo	Roger Iván	Tuxpeño	Tepecintle	Aragón	Cuevas	Flavio	OAXACA	SAN JUAN LALANA	Ignacio Zaragoza	213	-95.8892	17.5375	Consistente
153	INIFAP2009RIDG179m	2009	Díaz	Gallardo	Roger Iván	Tepecintle		Aragón	Cuevas	Flavio	OAXACA	SAN JUAN LALANA	Ignacio Zaragoza	213	-95.8892	17.5375	Consistente
154	INIFAP2009RIDG180m	2009	Díaz	Gallardo	Roger Iván	Tepecintle	Tuxpeño	Aragón	Cuevas	Flavio	OAXACA	SAN JUAN LALANA	Ignacio Zaragoza	213	-95.8892	17.5375	Consistente
155	INIFAP2009RIDG132m	2009	Díaz	Gallardo	Roger Iván	Tepecintle	Tuxpeño	Aragón	Cuevas	Flavio	OAXACA	SAN LUCAS OJITLÁN	El Mirador	103	-96.4608	18.0461	Consistente
156	INIFAP2009RIDG133m	2009	Díaz	Gallardo	Roger Iván	Tepecintle	Tuxpeño	Aragón	Cuevas	Flavio	OAXACA	SAN LUCAS OJITLÁN	El Mirador	103	-96.4608	18.0461	Consistente
157	INIFAP2009RIDG134m	2009	Díaz	Gallardo	Roger Iván	Tepecintle	Olotillo	Aragón	Cuevas	Flavio	OAXACA	SAN LUCAS OJITLÁN	San José Laguna	104	-96.3864	18.1164	Consistente
158	INIFAP2009RIDG135m	2009	Díaz	Gallardo	Roger Iván	Olotillo	Tuxpeño	Aragón	Cuevas	Flavio	OAXACA	SAN LUCAS OJITLÁN	San José Laguna	104	-96.3864	18.1164	Consistente
159	INIFAP2009RIDG136m	2009	Díaz	Gallardo	Roger Iván	Tepecintle		Aragón	Cuevas	Flavio	OAXACA	SAN LUCAS OJITLÁN	San José Laguna	104	-96.3864	18.1164	Consistente
160	INIFAP2009RIDG137m	2009	Díaz	Gallardo	Roger Iván	Tuxpeño	Olotillo	Aragón	Cuevas	Flavio	OAXACA	SAN LUCAS OJITLÁN	San José Laguna	104	-96.3864	18.1164	Consistente
161	INIFAP2009RIDG138m	2009	Díaz	Gallardo	Roger Iván	Tuxpeño	Tepecintle	Aragón	Cuevas	Flavio	OAXACA	SAN LUCAS OJITLÁN	San José Laguna	104	-96.3864	18.1164	Consistente
162	INIFAP2009RIDG139m	2009	Díaz	Gallardo	Roger Iván	Tuxpeño	Tepecintle	Aragón	Cuevas	Flavio	OAXACA	SAN LUCAS OJITLÁN	San José Laguna	104	-96.3864	18.1164	Consistente
163	INIFAP2009RIDG140m	2009	Díaz	Gallardo	Roger Iván	Tuxpeño	Tepecintle	Aragón	Cuevas	Flavio	OAXACA	SANTIAGO JOCOTEPEC	Playa Limón	102	-96.0353	17.7778	Consistente
164	INIFAP2009RIDG141m	2009	Díaz	Gallardo	Roger Iván	Tuxpeño		Aragón	Cuevas	Flavio	OAXACA	SANTIAGO JOCOTEPEC	Playa Limón	102	-96.0353	17.7778	Consistente
165	INIFAP2009RIDG142m	2009	Díaz	Gallardo	Roger Iván	Olotillo	Tepecintle	Aragón	Cuevas	Flavio	OAXACA	SANTA MARÍA JACATEPEC	La Joya	117	-96.0247	17.8667	Consistente
166	INIFAP2009RIDG143m	2009	Díaz	Gallardo	Roger Iván	Olotillo	Tepecintle	Aragón	Cuevas	Flavio	OAXACA	SANTA MARÍIA JACATEPEC	La Joya	117	-96.0247	17.8667	Consistente
167	INIFAP2009RIDG144m	2009	Díaz	Gallardo	Roger Iván	Olotillo	Tepecintle	Aragón	Cuevas	Flavio	OAXACA	SANTA MARÍA JACATEPEC	La Joya	117	-96.0247	17.8667	Consistente
168	INIFAP2009RIDG145m	2009	Díaz	Gallardo	Roger Iván	Tepecintle	Tuxpeño	Aragón	Cuevas	Flavio	OAXACA	SANTA MARÍA JACATEPEC	La Joya	117	-96.0247	17.8667	Consistente
169	INIFAP2009RIDG146m	2009	Díaz	Gallardo	Roger Iván	Tepecintle	Tuxpeño	Aragón	Cuevas	Flavio	OAXACA	SANTA MARÍA JACATEPEC	La Joya	117	-96.0247	17.8667	Consistente
170	INIFAP2009RIDG147m	2009	Díaz	Gallardo	Roger Iván	Tepecintle		Aragón	Cuevas	Flavio	OAXACA	SANTA MARÍA JACATEPEC	La Joya	117	-96.0247	17.8667	Consistente
171	INIFAP2009RIDG148m	2009	Díaz	Gallardo	Roger Iván	Tuxpeño		Aragón	Cuevas	Flavio	OAXACA	ACATLÁN DE PÉREZ FIGUEROA	Selva Primera	103	-96.5164	18.4492	Consistente
172	INIFAP2009RIDG149m	2009	Díaz	Gallardo	Roger Iván	Tepecintle		Aragón	Cuevas	Flavio	OAXACA	ACATLÁN DE PÉREZ FIGUEROA	Selva Primera	103	-96.5164	18.4492	Consistente
173	INIFAP2009RIDG150m	2009	Díaz	Gallardo	Roger Iván	Tuxpeño		Aragón	Cuevas	Flavio	OAXACA	ACATLÁN DE PEREZ FIGUEROA	Tembladera Vista Hermosa	78	-96.5078	18.4317	Consistente
174	INIFAP2009RIDG151m	2009	Díaz	Gallardo	Roger Iván	Olotillo	Tuxpeño	Aragón	Cuevas	Flavio	OAXACA	ACATLÁN DE PEREZ FIGUEROA	Tembladera del Castillo	90	-96.5006	18.3908	Consistente
175	INIFAP2009RIDG152m	2009	Díaz	Gallardo	Roger Iván	Tepecintle		Aragón	Cuevas	Flavio	OAXACA	SAN JUAN BAUTISTA VALLE NACIONAL	Cerro Armadillo Grande	645	-96.3083	17.8653	Consistente
176	INIFAP2009RIDG153m	2009	Díaz	Gallardo	Roger Iván	Tepecintle		Aragón	Cuevas	Flavio	OAXACA	SAN JUAN BAUTISTA VALLE NACIONAL	Cerro Armadillo Grande	645	-96.3083	17.8653	Consistente
177	INIFAP2009RIDG154m	2009	Díaz	Gallardo	Roger Iván	Tepecintle		Aragón	Cuevas	Flavio	OAXACA	SAN JUAN BAUTISTA VALLE NACIONAL	Cerro Armadillo Grande	645	-96.3083	17.8653	Consistente
178	INIFAP2009RIDG155m	2009	Díaz	Gallardo	Roger Iván	Tepecintle		Aragón	Cuevas	Flavio	OAXACA	SAN JUAN BAUTISTA VALLE NACIONAL	San Lucas Arroyo Palomo	512	-96.37	17.8342	Consistente
179	INIFAP2009RIDG156m	2009	Díaz	Gallardo	Roger Iván	Tepecintle		Aragón	Cuevas	Flavio	OAXACA	SAN JUAN BAUTISTA VALLE NACIONAL	San Lucas Arroyo Palomo	512	-96.37	17.8342	Consistente
180	INIFAP2009RIDG157m	2009	Díaz	Gallardo	Roger Iván	Tepecintle		Aragón	Cuevas	Flavio	OAXACA	SAN JUAN BAUTISTA VALLE NACIONAL	San Lucas Arroyo Palomo	512	-96.37	17.8342	Consistente
181	2-AGS-2	1943	ND	ND	ND	Cónico Norteño		ND	ND	ND	AGUASCALIENTES	AGUASCALIENTES	Aguascalientes	2000	-102.283	21.8833	Consistente
182	13-AGS-13	1944	ND	ND	ND	Cónico Norteño		ND	ND	ND	AGUASCALIENTES	RINCON DE ROMOS	Campo Experimental Pabellón	2130	-102.3	22.1833	Consistente
183	15-AGS-15	1944	ND	ND	ND	Cónico Norteño		ND	ND	ND	AGUASCALIENTES	RINCON DE ROMOS	Rincón de Romos	2130	-102.317	22.2333	Consistente
184	16-AGS-16	1944	ND	ND	ND	Cónico Norteño		ND	ND	ND	AGUASCALIENTES	RINCON DE ROMOS	Campo Experimental Pabellón	2130	-102.3	22.1833	Consistente
185	54-AGS-54	1961	ND	ND	ND	ND		ND	ND	ND	AGUASCALIENTES	ND	ND	9999			Inconsistente
186	56-AGS-56	9999	ND	ND	ND	ND		ND	ND	ND	AGUASCALIENTES	TEPEZALA	Los Hornos	2001	-102.233	22.2833	Consistente
187	57-AGS-57A	9999	ND	ND	ND	ND		ND	ND	ND	AGUASCALIENTES	TEPEZALA	Los Hornos	2001	-102.233	22.2833	Consistente
188	58-AGS-58	9999	ND	ND	ND	ND		ND	ND	ND	AGUASCALIENTES	TEPEZALA	Bajío de la Florida	2201	-102.15	22.1667	Consistente
189	59-AGS-59	9999	ND	ND	ND	ND		ND	ND	ND	AGUASCALIENTES	AGUASCALIENTES	La Escondida	2001	-102.283	21.8833	Consistente
190	61-AGS-61	9999	ND	ND	ND	ND		ND	ND	ND	AGUASCALIENTES	ND	ND	9999			Inconsistente
191	62-AGS-62	9999	ND	ND	ND	ND		ND	ND	ND	AGUASCALIENTES	CALVILLO	Miguel Hidalgo	9999	-102.794	21.9019	Consistente
192	68-BCS-3B	1943	ND	ND	ND	Tabloncillo Perla		ND	ND	ND	BAJA CALIFORNIA SUR	LOS CABOS	San José del Cabo	7	-109.683	23.05	Consistente
193	75-BCS-10	9999	ND	ND	ND	ND		ND	ND	ND	BAJA CALIFORNIA SUR	ND	ND	9999			Inconsistente
194	77-CAMP-2	1944	ND	ND	ND	ND		ND	ND	ND	CAMPECHE	CAMPECHE	Lerma	15	-90.6	19.8	Consistente
195	78-CAMP-3	1944	ND	ND	ND	ND		ND	ND	ND	CAMPECHE	CAMPECHE	Santa Inés Valladolid	15			Inconsistente
196	122-CAMP-47C	1948	ND	ND	ND	ND		ND	ND	ND	CAMPECHE	ND	ND	50			Inconsistente
197	199-CAMP-102	9999	ND	ND	ND	ND		ND	ND	ND	CAMPECHE	CAMPECHE	Lerma	75	-90.6	19.8	Consistente
198	200-CAMP-103	9999	ND	ND	ND	ND		ND	ND	ND	CAMPECHE	CAMPECHE	Lerma	75	-90.6	19.8	Consistente
199	203-CAMP-159	1969	ND	ND	ND	ND		ND	ND	ND	CAMPECHE	ND	ND	9999			Inconsistente
200	204-CAMP-160	1969	ND	ND	ND	ND		ND	ND	ND	CAMPECHE	ND	ND	9999			Inconsistente
201	208-CAMP-164	9999	ND	ND	ND	ND		ND	ND	ND	CAMPECHE	CHAMPOTON	Champotón	2	-90.7167	19.3333	Consistente
202	213-CAMP-169	9999	ND	ND	ND	ND		ND	ND	ND	CAMPECHE	ND	ND	30			Inconsistente
203	227-CHIS-1	1943	ND	ND	ND	ND		ND	ND	ND	CHIAPAS	TONALA	Colonia 20 de noviembre	100	-93.7333	16.0833	Consistente
204	228-CHIS-2	1943	ND	ND	ND	ND		ND	ND	ND	CHIAPAS	VILLAFLORES	Colonia Cuauhtémoc	600	-93.25	16.2167	Consistente
205	229-CHIS-3	1943	ND	ND	ND	ND		ND	ND	ND	CHIAPAS	VILLAFLORES	Villa Flores	610	-93.2667	16.2333	Consistente
206	230-CHIS-4	1943	ND	ND	ND	ND		ND	ND	ND	CHIAPAS	VILLAFLORES	Colonia 16 de septiembre	600	-93.25	16.2167	Consistente
207	231-CHIS-5	9999	ND	ND	ND	Olotillo		ND	ND	ND	CHIAPAS	VILLAFLORES	Villa Flores	610	-93.2667	16.2333	Consistente
208	232-CHIS-6	9999	ND	ND	ND	ND		ND	ND	ND	CHIAPAS	TEOPISCA	Teopisca	1700	-92.5166	16.5115	Consistente
209	233-CHIS-7	1943	ND	ND	ND	Tuxpeño		ND	ND	ND	CHIAPAS	CINTALAPA	Tolan	730	-93.8119	16.7889	Consistente
210	246-CHIS-20	1944	ND	ND	ND	Tuxpeño		ND	ND	ND	CHIAPAS	FRONTERA COMALAPA	Rancho Benito Juárez	601	-92.1667	15.7833	Consistente
211	248-CHIS-22	1944	ND	ND	ND	ND		ND	ND	ND	CHIAPAS	FRONTERA COMALAPA	Frontera Comalapa	600	-92.1333	15.6667	Consistente
212	249-CHIS-23	1944	ND	ND	ND	ND		ND	ND	ND	CHIAPAS	BELLA VISTA	Bella Vista	1001	-92.2472	15.5833	Consistente
213	250-CHIS-24	1944	ND	ND	ND	ND		ND	ND	ND	CHIAPAS	FRONTERA COMALAPA	Frontera Comalapa	600	-92.1333	15.6667	Consistente
214	273-CHIS-43B	1946	ND	ND	ND	ND		ND	ND	ND	CHIAPAS	SAN CRISTOBAL DE LAS CASAS	San Cristóbal de las Casas	2000	-92.6333	16.7333	Consistente
215	465-CHIS-231	9999	ND	ND	ND	ND		ND	ND	ND	CHIAPAS	HUIXTLA	Huixtla	40	-92.4667	15.1333	Consistente
216	466-CHIS-232	9999	ND	ND	ND	ND		ND	ND	ND	CHIAPAS	SALTO DE AGUA	Salto de Agua	85	-92.3333	17.5667	Consistente
217	468-CHIS-234	9999	ND	ND	ND	ND		ND	ND	ND	CHIAPAS	ND	ND	9999			Inconsistente
218	469-CHIS-235	9999	ND	ND	ND	ND		ND	ND	ND	CHIAPAS	ND	ND	9999			Inconsistente
219	471-CHIS-237	9999	ND	ND	ND	ND		ND	ND	ND	CHIAPAS	ND	ND	9999			Inconsistente
220	473-CHIS-239	9999	ND	ND	ND	ND		ND	ND	ND	CHIAPAS	ND	ND	9999			Inconsistente
221	522-CHIS-288	9999	ND	ND	ND	ND		ND	ND	ND	CHIAPAS	MOTOZINTLA	Motozintla	1240	-92.25	15.35	Consistente
222	524-CHIS-290	9999	ND	ND	ND	ND		ND	ND	ND	CHIAPAS	MOTOZINTLA	Motozintla	1240	-92.25	15.35	Consistente
223	527-CHIS-293	9999	ND	ND	ND	ND		ND	ND	ND	CHIAPAS	LA TRINITARIA	Trinitaria	1604	-92.05	16.1333	Consistente
224	528-CHIS-294	9999	ND	ND	ND	ND		ND	ND	ND	CHIAPAS	LA TRINITARIA	Ejido Santa Rita	1604	-91.9833	16.1	Consistente
225	547-CHIS-313	9999	ND	ND	ND	Tuxpeño		ND	ND	ND	CHIAPAS	ND	El Paraíso	9999			Inconsistente
226	3474-MEX-74A	1944	ND	ND	ND	ND		ND	ND	ND	ESTADO DE MEXICO	AMECAMECA	Amecameca	2500	-98.7667	19.1333	Consistente
227	3465-MEX-66	1943	ND	ND	ND	ND		ND	ND	ND	ESTADO DE MEXICO	VILLA DE ALLENDE	San Francisco	2665	-100.117	19.4	Consistente
228	3463-MEX-64	1943	ND	ND	ND	ND		ND	ND	ND	ESTADO DE MEXICO	VILLA DE ALLENDE	San Francisco	2665	-100.117	19.4	Consistente
229	3460-MEX-61	1943	ND	ND	ND	ND		ND	ND	ND	ESTADO DE MEXICO	MEXICALTZINGO	Las Palmas, Actopan	2069			Inconsistente
230	3455-MEX-56	1943	ND	ND	ND	Cacahuacintle		ND	ND	ND	ESTADO DE MEXICO	SAN MATEO ATENCO	San Mateo Atenco	2400	-99.5333	19.2703	Consistente
231	3439-MEX-41	1943	ND	ND	ND	ND		ND	ND	ND	ESTADO DE MEXICO	TEPOTZOTLAN	Acúpula	2258	-99.2333	19.7333	Consistente
232	3436-MEX-38	1943	ND	ND	ND	Chalqueño		ND	ND	ND	ESTADO DE MEXICO	HUEHUETOCA	Huehuetoca	2258	-99.2	19.8333	Consistente
233	3433-MEX-35	1943	ND	ND	ND	Chalqueño		ND	ND	ND	ESTADO DE MEXICO	CHALCO	Chalco DE Diaz Covarrubias	2250	-98.8975	19.2647	Consistente
234	3432-MEX-34	1943	ND	ND	ND	Chalqueño		ND	ND	ND	ESTADO DE MEXICO	CHALCO	Chalco DE Diaz Covarrubias	2250	-98.8975	19.2647	Consistente
235	3430-MEX-32	1943	ND	ND	ND	Chalqueño		ND	ND	ND	ESTADO DE MEXICO	CHALCO	Camino a Ozumba Km 35	2401	-98.8833	19.2833	Consistente
236	3425-MEX-27	1943	ND	ND	ND	Azul		ND	ND	ND	ESTADO DE MEXICO	TOLUCA	Mercado de Toluca	2440	-99.65	19.3	Consistente
237	3424-MEX-26	1943	ND	ND	ND	Cónico		ND	ND	ND	ESTADO DE MEXICO	TOLUCA	Mercado de Toluca	2640	-99.65	19.3	Consistente
238	3422-MEX-24	1943	ND	ND	ND	Cónico		ND	ND	ND	ESTADO DE MEXICO	TOLUCA	Mercado de Toluca	2640	-99.65	19.3	Consistente
239	3421-MEX-23	1943	ND	ND	ND	Cónico		ND	ND	ND	ESTADO DE MEXICO	TOLUCA	Mercado de Toluca	2640	-99.65	19.3	Consistente
240	3418-MEX-20	1943	ND	ND	ND	ND		ND	ND	ND	ESTADO DE MEXICO	METEPEC	Mercado de Metepec	2302	-99.5833	19.2667	Consistente
241	3417-MEX-19	1943	ND	ND	ND	ND		ND	ND	ND	ESTADO DE MEXICO	CALIMAYA	San Andrés Ocotlán	2801	-99.6333	19.1833	Consistente
242	3416-MEX-18	1943	ND	ND	ND	ND		ND	ND	ND	ESTADO DE MEXICO	CALIMAYA	San Andrés Ocotlán	2801	-99.6333	19.1833	Consistente
243	3413-MEX-15	1943	ND	ND	ND	Cónico		ND	ND	ND	ESTADO DE MEXICO	CALIMAYA	San Andrés Ocotlán	2801	-99.6333	19.1833	Consistente
244	3410-MEX-13	1943	ND	ND	ND	Cónico		ND	ND	ND	ESTADO DE MEXICO	TOLUCA	Km 57 México-Toluca	2640			Inconsistente
245	3406-MEX-9	1943	ND	ND	ND	Cónico		ND	ND	ND	ESTADO DE MEXICO	TOLUCA	Km 5 a Metepec	2801	-99.65	19.3	Consistente
246	3404-MEX-7A	1943	ND	ND	ND	Cacahuacintle		ND	ND	ND	ESTADO DE MEXICO	TOLUCA	Mercado de Toluca	2801	-99.65	19.3	Consistente
247	3399-MEX-3	1943	ND	ND	ND	Palomero Toluqueño		ND	ND	ND	ESTADO DE MEXICO	TOLUCA	Km 57 México-Toluca	2640			Inconsistente
248	3398-MEX-2	1943	ND	ND	ND	Chalqueño		ND	ND	ND	ESTADO DE MEXICO	TOLUCA	Km 17 México-Toluca	2601			Inconsistente
249	3454-MEX-55	1943	ND	ND	ND	Palomero Toluqueño		ND	ND	ND	ESTADO DE MEXICO	SAN MATEO ATENCO	San Mateo Atenco	2400	-99.5333	19.2703	Consistente
250	3405-MEX-8	1943	ND	ND	ND	Palomero Toluqueño		ND	ND	ND	ESTADO DE MEXICO	TOLUCA	Km 59 México-Toluca	2640			Inconsistente
251	3397-MEX-1	1943	ND	ND	ND	Palomero Toluqueño		ND	ND	ND	ESTADO DE MEXICO	TOLUCA	Km 17 México-Toluca	2601			Inconsistente
252	936-CHIH-1	1943	ND	ND	ND	ND		ND	ND	ND	CHIHUAHUA	CASAS GRANDES	Ejido Casas Grandes	1447	-107.967	30.3667	Consistente
253	937-CHIH-2	1943	ND	ND	ND	ND		ND	ND	ND	CHIHUAHUA	ND	ND	9999			Inconsistente
254	3161-JAL-446	9999	ND	ND	ND	ND		ND	ND	ND	JALISCO	VILLA PURIFICACION	Villa Purificación	450	-104.633	19.7167	Consistente
255	940-CHIH-5	1943	ND	ND	ND	Cristalino de Chihuahua		ND	ND	ND	CHIHUAHUA	GUERRERO	Ejido Guerrero	2000	-107.483	28.5667	Consistente
256	942-CHIH-7	1943	ND	ND	ND	Cristalino de Chihuahua		ND	ND	ND	CHIHUAHUA	CUAUHTEMOC	Villa Cuauhtémoc	2210	-106.85	28.4167	Consistente
257	943-CHIH-8	1943	ND	ND	ND	ND		ND	ND	ND	CHIHUAHUA	SAUCILLO	Ejido Saucillo	1210	-105.3	28.0167	Consistente
258	944-CHIH-9	1943	ND	ND	ND	ND		ND	ND	ND	CHIHUAHUA	GUERRERO	Guerrero	2000	-107.483	28.5667	Consistente
259	945-CHIH-10	1943	ND	ND	ND	ND		ND	ND	ND	CHIHUAHUA	GUERRERO	Guerrero	2000	-107.483	28.5667	Consistente
260	946-CHIH-11	1943	ND	ND	ND	ND		ND	ND	ND	CHIHUAHUA	CHIHUAHUA	Chihuahua	1430	-106.083	28.6333	Consistente
261	947-CHIH-12	1943	ND	ND	ND	ND		ND	ND	ND	CHIHUAHUA	CHIHUAHUA	Chihuahua	1430	-106.083	28.6333	Consistente
262	949-CHIH-14	1943	ND	ND	ND	Tuxpeño		ND	ND	ND	CHIHUAHUA	SAUCILLO	Ejido Saucillo	1210	-105.3	28.0167	Consistente
263	964-CHIH-29	1944	ND	ND	ND	Tuxpeño Norteño		ND	ND	ND	CHIHUAHUA	CASAS GRANDES	Casas Grandes	1447	-107.967	30.3667	Consistente
264	965-CHIH-30	1944	ND	ND	ND	Cónico Norteño		ND	ND	ND	CHIHUAHUA	DELICIAS	Ejido Colonia Terrazas	1482	-105.467	28.2122	Consistente
265	967-CHIH-32	1944	ND	ND	ND	Tuxpeño Norteño		ND	ND	ND	CHIHUAHUA	CASAS GRANDES	Casas Grandes	1447	-107.967	30.3667	Consistente
266	969-CHIH-34	1944	ND	ND	ND	Tuxpeño Norteño		ND	ND	ND	CHIHUAHUA	SAUCILLO	Saucillo	1210	-105.3	28.0167	Consistente
267	970-CHIH-35	1944	ND	ND	ND	ND		ND	ND	ND	CHIHUAHUA	BOCOYNA	Rochivo	2201	-107.483	27.7667	Consistente
268	971-CHIH-36	1944	ND	ND	ND	ND		ND	ND	ND	CHIHUAHUA	BOCOYNA	Rochivo	2201	-107.483	27.7667	Consistente
269	972-CHIH-37	1944	ND	ND	ND	ND		ND	ND	ND	CHIHUAHUA	BOCOYNA	Rochivo	2201	-107.483	27.7667	Consistente
270	973-CHIH-38	1944	ND	ND	ND	ND		ND	ND	ND	CHIHUAHUA	BOCOYNA	Rochivo	2201	-107.483	27.7667	Consistente
271	974-CHIH-39	1944	ND	ND	ND	ND		ND	ND	ND	CHIHUAHUA	ND	ND	9999			Inconsistente
272	3127-JAL-412	9999	ND	ND	ND	ND		ND	ND	ND	JALISCO	LA HUERTA	Pie de Puerco	1000	-104.967	19.5667	Consistente
273	3085-JAL-370	9999	ND	ND	ND	ND		ND	ND	ND	JALISCO	CASIMIRO CASTILLO	El Coyame	300	-104.45	19.6	Consistente
274	3026-JAL-311	9999	ND	ND	ND	ND		ND	ND	ND	JALISCO	ZAPOTLAN EL GRANDE	Ciudad Guzmán	1523	-103.467	19.6833	Consistente
275	3024-JAL-309	9999	ND	ND	ND	ND		ND	ND	ND	JALISCO	ND	ND	9999			Inconsistente
276	1198-CHIH-263	1969	ND	ND	ND	ND		ND	ND	ND	CHIHUAHUA	CAMARGO	Camargo	1227	-105.167	27.7	Consistente
277	2986-JAL-272	9999	ND	ND	ND	Tabloncillo		ND	ND	ND	JALISCO	ATENGUILLO	Volcanes	1500	-104.533	20.3167	Consistente
278	2977-JAL-263	9999	ND	ND	ND	ND		ND	ND	ND	JALISCO	ND	ND	9999			Inconsistente
279	2976-JAL-262	9999	ND	ND	ND	ND		ND	ND	ND	JALISCO	ZAPOTLAN EL GRANDE	Ciudad Guzmán	1523	-103.467	19.6833	Consistente
280	2975-JAL-261	9999	ND	ND	ND	ND		ND	ND	ND	JALISCO	ND	ND	9999			Inconsistente
281	2974-JAL-260	9999	ND	ND	ND	ND		ND	ND	ND	JALISCO	ND	ND	9999			Inconsistente
282	2973-JAL-259	9999	ND	ND	ND	ND		ND	ND	ND	JALISCO	ND	ND	2600			Inconsistente
283	2972-JAL-258	9999	ND	ND	ND	ND		ND	ND	ND	JALISCO	ND	ND	2300			Inconsistente
284	2971-JAL-257	9999	ND	ND	ND	ND		ND	ND	ND	JALISCO	ND	ND	9999			Inconsistente
285	2927-JAL-216	9999	ND	ND	ND	Celaya		ND	ND	ND	JALISCO	JILOTLAN DE LOS DOLORES	Rancho San Francisco	617	-103.017	19.3833	Consistente
286	1287-COAH-4	1943	ND	ND	ND	ND		ND	ND	ND	COAHUILA DE ZARAGOZA	SAN JUAN DE SABINAS	San Juan de Sabinas	340	-101.3	27.9167	Consistente
287	1289-COAH-6	1944	ND	ND	ND	ND		ND	ND	ND	COAHUILA DE ZARAGOZA	RAMOS ARIZPE	Ramos Arizpe	1570	-100.967	25.8833	Consistente
288	1290-COAH-7	1944	ND	ND	ND	Tuxpeño		ND	ND	ND	COAHUILA DE ZARAGOZA	RAMOS ARIZPE	Ramos Arizpe	1570	-100.967	25.8833	Consistente
289	1292-COAH-9	1945	ND	ND	ND	ND		ND	ND	ND	COAHUILA DE ZARAGOZA	ZARAGOZA	Hacienda Patiño	374	-100.983	28.4833	Consistente
290	1293-COAH-9C	1945	ND	ND	ND	ND		ND	ND	ND	COAHUILA DE ZARAGOZA	ZARAGOZA	Hacienda Patiño	374	-100.917	28.4833	Consistente
291	1294-COAH-10	1945	ND	ND	ND	ND		ND	ND	ND	COAHUILA DE ZARAGOZA	ZARAGOZA	Hacienda Patiño	374	-100.917	28.4833	Consistente
292	1295-COAH-11	1945	ND	ND	ND	ND		ND	ND	ND	COAHUILA DE ZARAGOZA	ZARAGOZA	Eduardo Domínguez	220	-100.917	28.4833	Consistente
293	2914-JAL-203	9999	ND	ND	ND	Cónico Norteño		ND	ND	ND	JALISCO	ND	ND	9999			Inconsistente
294	2913-JAL-202A	1952	ND	ND	ND	Cónico Norteño		ND	ND	ND	JALISCO	ND	ND	9999			Inconsistente
295	2912-JAL-202	1952	ND	ND	ND	Cónico Norteño		ND	ND	ND	JALISCO	ND	ND	9999			Inconsistente
296	2910-JAL-200	1952	ND	ND	ND	Cónico Norteño		ND	ND	ND	JALISCO	ND	ND	9999			Inconsistente
297	2890-JAL-184	9999	ND	ND	ND	Celaya		ND	ND	ND	JALISCO	ZAPOTLAN EL GRANDE	Ciudad Guzmán	1300	-103.467	19.6833	Consistente
298	2868-JAL-163	1946	ND	ND	ND	ND		ND	ND	ND	JALISCO	TONILA	Tonila	698	-103.533	19.4167	Consistente
299	2866-JAL-161	1946	ND	ND	ND	Reventador		ND	ND	ND	JALISCO	TONILA	Tonila	698	-103.533	19.4167	Consistente
300	2862-JAL-157	1946	ND	ND	ND	ND		ND	ND	ND	JALISCO	JUANACATLAN	Juanacatlán	1805	-103.171	20.5089	Consistente
301	2861-JAL-156	1946	ND	ND	ND	ND		ND	ND	ND	JALISCO	JUANACATLAN	Juanacatlán	1508	-103.171	20.5089	Consistente
302	2858-JAL-153	1946	ND	ND	ND	ND		ND	ND	ND	JALISCO	JUANACATLAN	Juanacatlán	1508	-103.171	20.5089	Consistente
303	1379-COAH-96	9999	ND	ND	ND	ND		ND	ND	ND	COAHUILA DE ZARAGOZA	ARTEAGA	Sierra de Arteaga	1610	-100.85	25.45	Consistente
304	1389-COAH-106	9999	ND	ND	ND	ND		ND	ND	ND	COAHUILA DE ZARAGOZA	ZARAGOZA	Zaragoza	355	-100.917	28.4833	Consistente
305	1390-COAH-107	9999	ND	ND	ND	ND		ND	ND	ND	COAHUILA DE ZARAGOZA	SALTILLO	Campo Agrícola Experimental Antonio Narro	1801	-101	25.3833	Consistente
306	1391-COAH-108	9999	ND	ND	ND	ND		ND	ND	ND	COAHUILA DE ZARAGOZA	MUZQUIZ	Múzquiz	468	-101.517	27.8667	Consistente
307	2823-JAL-119	1944	ND	ND	ND	ND		ND	ND	ND	JALISCO	ZACOALCO DE TORRES	La Cuchilla	1401	-103.567	20.25	Consistente
308	2822-JAL-118	1944	ND	ND	ND	ND		ND	ND	ND	JALISCO	LAGOS DE MORENO	Lagos de Moreno	1850	-101.917	21.3667	Consistente
309	2815-JAL-111	1944	ND	ND	ND	Celaya		ND	ND	ND	JALISCO	TAMAZULA DE GORDIANO	Santa Rosa	1285	-103.167	19.6167	Consistente
310	2814-JAL-110	1944	ND	ND	ND	Tabloncillo		ND	ND	ND	JALISCO	TAMAZULA DE GORDIANO	Santa Rosa	1285	-103.167	19.6167	Consistente
311	2813-JAL-109	1944	ND	ND	ND	ND		ND	ND	ND	JALISCO	TAMAZULA DE GORDIANO	Tamazula	1285	-103.25	19.6833	Consistente
312	2810-JAL-106	1944	ND	ND	ND	ND		ND	ND	ND	JALISCO	TAMAZULA DE GORDIANO	Santa Rosa	1285	-103.167	19.6167	Consistente
313	2809-JAL-105	1944	ND	ND	ND	Celaya		ND	ND	ND	JALISCO	ZAPOTILTIC	Zapotiltic	1529	-103.433	19.65	Consistente
314	2808-JAL-104	1944	ND	ND	ND	Tabloncillo		ND	ND	ND	JALISCO	ZAPOTILTIC	Zapotiltic	1529	-103.433	19.65	Consistente
315	2807-JAL-103	1944	ND	ND	ND	Tabloncillo		ND	ND	ND	JALISCO	ZAPOTILTIC	Zapotiltic	1529	-103.433	19.65	Consistente
316	2806-JAL-102	1944	ND	ND	ND	Tabloncillo		ND	ND	ND	JALISCO	TECALITLAN	Tecalitlán	1201	-103.283	19.4833	Consistente
317	2804-JAL-100	1944	ND	ND	ND	Tabloncillo		ND	ND	ND	JALISCO	AYOTLAN	La Rivera, Rancho San Rafael de Hernández	1601	-102.333	20.3667	Consistente
318	2805-JAL-101	1944	ND	ND	ND	ND		ND	ND	ND	JALISCO	TEPATITLAN DE MORELOS	Tepatitlán	1960	-102.767	20.8	Consistente
319	2803-JAL-99	1944	ND	ND	ND	Pepitilla		ND	ND	ND	JALISCO	AYOTLAN	La Rivera, El Terreno	1601	-102.283	20.35	Consistente
320	2801-JAL-97	1944	ND	ND	ND	ND		ND	ND	ND	JALISCO	TEOCALTICHE	Cañada del Mezquite	2240	-102.633	21.4	Consistente
321	2799-JAL-95A	1944	ND	ND	ND	Tabloncillo		ND	ND	ND	JALISCO	TUXPAN	Peña Blanca	1259	-103.45	19.55	Consistente
322	2798-JAL-95	1944	ND	ND	ND	Tabloncillo		ND	ND	ND	JALISCO	TUXPAN	Peña Blanca	1259	-103.45	19.55	Consistente
323	2796-JAL-93	1944	ND	ND	ND	ND		ND	ND	ND	JALISCO	ATOYAC	Atoyac	1408	-103.533	20.0167	Consistente
324	1410-COL-3	1948	ND	ND	ND	ND		ND	ND	ND	COLIMA	CUAUHTEMOC	El Cóbano	9999	-103.641	19.3031	Consistente
325	1411-COL-4	1953	ND	ND	ND	ND		ND	ND	ND	COLIMA	VILLA DE ALVAREZ	Ciudad de Villa de Alvarez (Villa de Alvarez)	500	-103.737	19.2667	Consistente
326	1413-COL-6	1953	ND	ND	ND	ND		ND	ND	ND	COLIMA	VILLA DE ALVAREZ	Ciudad de Villa de Alvarez (Villa de Alvarez)	500	-103.737	19.2667	Consistente
327	1414-COL-7	1953	ND	ND	ND	ND		ND	ND	ND	COLIMA	COMALA	Comala	500	-103.75	19.3167	Consistente
328	1415-COL-8	1953	ND	ND	ND	ND		ND	ND	ND	COLIMA	COMALA	Comala	500	-103.75	19.3167	Consistente
329	2790-JAL-88	1944	ND	ND	ND	ND		ND	ND	ND	JALISCO	YAHUALICA DE GONZALEZ GALLO	Yahualica	1880	-102.867	21.15	Consistente
330	2789-JAL-87	1944	ND	ND	ND	Tabloncillo		ND	ND	ND	JALISCO	TUXPAN	Tuxpan	1259	-103.45	19.55	Consistente
331	2788-JAL-86	1944	ND	ND	ND	Chalqueño		ND	ND	ND	JALISCO	LAGOS DE MORENO	Lagos de Moreno	1850	-101.917	21.3667	Consistente
332	2787-JAL-85	1944	ND	ND	ND	Celaya		ND	ND	ND	JALISCO	TUXPAN	Tuxpan	1259	-103.45	19.55	Consistente
333	2786-JAL-84	1944	ND	ND	ND	ND		ND	ND	ND	JALISCO	SAYULA	Rancho Ojo de Agua	1304	-103.583	19.8667	Consistente
334	2785-JAL-83	1944	ND	ND	ND	ND		ND	ND	ND	JALISCO	YAHUALICA DE GONZALEZ GALLO	Yahualica	1880	-102.867	21.15	Consistente
335	2784-JAL-82	1944	ND	ND	ND	ND		ND	ND	ND	JALISCO	ATOYAC	Atoyac	1408	-103.533	20.0167	Consistente
336	1421-COL-14	1953	ND	ND	ND	ND		ND	ND	ND	COLIMA	COQUIMATLAN	Coquimatlán	274	-103.8	19.2	Consistente
337	1422-COL-15	1953	ND	ND	ND	ND		ND	ND	ND	COLIMA	COQUIMATLAN	Coquimatlán	274	-103.8	19.2	Consistente
338	1423-COL-16	1953	ND	ND	ND	Tabloncillo		ND	ND	ND	COLIMA	COQUIMATLAN	Coquimatlán	350	-103.8	19.2	Consistente
339	1424-COL-17	1953	ND	ND	ND	ND		ND	ND	ND	COLIMA	TECOMAN	Tecomán	180	-103.867	18.9	Consistente
340	1426-COL-19	1953	ND	ND	ND	ND		ND	ND	ND	COLIMA	TECOMAN	Tecomán	180	-103.867	18.9	Consistente
341	1427-COL-20	1953	ND	ND	ND	ND		ND	ND	ND	COLIMA	COLIMA	Rancho Villa Teresa	494	-103.717	19.25	Consistente
342	2779-JAL-77	1944	ND	ND	ND	Elotes Occidentales		ND	ND	ND	JALISCO	SAYULA	Sayula	1304	-103.583	19.8667	Consistente
343	2777-JAL-75	1944	ND	ND	ND	ND		ND	ND	ND	JALISCO	TUXPAN	Tuxpan	1259	-103.45	19.55	Consistente
344	2776-JAL-74	1944	ND	ND	ND	ND		ND	ND	ND	JALISCO	SAYULA	Rancho Ojo de Agua	1304	-103.583	19.8667	Consistente
345	2775-JAL-73	1944	ND	ND	ND	Elotes Occidentales		ND	ND	ND	JALISCO	YAHUALICA DE GONZALEZ GALLO	Yahualica	1880	-102.867	21.15	Consistente
346	1431-COL-24	1953	ND	ND	ND	Elotes Occidentales		ND	ND	ND	COLIMA	CUAUHTEMOC	Cuauhtémoc	700	-103.6	19.3333	Consistente
347	2773-JAL-71	1944	ND	ND	ND	Elotes Occidentales		ND	ND	ND	JALISCO	TIZAPAN EL ALTO	San Vicente	1310	-103.05	20.1667	Consistente
348	2772-JAL-70	1944	ND	ND	ND	ND		ND	ND	ND	JALISCO	TLAQUEPAQUE	San Nicolás	1567			Inconsistente
349	2770-JAL-68	1944	ND	ND	ND	Elotes Occidentales		ND	ND	ND	JALISCO	TLAQUEPAQUE	San Nicolás	1567			Inconsistente
350	1444-DESC-8	1944	ND	ND	ND	ND		ND	ND	ND	ND	ND	ND	9999			Inconsistente
351	1445-DESC-9	1944	ND	ND	ND	ND		ND	ND	ND	ND	ND	ND	9999			Inconsistente
352	1446-DESC-10	1944	ND	ND	ND	ND		ND	ND	ND	ND	ND	ND	9999			Inconsistente
353	1447-DESC-11	1944	ND	ND	ND	ND		ND	ND	ND	ND	ND	ND	9999			Inconsistente
354	1448-DESC-12	1944	ND	ND	ND	ND		ND	ND	ND	ND	ND	ND	9999			Inconsistente
355	2769-JAL-67	1944	ND	ND	ND	Celaya		ND	ND	ND	JALISCO	VALLE DE GUADALUPE	Los Hornos	1772	-102.593	21.1333	Consistente
356	1449-DESC-14	1944	ND	ND	ND	ND		ND	ND	ND	ND	ND	ND	9999			Inconsistente
357	2768-JAL-66	1944	ND	ND	ND	Tabloncillo		ND	ND	ND	JALISCO	GUADALAJARA	Santa Anita	1552	-103.333	20.6833	Consistente
358	2767-JAL-65	1944	ND	ND	ND	Celaya		ND	ND	ND	JALISCO	TLAQUEPAQUE	San Nicolás	1593			Inconsistente
359	1453-DESC-18	9999	ND	ND	ND	ND		ND	ND	ND	ND	ND	ND	9999			Inconsistente
360	2766-JAL-64	1944	ND	ND	ND	Celaya		ND	ND	ND	JALISCO	TLAQUEPAQUE	San Nicolás	1593			Inconsistente
361	1454-DESC-19	9999	ND	ND	ND	ND		ND	ND	ND	ND	ND	ND	9999			Inconsistente
362	1455-DESC-20	9999	ND	ND	ND	ND		ND	ND	ND	ND	ND	ND	9999			Inconsistente
363	1456-DESC-23	9999	ND	ND	ND	ND		ND	ND	ND	ND	ND	ND	9999			Inconsistente
364	1457-DESC-24	9999	ND	ND	ND	ND		ND	ND	ND	ND	ND	ND	9999			Inconsistente
365	1458-DESC-25	9999	ND	ND	ND	ND		ND	ND	ND	ND	ND	ND	9999			Inconsistente
366	2760-JAL-58A	1944	ND	ND	ND	ND		ND	ND	ND	JALISCO	AMECA	Comunidad de Ameca	1236	-104.067	20.5667	Consistente
367	1494-DGO-34	1961	ND	ND	ND	ND		ND	ND	ND	DURANGO	GUADALUPE VICTORIA	Guadalupe Victoria	1982	-104.1	24.45	Consistente
368	2757-JAL-56	1944	ND	ND	ND	Celaya		ND	ND	ND	JALISCO	TIZAPAN EL ALTO	San Bartolo	1310	-103.05	20.1667	Consistente
369	2755-JAL-54	1944	ND	ND	ND	Elotes Occidentales		ND	ND	ND	JALISCO	JOCOTEPEC	El Fresnito	1529			Inconsistente
370	2754-JAL-53	1944	ND	ND	ND	ND		ND	ND	ND	JALISCO	TIZAPAN EL ALTO	El Agua Caliente	1500	-103.083	20.1333	Consistente
371	2753-JAL-52	1944	ND	ND	ND	Chalqueño		ND	ND	ND	JALISCO	TIZAPAN EL ALTO	San Bartolo	1310	-103.05	20.1667	Consistente
372	2752-JAL-51	1944	ND	ND	ND	Tabloncillo		ND	ND	ND	JALISCO	AMECA	Comunidad Agraria	1248	-104.067	20.5667	Consistente
373	2750-JAL-49	1944	ND	ND	ND	ND		ND	ND	ND	JALISCO	TLAJOMULCO DE ZUÑIGA	Buena Vista, Tlamalco	1500	-103.5	20.45	Consistente
374	2747-JAL-46	1944	ND	ND	ND	Tabloncillo		ND	ND	ND	JALISCO	AMECA	Ejido La Calera	1236	-104.067	20.5667	Consistente
375	2743-JAL-42	1944	ND	ND	ND	Tabloncillo		ND	ND	ND	JALISCO	AUTLAN DE NAVARRO	Autlán de Navarro	400	-104.4	19.8	Consistente
376	2742-JAL-41	1944	ND	ND	ND	Tabloncillo		ND	ND	ND	JALISCO	AUTLAN DE NAVARRO	Autlán de Navarro	1013	-104.4	19.8	Consistente
377	2748-JAL-47	1944	ND	ND	ND	Celaya		ND	ND	ND	JALISCO	JOCOTEPEC	San Pedro Tequixtlan	1545	-103.417	20.2833	Consistente
378	2740-JAL-39	1944	ND	ND	ND	Celaya		ND	ND	ND	JALISCO	AMECA	Ejido La Calera	1236	-104.067	20.5667	Consistente
379	2342-GRO-263	9999	ND	ND	ND	ND		ND	ND	ND	GUERRERO	ND	ND	9999			Inconsistente
380	2341-GRO-262	9999	ND	ND	ND	ND		ND	ND	ND	GUERRERO	IGUALA DE LA INDEPENDENCIA	Iguala	635	-99.5333	18.35	Consistente
381	2340-GRO-261	9999	ND	ND	ND	ND		ND	ND	ND	GUERRERO	ND	ND	9999			Inconsistente
382	2338-GRO-259	9999	ND	ND	ND	ND		ND	ND	ND	GUERRERO	ND	ND	9999			Inconsistente
383	2335-GRO-256	9999	ND	ND	ND	ND		ND	ND	ND	GUERRERO	TEPECOACUILCO DE TRUJANO	Mayanalan	1005	-99.4333	18.15	Consistente
384	2331-GRO-252	9999	ND	ND	ND	ND		ND	ND	ND	GUERRERO	ND	ND	9999			Inconsistente
385	2327-GRO-248	9999	ND	ND	ND	ND		ND	ND	ND	GUERRERO	TEPECOACUILCO DE TRUJANO	Mayanalan	1005	-99.4333	18.15	Consistente
386	1744-GTO-14	1944	ND	ND	ND	Celaya		ND	ND	ND	GUANAJUATO	LEON	San José de Los Romero	1885	-101.667	21.1333	Consistente
387	1745-GTO-15	1944	ND	ND	ND	Celaya		ND	ND	ND	GUANAJUATO	SILAO	Silao	1780	-101.417	20.9333	Consistente
388	2260-GRO-181	1946	Hernández-Xolocotzi	Guzmán	Efraím	ND		ND	ND	ND	GUERRERO	COYUCA DE CATALAN	Coyuca de Catalán	210	-100.7	18.3333	Consistente
389	1797-GTO-64	1945	ND	ND	ND	Celaya		ND	ND	ND	GUANAJUATO	SALAMANCA	Temascatio	1780	-101.267	20.6667	Consistente
390	1798-GTO-65	1945	ND	ND	ND	Celaya		ND	ND	ND	GUANAJUATO	SILAO	Virginia	1780	-101.417	20.9333	Consistente
391	1799-GTO-66	1945	ND	ND	ND	Cónico Norteño		ND	ND	ND	GUANAJUATO	COMONFORT	Jalpilla	1795	-100.717	20.7333	Consistente
392	5094-NL-14	1967	ND	ND	ND	Cónico Norteño		ND	ND	ND	NUEVO LEON	GALEANA	La Florida	1650	-99.8667	24.55	Consistente
393	5095-NL-15	1954	ND	ND	ND	ND		ND	ND	ND	NUEVO LEON	VALLECILLO	La Lajilla	180	-99.9167	26.6333	Consistente
394	5096-NL-16	1952	ND	ND	ND	ND		ND	ND	ND	NUEVO LEON	GALEANA	El Quije	1650	-100.067	24.8167	Consistente
395	5097-NL-17	1963	ND	ND	ND	ND		ND	ND	ND	NUEVO LEON	GUADALUPE	Los Lermas	540	-100.183	25.6833	Consistente
396	5098-NL-18	1974	ND	ND	ND	Tuxpeño		ND	ND	ND	NUEVO LEON	LINARES	Camacho	680	-99.5667	24.8833	Consistente
397	5099-NL-19	1965	ND	ND	ND	Cónico Norteño		ND	ND	ND	NUEVO LEON	GALEANA	Galeana	1800	-100.067	24.8167	Consistente
398	5100-NL-20	1964	ND	ND	ND	Cónico Norteño		ND	ND	ND	NUEVO LEON	GALEANA	San Fernando	1650	-100.567	25.05	Consistente
399	5101-NL-21	1971	ND	ND	ND	ND		ND	ND	ND	NUEVO LEON	GRAL. TERAN	General Terán	410	-99.6833	25.2667	Consistente
400	5102-NL-22	1969	ND	ND	ND	Tuxpeño		ND	ND	ND	NUEVO LEON	ALLENDE	Allende	430	-100.033	25.2833	Consistente
401	5103-NL-23	1961	ND	ND	ND	Tuxpeño		ND	ND	ND	NUEVO LEON	CHINA	Las Lajas	250	-99.2179	25.7296	Consistente
402	4754-NAY-9	1944	ND	ND	ND	Dulcillo del Noroeste		ND	ND	ND	NAYARIT	ND	ND	9999			Inconsistente
403	5004-NAY-260	1968	ND	ND	ND	ND		ND	ND	ND	NAYARIT	ND	ND	9999			Inconsistente
404	5006-NAY-262	1968	ND	ND	ND	ND		ND	ND	ND	NAYARIT	ND	ND	9999			Inconsistente
405	5007-NAY-263	1968	ND	ND	ND	ND		ND	ND	ND	NAYARIT	ND	ND	9999			Inconsistente
406	5008-NAY-264	1968	ND	ND	ND	ND		ND	ND	ND	NAYARIT	ND	ND	9999			Inconsistente
407	5012-NAY-268	1968	ND	ND	ND	ND		ND	ND	ND	NAYARIT	ND	ND	9999			Inconsistente
408	5010-NAY-266	1968	ND	ND	ND	ND		ND	ND	ND	NAYARIT	SANTIAGO IXCUINTLA	Amapa	10	-105.25	21.7833	Consistente
409	5013-NAY-269	1968	ND	ND	ND	ND		ND	ND	ND	NAYARIT	SANTA MARIA DEL ORO	Sapotamto	1170	-104.617	21.3	Consistente
410	5017-NAY-273	1968	ND	ND	ND	ND		ND	ND	ND	NAYARIT	TEPIC	El Limón	340	-105.033	21.65	Consistente
411	5019-NAY-275	1968	ND	ND	ND	ND		ND	ND	ND	NAYARIT	SANTIAGO IXCUINTLA	Santiago Ixcuintla	40	-105.2	21.8167	Consistente
412	5023-NAY-279	1968	ND	ND	ND	ND		ND	ND	ND	NAYARIT	ND	ND	9999			Inconsistente
413	5024-NAY-280	9999	ND	ND	ND	ND		ND	ND	ND	NAYARIT	ND	ND	9999			Inconsistente
414	5026-NAY-282	9999	ND	ND	ND	ND		ND	ND	ND	NAYARIT	ND	ND	9999			Inconsistente
415	5028-NAY-284	9999	ND	ND	ND	ND		ND	ND	ND	NAYARIT	SANTIAGO IXCUINTLA	Santiago Ixcuintla	40	-105.2	21.8167	Consistente
416	5030-NAY-286	9999	ND	ND	ND	ND		ND	ND	ND	NAYARIT	ND	ND	9999			Inconsistente
417	6652-QRO-47	9999	ND	ND	ND	Celaya		ND	ND	ND	QUERETARO DE ARTEAGA	PINAL DE AMOLES	Pinal de Amoles	2300	-99.65	21.15	Consistente
418	5784-PUE-18	1943	ND	ND	ND	Elotes Cónicos		ND	ND	ND	PUEBLA	TEPEACA	Tepeaca	2180	-97.9	18.9667	Consistente
419	5768-PUE-2	1943	ND	ND	ND	ND		ND	ND	ND	PUEBLA	TEHUACAN	Tehuacán	1676	-97.4333	18.4667	Consistente
420	2739-JAL-38	1944	ND	ND	ND	Celaya		ND	ND	ND	JALISCO	AMECA	Ejido La Calera	1236	-104.067	20.5667	Consistente
421	2738-JAL-37	1944	ND	ND	ND	Celaya		ND	ND	ND	JALISCO	COCULA	Cocula	1570	-103.767	20.3833	Consistente
422	2737-JAL-36	1944	ND	ND	ND	Celaya		ND	ND	ND	JALISCO	ACATLAN DE JUAREZ	La Noria	1393	-103.617	20.45	Consistente
423	2736-JAL-35B	1944	ND	ND	ND	ND		ND	ND	ND	JALISCO	ACATLAN DE JUAREZ	Acatlán de Juárez	1393	-103.617	20.45	Consistente
424	2735-JAL-35A	1944	ND	ND	ND	ND		ND	ND	ND	JALISCO	ACATLAN DE JUAREZ	Acatlán de Juárez	1393	-103.617	20.45	Consistente
425	2733-JAL-34	1944	ND	ND	ND	Celaya		ND	ND	ND	JALISCO	COCULA	Cocula	1570	-103.767	20.3833	Consistente
426	2732-JAL-33	1944	ND	ND	ND	Tabloncillo		ND	ND	ND	JALISCO	UNION DE TULA	El Laurel	1385	-104.3	19.95	Consistente
427	2731-JAL-32	1944	ND	ND	ND	Tabloncillo		ND	ND	ND	JALISCO	UNION DE TULA	La Taberna	1385	-104.3	19.95	Consistente
428	2730-JAL-31	1944	ND	ND	ND	Tabloncillo		ND	ND	ND	JALISCO	AMECA	Ameca	1248	-104.067	20.5667	Consistente
429	2719-JAL-22	1944	ND	ND	ND	Cónico Norteño		ND	ND	ND	JALISCO	JALOSTOTITLAN	Jalostotitlán	1772	-102.465	21.1683	Consistente
430	2716-JAL-19	1944	ND	ND	ND	Celaya		ND	ND	ND	JALISCO	TEPATITLAN DE MORELOS	Tepatitlán	1960	-102.767	20.8	Consistente
431	2715-JAL-18	1944	ND	ND	ND	ND		ND	ND	ND	JALISCO	VALLE DE GUADALUPE	Valle Guadalupe	1790	-102.617	21	Consistente
432	2711-JAL-14	1943	ND	ND	ND	Celaya		ND	ND	ND	JALISCO	CHAPALA	Chapala	1523	-103.183	20.3	Consistente
433	2710-JAL-13	1943	ND	ND	ND	Tabloncillo		ND	ND	ND	JALISCO	CHAPALA	Chapala	1523	-103.183	20.3	Consistente
434	2700-JAL-3	1943	ND	ND	ND	Tabloncillo		ND	ND	ND	JALISCO	AMECA	Ejido San Miguel	1221	-104.067	20.5667	Consistente
435	2701-JAL-4	1943	ND	ND	ND	ND		ND	ND	ND	JALISCO	TLAJOMULCO DE ZUÑGA	Ejido Soledad Cruz Vieja, Tepetates	1650	-103.567	20.5	Consistente
436	2699-JAL-2	1943	ND	ND	ND	ND		ND	ND	ND	JALISCO	AMECA	Ejido San Miguel	1221	-104.067	20.5667	Consistente
437	2698-JAL-1A	1943	ND	ND	ND	ND		ND	ND	ND	JALISCO	AMECA	Ejido San Miguel	1221	-104.067	20.5667	Consistente
438	2697-JAL-1	1943	ND	ND	ND	ND		ND	ND	ND	JALISCO	AMECA	Ejido La Cantería	1221	-104.067	20.5667	Consistente
439	2818-JAL-114	1944	ND	ND	ND	Elotes Cónicos		ND	ND	ND	JALISCO	TEPATITLAN DE MORELOS	El Carrizo	1960	-102.767	20.8	Consistente
440	2076-GRO-2	1943	ND	ND	ND	Pepitilla		ND	ND	ND	GUERRERO	IGUALA DE LA INDEPENDENCIA	Iguala	635	-99.5333	18.35	Consistente
441	1732-GTO-2	1943	ND	ND	ND	Celaya		ND	ND	ND	GUANAJUATO	LEON	San Nicolás	1885	-101.667	21.1333	Consistente
442	1733-GTO-3	1943	ND	ND	ND	Cónico Norteño		ND	ND	ND	GUANAJUATO	IRAPUATO	Ejido San Juan	1722	-101.35	20.6667	Consistente
443	1738-GTO-8	1943	ND	ND	ND	ND		ND	ND	ND	GUANAJUATO	SILAO	Silao	1780	-101.417	20.9333	Consistente
444	2078-GRO-4	1943	ND	ND	ND	ND		ND	ND	ND	GUERRERO	HUITZUCO DE LOS FIGUEROA	Huitzuco	900	-99.3333	18.3	Consistente
445	1739-GTO-9	1943	ND	ND	ND	Elotes Cónicos		ND	ND	ND	GUANAJUATO	SILAO	Silao	1780	-101.417	20.9333	Consistente
446	1740-GTO-10	1943	ND	ND	ND	Celaya		ND	ND	ND	GUANAJUATO	CELAYA	Celaya	1808	-100.817	20.5333	Consistente
447	1741-GTO-11	1943	ND	ND	ND	Elotes Cónicos		ND	ND	ND	GUANAJUATO	SALAMANCA	Salamanca	1721	-101.2	20.5667	Consistente
448	1742-GTO-12	1943	ND	ND	ND	ND		ND	ND	ND	GUANAJUATO	SALAMANCA	Salamanca	1721	-101.2	20.5667	Consistente
449	1743-GTO-13	1943	ND	ND	ND	ND		ND	ND	ND	GUANAJUATO	LEON	La Sandia	2010	-101.683	20.9	Consistente
450	2075-GRO-1	1943	ND	ND	ND	ND		ND	ND	ND	GUERRERO	IGUALA DE LA INDEPENDENCIA	Iguala	635	-99.5333	18.35	Consistente
451	2352-GRO-273	9999	ND	ND	ND	ND		ND	ND	ND	GUERRERO	ND	ND	9999			Inconsistente
452	2349-GRO-270	9999	ND	ND	ND	ND		ND	ND	ND	GUERRERO	ARCELIA	Arcelia	420	-100.3	18.2833	Consistente
453	2348-GRO-269	9999	ND	ND	ND	ND		ND	ND	ND	GUERRERO	ND	ND	9999			Inconsistente
454	2347-GRO-268	9999	ND	ND	ND	ND		ND	ND	ND	GUERRERO	ND	ND	9999			Inconsistente
455	2346-GRO-267	9999	ND	ND	ND	ND		ND	ND	ND	GUERRERO	ND	ND	9999			Inconsistente
456	2344-GRO-265	9999	ND	ND	ND	ND		ND	ND	ND	GUERRERO	ND	ND	9999			Inconsistente
457	2343-GRO-264	9999	ND	ND	ND	ND		ND	ND	ND	GUERRERO	ND	ND	9999			Inconsistente
458	7187-SIN-129	1975	ND	ND	ND	ND		ND	ND	ND	SINALOA	ND	ND	9999			Inconsistente
459	7178-SIN-120	1970	ND	ND	ND	ND		ND	ND	ND	SINALOA	AHOME	Ejido Los Mochis	150	-108.992	25.7933	Consistente
460	7062-SIN-4	1950	ND	ND	ND	ND		ND	ND	ND	SINALOA	CULIACAN	Culiacán	84	-107.4	24.8	Consistente
461	7058-SLP-206	9999	ND	ND	ND	ND		ND	ND	ND	SAN LUIS POTOSI	TAMPAMOLON CORONA	Tenexo	200	-98.8619	21.5441	Consistente
462	7043-SLP-191	9999	ND	ND	ND	Tuxpeño		ND	ND	ND	SAN LUIS POTOSI	ND	ND	9999			Inconsistente
463	7038-SLP-186	9999	ND	ND	ND	ND		ND	ND	ND	SINALOA	CHOIX	Choix	9999	-108.326	26.7086	Consistente
464	6889-SLP-37	9999	ND	ND	ND	ND		ND	ND	ND	SAN LUIS POTOSI	TAMPAMOLON CORONA	Tampamolón	200	-98.8	21.5833	Consistente
465	7495-TAMS-69	9999	ND	ND	ND	ND		ND	ND	ND	TAMAULIPAS	RIO BRAVO	Río Bravo	30	-98.1	25.9833	Consistente
466	7511-TAMS-85	9999	ND	ND	ND	ND		ND	ND	ND	TAMAULIPAS	EL MANTE	Ciudad Mante	186	-98.9833	22.75	Consistente
467	7526-TAMS-100	9999	ND	ND	ND	ND		ND	ND	ND	TAMAULIPAS	ND	ND	9999			Inconsistente
468	7529-TAMS-103	9999	ND	ND	ND	ND		ND	ND	ND	TAMAULIPAS	ND	ND	9999			Inconsistente
469	7576-TLAX-1	1944	ND	ND	ND	ND		ND	ND	ND	TLAXCALA	CALPULALPAN	Sultepec	2500	-98.5667	19.5833	Consistente
470	7577-TLAX-2	1944	ND	ND	ND	ND		ND	ND	ND	TLAXCALA	CALPULALPAN	Sultepec	2500	-98.5667	19.5833	Consistente
471	7586-TLAX-11	1952	ND	ND	ND	ND		ND	ND	ND	PUEBLA	HUAMANTLA	San Francisco Soltepec	2507	-97.92	19.2865	Consistente
472	7587-TLAX-12	1952	ND	ND	ND	ND		ND	ND	ND	ESTADO DE MEXICO	HUAMANTLA	San Francisco Soltepec	2507	-97.92	19.2865	Consistente
473	7539-TAMS-113	9999	ND	ND	ND	ND		ND	ND	ND	TAMAULIPAS	TULA	Ejido Tapona	1173	-99.7167	23	Consistente
474	7591-TLAX-16	1961	ND	ND	ND	ND		ND	ND	ND	TLAXCALA	HUAMANTLA	Huamantla	2553	-97.9167	19.3167	Consistente
475	7547-TAMS-121	9999	ND	ND	ND	ND		ND	ND	ND	TAMAULIPAS	LLERA	San Rafael	291	-99.0167	23.3167	Consistente
476	7548-TAMS-122	9999	ND	ND	ND	ND		ND	ND	ND	TAMAULIPAS	ND	ND	9999			Inconsistente
477	7549-TAMS-123	9999	ND	ND	ND	ND		ND	ND	ND	TAMAULIPAS	ND	ND	9999			Inconsistente
478	7550-TAMS-123A	9999	ND	ND	ND	ND		ND	ND	ND	TAMAULIPAS	PADILLA	Chinameca	153	-98.7833	24	Consistente
484	9198-MICH-478	1979	ND	ND	ND	ND		ND	ND	ND	MICHOACAN DE OCAMPO	TINGAMBATO	Pichataro	2300	-101.867	19.5	Consistente
485	9199-MICH-479	1979	ND	ND	ND	ND		ND	ND	ND	MICHOACAN DE OCAMPO	URUAPAN	Capácuaro	2170	-102.05	19.55	Consistente
486	9206-MICH-486	1979	ND	ND	ND	ND		ND	ND	ND	MICHOACAN DE OCAMPO	COENEO	Coeneo	1960	-101.567	19.8167	Consistente
487	9212-MICH-492	1979	ND	ND	ND	ND		ND	ND	ND	MICHOACAN DE OCAMPO	PURUANDIRO	La Quemada	1920	-101.517	20.1	Consistente
488	9213-MICH-493	1979	ND	ND	ND	ND		ND	ND	ND	MICHOACAN DE OCAMPO	PURUANDIRO	Rincón de Don Pedro	2060	-101.517	20.1	Consistente
489	9275-CHIS-701	1978	ND	ND	ND	ND		ND	ND	ND	CHIAPAS	CINTALAPA	Cintalapa	564	-93.7167	16.7	Consistente
490	9276-CHIS-702	1978	ND	ND	ND	ND		ND	ND	ND	CHIAPAS	JIQUIPILAS	Jiquipilas	550	-93.6372	16.6628	Consistente
491	9277-CHIS-703	1978	ND	ND	ND	ND		ND	ND	ND	CHIAPAS	JIQUIPILAS	Tiltepec	550	-93.8742	16.3958	Consistente
492	9278-CHIS-704	1978	ND	ND	ND	ND		ND	ND	ND	CHIAPAS	JIQUIPILAS	Nueva Palestina	550	-93.619	16.5055	Consistente
493	9279-CHIS-705	1978	ND	ND	ND	ND		ND	ND	ND	CHIAPAS	JIQUIPILAS	Nueva Palestina	550	-93.619	16.5055	Consistente
494	9280-CHIS-706	1978	ND	ND	ND	ND		ND	ND	ND	CHIAPAS	VENUSTIANO CARRANZA	Retiro de la Unión	790	-92.5667	16.3333	Consistente
495	9281-CHIS-707	1978	ND	ND	ND	ND		ND	ND	ND	CHIAPAS	VENUSTIANO CARRANZA	Venustiano Carranza	790	-92.5667	16.3333	Consistente
496	9282-CHIS-708	1978	ND	ND	ND	ND		ND	ND	ND	CHIAPAS	VILLAFLORES	Nuevo México	610	-93.2667	16.2333	Consistente
497	9283-CHIS-709	1978	ND	ND	ND	ND		ND	ND	ND	CHIAPAS	VILLAFLORES	Nuevo México	610	-93.2667	16.2333	Consistente
498	9284-CHIS-710	1978	ND	ND	ND	ND		ND	ND	ND	CHIAPAS	VILLAFLORES	Villa Hidalgo	610	-93.2667	16.2333	Consistente
499	9285-CHIS-711	1978	ND	ND	ND	ND		ND	ND	ND	CHIAPAS	OCOZOCOAUTLA DE ESPINOSA	El Gavilán	864	-93.3667	16.7667	Consistente
500	1800-GTO-66A	1945	ND	ND	ND	ND		ND	ND	ND	GUANAJUATO	COMONFORT	Jalpilla	1795	-100.717	20.7333	Consistente
501	1801-GTO-67	1945	ND	ND	ND	Cónico Norteño		ND	ND	ND	GUANAJUATO	SILAO	Cuesillo	1780	-101.45	20.9667	Consistente
502	1802-GTO-68	1945	ND	ND	ND	Cónico Norteño		ND	ND	ND	GUANAJUATO	SILAO	El Mirador	1780	-101.45	20.9667	Consistente
503	1804-GTO-70	1945	ND	ND	ND	Cónico Norteño		ND	ND	ND	GUANAJUATO	VALLE DE SANTIAGO	San Nicolás Parangue	1760	-101.25	20.3667	Consistente
504	1805-GTO-71	1945	ND	ND	ND	Celaya		ND	ND	ND	GUANAJUATO	YURIRIA	La Joya	1700	-101.117	20.2	Consistente
505	1806-GTO-72	1945	ND	ND	ND	Celaya		ND	ND	ND	GUANAJUATO	SALVATIERRA	Aquiles Serdán	1740	-100.9	20.2167	Consistente
506	1808-GTO-74	1945	ND	ND	ND	Celaya		ND	ND	ND	GUANAJUATO	VALLE DE SANTIAGO	San José La Grande	1760	-101.183	20.3833	Consistente
507	1809-GTO-75	1945	ND	ND	ND	Celaya		ND	ND	ND	GUANAJUATO	YURIRIA	Loma Zempoala	1760	-101.117	20.2	Consistente
508	1810-GTO-76	1945	ND	ND	ND	ND		ND	ND	ND	GUANAJUATO	YURIRIA	Loma Zempoala	1760	-101.117	20.2	Consistente
509	1811-GTO-77	1945	ND	ND	ND	Celaya		ND	ND	ND	GUANAJUATO	VALLE DE SANTIAGO	Hacienda de San Joaquín	1760	-101.183	20.3667	Consistente
510	1812-GTO-78	1945	ND	ND	ND	Celaya		ND	ND	ND	GUANAJUATO	SALVATIERRA	San Nicolás de Agustín	1740	-100.9	20.2167	Consistente
511	1813-GTO-79	1945	ND	ND	ND	Celaya		ND	ND	ND	GUANAJUATO	SALVATIERRA	Rancho Magdalena	1740	-100.917	20.2667	Consistente
512	1814-GTO-79A	1945	ND	ND	ND	ND		ND	ND	ND	GUANAJUATO	SALVATIERRA	Rancho Magdalena	1740	-100.917	20.2667	Consistente
513	1815-GTO-80	1945	ND	ND	ND	Celaya		ND	ND	ND	GUANAJUATO	SALVATIERRA	Maravatío de Encinas	1740	-100.967	20.2167	Consistente
514	1817-GTO-82	1945	ND	ND	ND	Celaya		ND	ND	ND	GUANAJUATO	YURIRIA	El Plan	1740	-101.117	20.2	Consistente
515	1818-GTO-83	1945	ND	ND	ND	Celaya		ND	ND	ND	GUANAJUATO	SALVATIERRA	Cupareo	1740	-101.017	20.2333	Consistente
516	1819-GTO-84	1945	ND	ND	ND	Celaya		ND	ND	ND	GUANAJUATO	JARAL DEL PROGRESO	Tronconales	1740	-101.067	20.35	Consistente
517	1820-GTO-85	1945	ND	ND	ND	Celaya		ND	ND	ND	GUANAJUATO	YURIRIA	Casacuarán	1740	-101.05	20.2	Consistente
518	1821-GTO-86	1945	ND	ND	ND	ND		ND	ND	ND	GUANAJUATO	SALVATIERRA	Santo Tomás	1740	-100.9	20.2167	Consistente
519	1822-GTO-87	1945	ND	ND	ND	Celaya		ND	ND	ND	GUANAJUATO	SALVATIERRA	Puerta del Norte	1740	-100.9	20.2167	Consistente
520	1823-GTO-88	1945	ND	ND	ND	Celaya		ND	ND	ND	GUANAJUATO	SANTA CRUZ DE JUVENTINO ROSAS	Jaralillo	1740	-100.983	20.65	Consistente
521	1825-GTO-90	1945	ND	ND	ND	Celaya		ND	ND	ND	GUANAJUATO	ND	ND	1885			Inconsistente
522	1828-GTO-93	1946	ND	ND	ND	ND		ND	ND	ND	GUANAJUATO	IRAPUATO	Irapuato	1724	-101.35	20.6667	Consistente
523	1829-GTO-93A	1946	ND	ND	ND	ND		ND	ND	ND	GUANAJUATO	IRAPUATO	Irapuato	1724	-101.35	20.6667	Consistente
524	1830-GTO-94	1946	ND	ND	ND	ND		ND	ND	ND	GUANAJUATO	ND	Hacienda Acosta	9999			Inconsistente
525	1831-GTO-95	1946	ND	ND	ND	ND		ND	ND	ND	GUANAJUATO	ND	Hacienda Acosta	9999			Inconsistente
526	1832-GTO-96	1946	ND	ND	ND	ND		ND	ND	ND	GUANAJUATO	LEON	León	1875	-101.667	21.1333	Consistente
527	1836-GTO-100	1950	ND	ND	ND	ND		ND	ND	ND	GUANAJUATO	ND	ND	9999			Inconsistente
528	1838-GTO-102	1950	ND	ND	ND	ND		ND	ND	ND	GUANAJUATO	ND	ND	9999			Inconsistente
529	2538-HGO-77	9999	ND	ND	ND	Arrocillo Amarillo		ND	ND	ND	HIDALGO	ACAXOCHITLAN	San Mateo	2260	-98.2333	20.1667	Consistente
530	2518-HGO-57	9999	ND	ND	ND	ND		ND	ND	ND	HIDALGO	TIZAYUCA	Tizayuca	2109	-98.9667	19.8333	Consistente
531	2516-HGO-55	9999	ND	ND	ND	ND		ND	ND	ND	HIDALGO	ND	ND	9999			Inconsistente
532	2515-HGO-54	1952	ND	ND	ND	ND		ND	ND	ND	HIDALGO	HUEJUTLA DE REYES	Tepipa María de Huejutla	200	-98.4167	21.1333	Consistente
533	2160-GRO-85A	1946	ND	ND	ND	ND		ND	ND	ND	GUERRERO	SAN MIGUEL TOTOLAPAN	San Miguel Totolapan	300	-100.383	18.1167	Consistente
534	2517-HGO-56	1953	ND	ND	ND	Olotillo		ND	ND	ND	HIDALGO	CHAPULHUACAN	Chapulhuacán	300	-98.9	21.15	Consistente
535	2478-HGO-17	1944	ND	ND	ND	Celaya		ND	ND	ND	HIDALGO	TIANGUISTENGO	Tianguistengo	1700	-98.6333	20.7167	Consistente
536	2477-HGO-16	1944	ND	ND	ND	Celaya		ND	ND	ND	HIDALGO	CARDONAL	Santa Teresa	1700	-99.1167	20.6667	Consistente
537	2476-HGO-15	1944	ND	ND	ND	Celaya		ND	ND	ND	HIDALGO	ZACUALTIPAN DE ANGELES	San Bernardo	1620	-98.65	20.6	Consistente
538	2482-HGO-21	1946	ND	ND	ND	Chalqueño		ND	ND	ND	HIDALGO	METZTITLAN	San Cristóbal	1700	-98.7167	20.5833	Consistente
539	2479-HGO-18	1944	ND	ND	ND	ND		ND	ND	ND	HIDALGO	ACTOPAN	Ejido de La Estancia	2050	-98.9333	20.3	Consistente
540	2474-HGO-13	1944	ND	ND	ND	ND		ND	ND	ND	HIDALGO	ZACUALTIPAN DE ANGELES	Zacualtipan	1700	-98.65	20.65	Consistente
541	2472-HGO-11	9999	ND	ND	ND	ND		ND	ND	ND	HIDALGO	TOLCAYUCA	Tolcayuca	2400	-98.9167	19.95	Consistente
542	2471-HGO-10	9999	ND	ND	ND	ND		ND	ND	ND	HIDALGO	ND	Xanov	9999			Inconsistente
543	2469-HGO-8	9999	ND	ND	ND	ND		ND	ND	ND	HIDALGO	ND	Xanov	9999			Inconsistente
544	2090-GRO-16	1946	ND	ND	ND	ND		ND	ND	ND	GUERRERO	TIXTLA DE GUERRERO	Tixtla	1300	-99.4167	17.55	Consistente
545	2088-GRO-14	1946	ND	ND	ND	ND		ND	ND	ND	GUERRERO	TAXCO DE ALARCON	Ahuitlapan	1735	-99.55	18.5667	Consistente
546	2087-GRO-13	1944	ND	ND	ND	ND		ND	ND	ND	GUERRERO	TAXCO DE ALARCON	Taxco	1735	-99.6	18.55	Consistente
547	2085-GRO-11	1944	ND	ND	ND	ND		ND	ND	ND	GUERRERO	ATOYAC DE ALVAREZ	El Humo	200	-100.433	17.2	Consistente
548	3550-MEX-150	1954	ND	ND	ND	ND		ND	ND	ND	ESTADO DE MEXICO	JILOTEPEC	Coscomato del Progreso	2720	-99.55	19.9667	Consistente
549	3554-MEX-154	1954	ND	ND	ND	ND		ND	ND	ND	ESTADO DE MEXICO	CHAPA DE MOTA	Tuxtepec	2600	-99.5	19.8167	Consistente
550	3560-MEX-160	1954	ND	ND	ND	ND		ND	ND	ND	ESTADO DE MEXICO	JILOTEPEC	Dexcani El Bajo	2720	-99.55	19.9667	Consistente
551	3562-MEX-162	1954	ND	ND	ND	ND		ND	ND	ND	ESTADO DE MEXICO	JILOTEPEC	Dexcani El Alto	2720	-99.55	19.9667	Consistente
552	3543-MEX-143	1954	ND	ND	ND	Chalqueño		ND	ND	ND	ESTADO DE MEXICO	SOYANIQUILPAN DE JUAREZ	Ejido El Capulín	2401	-99.5167	20.0167	Consistente
553	3545-MEX-145	1954	ND	ND	ND	Chalqueño		ND	ND	ND	ESTADO DE MEXICO	JILOTEPEC	La Comunidad	2720	-99.55	19.9667	Consistente
554	3547-MEX-147	1954	ND	ND	ND	Chalqueño		ND	ND	ND	ESTADO DE MEXICO	VILLA DEL CARBON	Villa del Carbón	2600	-99.4667	19.7167	Consistente
555	3553-MEX-153	1954	ND	ND	ND	Chalqueño		ND	ND	ND	ESTADO DE MEXICO	JILOTEPEC	Doxhicho	2720	-99.55	19.9667	Consistente
556	3558-MEX-158	1954	ND	ND	ND	Chalqueño		ND	ND	ND	ESTADO DE MEXICO	TIMILPAN	Barrio Hidalgo	2801	-99.7333	19.8667	Consistente
557	3566-MEX-166	1954	ND	ND	ND	Chalqueño		ND	ND	ND	ESTADO DE MEXICO	JILOTEPEC	Coscomato del Progreso	2720	-99.55	19.9667	Consistente
558	3568-MEX-168	1954	ND	ND	ND	Palomero Toluqueño		ND	ND	ND	ESTADO DE MEXICO	VILLA DEL CARBON	Los Arana	2600	-99.4667	19.7167	Consistente
559	3571-MEX-171	1954	ND	ND	ND	Chalqueño		ND	ND	ND	ESTADO DE MEXICO	ACULCO	Jacal de la Provincia	2720	-99.8333	20.1167	Consistente
560	3573-MEX-173	1954	ND	ND	ND	Chalqueño		ND	ND	ND	ESTADO DE MEXICO	VILLA DEL CARBON	Granja La Paz	2600	-99.4667	19.7167	Consistente
561	3580-MEX-180	1954	ND	ND	ND	Chalqueño		ND	ND	ND	ESTADO DE MEXICO	JILOTEPEC	San Pablo Huantepec	2720	-99.55	19.9667	Consistente
562	3582-MEX-182	1954	ND	ND	ND	Chalqueño		ND	ND	ND	ESTADO DE MEXICO	CHAPA DE MOTA	Cadenqui	2600	-99.4833	19.85	Consistente
563	3592-MEX-192	1954	ND	ND	ND	Chalqueño		ND	ND	ND	ESTADO DE MEXICO	JILOTEPEC	Palos Altos	2401	-99.55	19.9667	Consistente
564	3608-MEX-208	1958	ND	ND	ND	Chalqueño		ND	ND	ND	ESTADO DE MEXICO	CHALCO	Chalco DE Diaz Covarrubias	2250	-98.8975	19.2647	Consistente
565	2320-GRO-241	1969	ND	ND	ND	ND		ND	ND	ND	GUERRERO	IGUALA DE LA INDEPENDENCIA	Iguala	635	-99.5333	18.35	Consistente
566	2301-GRO-222	9999	ND	ND	ND	Pepitilla		ND	ND	ND	GUERRERO	COCULA	Apipilulco	500	-99.6667	18.1833	Consistente
567	2300-GRO-221	1958	ND	ND	ND	ND		ND	ND	ND	GUERRERO	ND	ND	9999			Inconsistente
568	3600-MEX-200	1954	ND	ND	ND	Cónico		ND	ND	ND	ESTADO DE MEXICO	JILOTEPEC	Doxhicho	2720	-99.55	19.9667	Consistente
569	3607-MEX-207	1958	ND	ND	ND	Cónico		ND	ND	ND	ESTADO DE MEXICO	TOLUCA	Toluca	2620	-99.65	19.3	Consistente
570	3606-MEX-206	9999	ND	ND	ND	Palomero Toluqueño		ND	ND	ND	ESTADO DE MEXICO	ND	ND	9999			Inconsistente
571	3609-MEX-209	9999	ND	ND	ND	Palomero Toluqueño		ND	ND	ND	ESTADO DE MEXICO	ND	ND	9999			Inconsistente
572	3610-MEX-210	9999	ND	ND	ND	Palomero Toluqueño		ND	ND	ND	ESTADO DE MEXICO	OCUILAN	Santa Mónica	2470	-99.4	18.9667	Consistente
573	3611-MEX-211	9999	ND	ND	ND	Palomero Toluqueño		ND	ND	ND	ESTADO DE MEXICO	TOLUCA	Toluca	2620	-99.65	19.3	Consistente
574	3594-MEX-194	1954	ND	ND	ND	ND		ND	ND	ND	ESTADO DE MEXICO	JILOTEPEC	Canalejas	2601	-99.6167	19.9667	Consistente
575	3602-MEX-202	9999	ND	ND	ND	ND		ND	ND	ND	ESTADO DE MEXICO	JILOTEPEC	Las Manzanas	2401	-99.55	19.9667	Consistente
576	3603-MEX-203	9999	ND	ND	ND	ND		ND	ND	ND	ESTADO DE MEXICO	ND	ND	9999			Inconsistente
577	3604-MEX-204	9999	ND	ND	ND	ND		ND	ND	ND	ESTADO DE MEXICO	ND	ND	9999			Inconsistente
578	3613-MEX-213	9999	ND	ND	ND	ND		ND	ND	ND	ESTADO DE MEXICO	AMECAMECA	Amecameca	2470	-98.7667	19.1333	Consistente
579	3614-MEX-214	9999	ND	ND	ND	ND		ND	ND	ND	ESTADO DE MEXICO	AMECAMECA	Amecameca	2470	-98.7667	19.1333	Consistente
580	3616-MEX-216	9999	ND	ND	ND	ND		ND	ND	ND	ESTADO DE MEXICO	JUCHITEPEC	Juchitepec	2400	-98.8833	19.1	Consistente
581	3708-MEX-308	9999	ND	ND	ND	Bolita		ND	ND	ND	ESTADO DE MEXICO	TEXCOCO	San Miguel Coatlinchan	2400	-98.85	19.45	Consistente
582	3696-MEX-296	9999	ND	ND	ND	ND		ND	ND	ND	ESTADO DE MEXICO	JUCHITEPEC	Juchitepec	2400	-98.8833	19.1	Consistente
583	3701-MEX-301	9999	ND	ND	ND	ND		ND	ND	ND	ESTADO DE MEXICO	TEXCOCO	San Felipe	2400	-98.8667	19.5167	Consistente
584	3693-MEX-296	9999	ND	ND	ND	ND		ND	ND	ND	ESTADO DE MEXICO	JUCHITEPEC	Juchitepec	2400	-98.8833	19.1	Consistente
585	3707-MEX-307	9999	ND	ND	ND	ND		ND	ND	ND	ESTADO DE MEXICO	TEXCOCO	San Bernardino	2253	-98.8667	19.5167	Consistente
586	4127-MICH-4	1943	ND	ND	ND	Celaya		ND	ND	ND	MICHOACAN DE OCAMPO	ZAMORA	Zamora	1564	-102.3	19.9833	Consistente
587	4129-MICH-6	1943	ND	ND	ND	ND		ND	ND	ND	MICHOACAN DE OCAMPO	TARETAN	Ejido Taretan	2175	-101.913	19.3134	Consistente
588	4133-MICH-10	1943	ND	ND	ND	Cónico		ND	ND	ND	MICHOACAN DE OCAMPO	ZACAPU	Zacapu	1986	-101.783	19.8	Consistente
589	4138-MICH-15	1944	ND	ND	ND	Dulce		ND	ND	ND	MICHOACAN DE OCAMPO	TANGANCICUARO	Tangancícuaro	1610	-102.233	19.9	Consistente
590	4139-MICH-16	1944	ND	ND	ND	Tabloncillo		ND	ND	ND	MICHOACAN DE OCAMPO	TANGANCICUARO	Tangancícuaro	1610	-102.233	19.9	Consistente
591	4140-MICH-17	1944	ND	ND	ND	ND		ND	ND	ND	MICHOACAN DE OCAMPO	QUIROGA	Quiroga	1995	-101.517	19.65	Consistente
592	4143-MICH-20	1944	ND	ND	ND	ND		ND	ND	ND	MICHOACAN DE OCAMPO	JIQUILPAN	Jiquilpan	1550	-102.717	19.9667	Consistente
593	4144-MICH-21	1944	ND	ND	ND	Chalqueño		ND	ND	ND	MICHOACAN DE OCAMPO	ZACAPU	Zacapu	1986	-101.783	19.8	Consistente
594	4152-MICH-29	1944	ND	ND	ND	Tabloncillo		ND	ND	ND	MICHOACAN DE OCAMPO	ZAMORA	Zamora	1567	-102.3	19.9833	Consistente
595	4153-MICH-30	1944	ND	ND	ND	ND		ND	ND	ND	MICHOACAN DE OCAMPO	ZAMORA	Zamora	1567	-102.3	19.9833	Consistente
596	4162-MICH-38A	1944	ND	ND	ND	ND		ND	ND	ND	MICHOACAN DE OCAMPO	VENUSTIANO CARRANZA	Ciénega	1530	-102.617	20.1	Consistente
597	4163-MICH-39	1944	ND	ND	ND	ND		ND	ND	ND	MICHOACAN DE OCAMPO	CHILCHOTA	Mesa Alta, cercana al Tacuaro	9999	-102.045	19.8138	Consistente
598	4165-MICH-41	1944	ND	ND	ND	ND		ND	ND	ND	MICHOACAN DE OCAMPO	HIDALGO	Ciudad Hidalgo	1885	-100.567	19.7	Consistente
599	4166-MICH-42	1944	ND	ND	ND	Chalqueño		ND	ND	ND	MICHOACAN DE OCAMPO	CHILCHOTA	Tenanguillo	1570	-102.117	19.85	Consistente
600	4168-MICH-44	1944	ND	ND	ND	Elotes Cónicos		ND	ND	ND	MICHOACAN DE OCAMPO	SAHUAYO	Llano de La Palma	1530	-102.733	20.0667	Consistente
601	4170-MICH-46	1944	ND	ND	ND	ND		ND	ND	ND	MICHOACAN DE OCAMPO	CHILCHOTA	Tenanguillo	1570	-102.117	19.85	Consistente
602	4174-MICH-50	1944	ND	ND	ND	ND		ND	ND	ND	MICHOACAN DE OCAMPO	HUETAMO	San Jerónimo	200	-101.3	18.55	Consistente
603	4176-MICH-52	1944	ND	ND	ND	ND		ND	ND	ND	MICHOACAN DE OCAMPO	HIDALGO	San Bartolo	2201	-100.617	19.6667	Consistente
604	4178-MICH-53	1944	ND	ND	ND	ND		ND	ND	ND	MICHOACAN DE OCAMPO	TINGUINDIN	Las Trojes	1530	-102.483	19.75	Consistente
605	4179-MICH-54	1944	ND	ND	ND	Celaya		ND	ND	ND	MICHOACAN DE OCAMPO	YURECUARO	La Ciénega	1543	-102.3	20.3333	Consistente
606	4180-MICH-55	1944	ND	ND	ND	ND		ND	ND	ND	MICHOACAN DE OCAMPO	YURECUARO	Comunidad Agraria	1543	-102.3	20.3333	Consistente
607	4181-MICH-56	1944	ND	ND	ND	ND		ND	ND	ND	MICHOACAN DE OCAMPO	TANGANCICUARO	El Pantano	1801	-102.233	19.9	Consistente
608	4183-MICH-58	1944	ND	ND	ND	ND		ND	ND	ND	MICHOACAN DE OCAMPO	TANHUATO	Tanhuato	1550	-102.333	20.2667	Consistente
609	4184-MICH-59	1944	ND	ND	ND	ND		ND	ND	ND	MICHOACAN DE OCAMPO	PANINDICUARO	El Potrero San Antonio	1820	-101.767	19.9667	Consistente
610	4188-MICH-63	1944	ND	ND	ND	Cónico		ND	ND	ND	MICHOACAN DE OCAMPO	YURECUARO	La Mula	1543	-102.3	20.3333	Consistente
611	4190-MICH-65	1944	ND	ND	ND	ND		ND	ND	ND	MICHOACAN DE OCAMPO	TINGUINDIN	Huacaro	1801	-102.483	19.75	Consistente
612	4198-MICH-73	1944	ND	ND	ND	ND		ND	ND	ND	MICHOACAN DE OCAMPO	TINGUINDIN	Ejido Tocumbo	1600	-102.519	19.713	Consistente
613	4200-MICH-75	1944	ND	ND	ND	Zamorano Amarillo		ND	ND	ND	MICHOACAN DE OCAMPO	ZAMORA	Santa Cruz	1564	-102.3	19.9833	Consistente
614	4201-MICH-76	1944	ND	ND	ND	ND		ND	ND	ND	MICHOACAN DE OCAMPO	ZAMORA	San Pedro	9999	-102.264	20.0294	Consistente
615	4202-MICH-77	1944	ND	ND	ND	ND		ND	ND	ND	MICHOACAN DE OCAMPO	ZAMORA	Cerro Guanajuatillo	1564	-102.3	19.9833	Consistente
616	3777-MEX-377	1962	ND	ND	ND	ND		ND	ND	ND	ESTADO DE MEXICO	ND	El Zapote	9999			Inconsistente
617	4205-MICH-80	1944	ND	ND	ND	ND		ND	ND	ND	MICHOACAN DE OCAMPO	ZAMORA	Cerro Guanajuatillo	1567	-102.3	19.9833	Consistente
618	4207-MICH-82	1944	ND	ND	ND	ND		ND	ND	ND	MICHOACAN DE OCAMPO	COTIJA	Ayumba	1900	-102.717	19.7833	Consistente
619	4209-MICH-84	1944	ND	ND	ND	ND		ND	ND	ND	MICHOACAN DE OCAMPO	PARACHO	Quengua	1567	-102.05	19.65	Consistente
620	4211-MICH-86	1944	ND	ND	ND	Elotes Cónicos		ND	ND	ND	MICHOACAN DE OCAMPO	CUITZEO	Jericó de Las Flores	1883			Inconsistente
621	4214-MICH-89	1944	ND	ND	ND	Mushito		ND	ND	ND	MICHOACAN DE OCAMPO	TANGANCICUARO	Páramo	1610	-102.233	19.9	Consistente
622	3843-MEX-442	9999	ND	ND	ND	ND		ND	ND	ND	ESTADO DE MEXICO	ND	ND	9999			Inconsistente
623	2490-HGO-29	1946	ND	ND	ND	ND		ND	ND	ND	HIDALGO	TULANCINGO DE BRAVO	Ejido Santa Ana Huetlalpan	2151	-98.3226	20.1597	Consistente
624	3996-MEX-595	9999	ND	ND	ND	Chalqueño		ND	ND	ND	ESTADO DE MEXICO	ND	ND	9999			Inconsistente
625	4345-MICH-217	9999	ND	ND	ND	ND		ND	ND	ND	MICHOACAN DE OCAMPO	NAHUATZEN	Arantepacua	1611	-101.968	19.5936	Consistente
626	4347-MICH-219	9999	ND	ND	ND	ND		ND	ND	ND	MICHOACAN DE OCAMPO	HIDALGO	Ciudad Hidalgo	2060	-100.567	19.7	Consistente
627	4120-MEX-719	9999	ND	ND	ND	ND		ND	ND	ND	ESTADO DE MEXICO	TOLUCA	Tilapa	2801	-99.65	19.3	Consistente
628	4123-MEX-722	9999	ND	ND	ND	ND		ND	ND	ND	ESTADO DE MEXICO	TLALMANALCO	Tlalmanalco	2250	-98.8	19.2	Consistente
629	4581-MOR-1	1943	ND	ND	ND	ND		ND	ND	ND	MORELOS	JOJUTLA	Jojutla Mercado	895	-99.1833	18.6167	Consistente
630	4582-MOR-2	1943	ND	ND	ND	ND		ND	ND	ND	MORELOS	JOJUTLA	Jojutla Mercado	895	-99.1833	18.6167	Consistente
631	4583-MOR-3	1943	ND	ND	ND	ND		ND	ND	ND	MORELOS	JOJUTLA	Jojutla Mercado	895	-99.1833	18.6167	Consistente
632	4596-MOR-16	1944	ND	ND	ND	ND		ND	ND	ND	MORELOS	PUENTE DE IXTLA	Cotealco	980			Inconsistente
633	4599-MOR-19	1944	ND	ND	ND	ND		ND	ND	ND	MORELOS	TLAQUILTENANGO	Tlalquiltenango	911	-99.15	18.6333	Consistente
634	4600-MOR-20	1944	ND	ND	ND	ND		ND	ND	ND	MORELOS	TEPOZTLAN	Tepoztlán	1701	-99.1	18.9667	Consistente
635	4613-MOR-33	1968	ND	ND	ND	ND		ND	ND	ND	MORELOS	TEPALCINGO	Rancho Las Águilas	1152	-98.8667	18.6	Consistente
636	4616-MOR-36	1968	ND	ND	ND	ND		ND	ND	ND	MORELOS	COATLAN DEL RIO	Coatlán del Río	1038	-99.45	18.7333	Consistente
637	4617-MOR-37	1968	ND	ND	ND	ND		ND	ND	ND	MORELOS	EMILIANO ZAPATA	Emiliano Zapata	1250	-99.1833	18.85	Consistente
638	4597-MOR-17	1944	ND	ND	ND	Pepitilla		ND	ND	ND	MORELOS	JOJUTLA	Panchimalco	9999	-99.185	18.609	Consistente
639	4598-MOR-18	1944	ND	ND	ND	Pepitilla		ND	ND	ND	MORELOS	JOJUTLA	Jojutla	895	-99.1833	18.6167	Consistente
640	4400-MICH-270	1960	ND	ND	ND	ND		ND	ND	ND	MICHOACAN DE OCAMPO	SALVADOR ESCALANTE	La Cantera	2201	-101.65	19.4	Consistente
641	4405-MICH-275	1960	ND	ND	ND	ND		ND	ND	ND	MICHOACAN DE OCAMPO	TACAMBARO	San Juan de Viña	9999	-101.478	19.3422	Consistente
642	4407-MICH-277	1960	ND	ND	ND	ND		ND	ND	ND	MICHOACAN DE OCAMPO	LA HUACANA	Huacana	530	-101.8	18.9667	Consistente
643	4411-MICH-281	1960	ND	ND	ND	ND		ND	ND	ND	MICHOACAN DE OCAMPO	ND	ND	9999			Inconsistente
644	4413-MICH-283	1960	ND	ND	ND	ND		ND	ND	ND	MICHOACAN DE OCAMPO	ND	ND	9999			Inconsistente
645	4415-MICH-285	1960	ND	ND	ND	ND		ND	ND	ND	MICHOACAN DE OCAMPO	ND	ND	9999			Inconsistente
646	4416-MICH-286	1960	ND	ND	ND	ND		ND	ND	ND	MICHOACAN DE OCAMPO	GABRIEL ZAMORA	La Gallina	801	-102.067	19.1667	Consistente
647	4417-MICH-287	1960	ND	ND	ND	ND		ND	ND	ND	JALISCO	ZAPOTLAN EL GRANDE	Ciudad Guzmán	9999	-103.463	19.7028	Consistente
648	4418-MICH-288	1960	ND	ND	ND	ND		ND	ND	ND	JALISCO	ZAPOTILTIC	Zapotiltic	9999	-103.416	19.6247	Consistente
649	4422-MICH-292	1968	ND	ND	ND	ND		ND	ND	ND	MICHOACAN DE OCAMPO	INDAPARAPEO	Querendaro	2001	-100.917	19.8	Consistente
650	4423-MICH-293	1968	ND	ND	ND	ND		ND	ND	ND	MICHOACAN DE OCAMPO	ND	ND	9999			Inconsistente
651	4424-MICH-294	1968	ND	ND	ND	ND		ND	ND	ND	MICHOACAN DE OCAMPO	ND	Laures de Zaragoza	9999			Inconsistente
652	4526-MICH-396	9999	ND	ND	ND	ND		ND	ND	ND	MICHOACAN DE OCAMPO	GABRIEL ZAMORA	Ejido Tequecaran	650	-102.066	19.2132	Consistente
653	4527-MICH-397	9999	ND	ND	ND	ND		ND	ND	ND	MICHOACAN DE OCAMPO	APATZINGAN	Las Bateas	300	-102.483	19	Consistente
654	4530-MICH-400	9999	ND	ND	ND	ND		ND	ND	ND	MICHOACAN DE OCAMPO	PARACUARO	Antunez	360	-102.2	19.0167	Consistente
655	4536-MICH-406	9999	ND	ND	ND	ND		ND	ND	ND	MICHOACAN DE OCAMPO	APATZINGAN	Chila	401	-102.467	18.95	Consistente
656	4537-MICH-407	9999	ND	ND	ND	ND		ND	ND	ND	MICHOACAN DE OCAMPO	LA HUACANA	Huacana	530	-101.8	18.9667	Consistente
657	4546-MICH-416	9999	ND	ND	ND	ND		ND	ND	ND	MICHOACAN DE OCAMPO	PATZCUARO	Canembaro	2400	-101.45	19.4667	Consistente
658	4547-MICH-417	9999	ND	ND	ND	ND		ND	ND	ND	MICHOACAN DE OCAMPO	SALVADOR ESCALANTE	La Cruz	2200	-101.7	19.4167	Consistente
659	4747-NAY-2	1944	ND	ND	ND	Vandeño		ND	ND	ND	NAYARIT	AHUACATLAN	Ahuacatlán	1003	-104.483	21.05	Consistente
660	5083-NL-3	1952	ND	ND	ND	ND		ND	ND	ND	NUEVO LEON	MONTEMORELOS	Montemorelos	450	-99.8333	25.1833	Consistente
661	5084-NL-4	1970	ND	ND	ND	Conejo		ND	ND	ND	NUEVO LEON	MONTEMORELOS	Montemorelos	450	-99.8333	25.1833	Consistente
662	5085-NL-5	1962	ND	ND	ND	Conejo		ND	ND	ND	NUEVO LEON	GUADALUPE	Los Lermas	450	-100.183	25.6833	Consistente
663	5086-NL-6	1968	ND	ND	ND	Conejo		ND	ND	ND	NUEVO LEON	ALLENDE	Allende	450	-100.033	25.2833	Consistente
664	5087-NL-7	1960	ND	ND	ND	ND		ND	ND	ND	NUEVO LEON	CHINA	Las Chapenas	250	-99.2333	25.7	Consistente
665	5088-NL-8	1972	ND	ND	ND	ND		ND	ND	ND	NUEVO LEON	GRAL. TERAN	Hacienda Dolores	410			Inconsistente
666	5090-NL-10	1955	ND	ND	ND	Tuxpeño		ND	ND	ND	NUEVO LEON	SABINAS HIDALGO	Ciudad Sabinas Hidalgo	150	-100.184	26.5028	Consistente
667	5091-NL-11	1973	ND	ND	ND	ND		ND	ND	ND	NUEVO LEON	GRAL. TERAN	Hacienda Dolores	410			Inconsistente
668	5092-NL-12	1958	ND	ND	ND	ND		ND	ND	ND	NUEVO LEON	CADEREYTA JIMENEZ	San Ángel	530	-100.05	25.5667	Consistente
669	5093-NL-13	1957	ND	ND	ND	Conejo		ND	ND	ND	NUEVO LEON	JUAREZ	Villa de Juárez	530	-100.1	25.65	Consistente
670	5771-PUE-5	1943	ND	ND	ND	ND		ND	ND	ND	PUEBLA	TEHUACAN	San Lorenzo	1688	-97.4333	18.4667	Consistente
671	5778-PUE-12	1943	ND	ND	ND	ND		ND	ND	ND	PUEBLA	ND	ND	1676			Inconsistente
672	5779-PUE-13	1943	ND	ND	ND	ND		ND	ND	ND	PUEBLA	SAN ANDRES CHOLULA	Ejido San Rafael Comac	1162	-98.3036	19.0292	Consistente
673	5780-PUE-14	1943	ND	ND	ND	ND		ND	ND	ND	PUEBLA	SAN ANDRES CHOLULA	San Antonio Cacalotepec	9999	-98.2883	18.9917	Consistente
674	5782-PUE-16	1943	ND	ND	ND	ND		ND	ND	ND	PUEBLA	CHIGNAHUAPAN	Chignahuapan	2260	-98.0333	19.8333	Consistente
675	5785-PUE-19	1943	ND	ND	ND	ND		ND	ND	ND	PUEBLA	TEPEACA	Tepeaca	2180	-97.9	18.9667	Consistente
676	5788-PUE-22	1943	ND	ND	ND	ND		ND	ND	ND	PUEBLA	TEPEACA	Tepeaca	2180	-97.9	18.9667	Consistente
677	5790-PUE-24	1943	ND	ND	ND	ND		ND	ND	ND	PUEBLA	ZIHUATEUTLA	Ejido Cerro Verde	1300	-97.7511	20.3386	Consistente
678	5791-PUE-25	1943	ND	ND	ND	ND		ND	ND	ND	PUEBLA	ACATENO	Lomas de la Cruz	170	-97.2	20.1333	Consistente
679	5792-PUE-26	1943	ND	ND	ND	ND		ND	ND	ND	PUEBLA	ACATENO	Dos Aguas	170	-97.2	20.1333	Consistente
680	5794-PUE-28	1943	ND	ND	ND	ND		ND	ND	ND	PUEBLA	ND	Fracción de San Agustín	9999			Inconsistente
681	5797-PUE-31	1943	ND	ND	ND	ND		ND	ND	ND	PUEBLA	ND	ND	9999			Inconsistente
682	5801-PUE-35	1943	ND	ND	ND	ND		ND	ND	ND	PUEBLA	PUEBLA	Ejido Santa María	2350	-98.1	19.0833	Consistente
683	5806-PUE-40	1943	ND	ND	ND	ND		ND	ND	ND	PUEBLA	CHIGNAHUAPAN	Tecoloquillo	2260	-98.05	19.8333	Consistente
684	5769-PUE-3	1943	ND	ND	ND	Bolita		ND	ND	ND	PUEBLA	TEHUACAN	Tehuacán	1676	-97.4333	18.4667	Consistente
685	5793-PUE-27	1943	ND	ND	ND	Tuxpeño		ND	ND	ND	PUEBLA	ACATENO	San José Acateno	170	-97.2	20.1333	Consistente
686	6654-QRO-49	9999	ND	ND	ND	Celaya		ND	ND	ND	QUERETARO DE ARTEAGA	PINAL DE AMOLES	Pinal de Amoles	2300	-99.65	21.15	Consistente
687	5808-PUE-42	1943	ND	ND	ND	Tuxpeño		ND	ND	ND	PUEBLA	ZACATLAN	Cuacuilco	2000	-97.95	19.8667	Consistente
688	6655-QRO-50	9999	ND	ND	ND	Celaya		ND	ND	ND	QUERETARO DE ARTEAGA	ARROYO SECO	Conca	500	-99.6667	21.4333	Consistente
689	5811-PUE-45	1943	ND	ND	ND	Celaya		ND	ND	ND	PUEBLA	TEHUACAN	Tehuacán	1676	-97.3833	18.4667	Consistente
690	6656-QRO-51	9999	ND	ND	ND	Celaya		ND	ND	ND	GUANAJUATO	SAN FELIPE	Potrero La Loma Colorada	1008	-101.302	21.6908	Consistente
691	5814-PUE-48	1943	ND	ND	ND	Cónico		ND	ND	ND	PUEBLA	TEPEACA	San Hipólito Xochiltenango	1676	-97.8559	18.9336	Consistente
692	5815-PUE-49	1943	ND	ND	ND	Cónico		ND	ND	ND	PUEBLA	TEPEACA	San Hipólito Xochiltenango	1676	-97.8559	18.9336	Consistente
693	6657-QRO-52	9999	ND	ND	ND	Celaya		ND	ND	ND	QUERETARO DE ARTEAGA	ND	Potrero Común	1940			Inconsistente
694	6658-QRO-53	9999	ND	ND	ND	ND		ND	ND	ND	QUERETARO DE ARTEAGA	CADEREYTA DE MONTES	Cadereyta	2032	-99.8167	20.7	Consistente
695	6659-QRO-54	9999	ND	ND	ND	ND		ND	ND	ND	QUERETARO DE ARTEAGA	CADEREYTA DE MONTES	Cadereyta	2032	-99.8167	20.7	Consistente
696	6660-QRO-55	9999	ND	ND	ND	Cónico		ND	ND	ND	QUERETARO DE ARTEAGA	CADEREYTA DE MONTES	Cadereyta	2032	-99.8167	20.7	Consistente
697	6661-QRO-56	9999	ND	ND	ND	ND		ND	ND	ND	QUERETARO DE ARTEAGA	CADEREYTA DE MONTES	Cadereyta	2032	-99.8167	20.7	Consistente
698	6663-QRO-58	9999	ND	ND	ND	ND		ND	ND	ND	QUERETARO DE ARTEAGA	CADEREYTA DE MONTES	Cadereyta	2037	-99.8167	20.7	Consistente
699	6665-QRO-60	9999	ND	ND	ND	Celaya		ND	ND	ND	QUERETARO DE ARTEAGA	CADEREYTA DE MONTES	Cadereyta	2032	-99.8167	20.7	Consistente
700	5813-PUE-47	1943	ND	ND	ND	ND		ND	ND	ND	PUEBLA	TEPEACA	San Hipólito Xochiltenango	1676	-97.8559	18.9336	Consistente
701	5887-PUE-116	1944	ND	ND	ND	Cónico		ND	ND	ND	PUEBLA	ND	San Miguel	2600			Inconsistente
702	6613-QRO-8	1943	ND	ND	ND	ND		ND	ND	ND	QUERETARO DE ARTEAGA	ND	ND	9999			Inconsistente
703	5888-PUE-117	1944	ND	ND	ND	ND		ND	ND	ND	PUEBLA	ND	San Miguel	2600			Inconsistente
704	3564-MEX-164	1954	ND	ND	ND	Palomero Toluqueño		ND	ND	ND	ESTADO DE MEXICO	VILLA DEL CARBON	Los Arana	2600	-99.4667	19.7167	Consistente
705	7425-TAMS-1	1943	ND	ND	ND	ND		ND	ND	ND	TAMAULIPAS	MATAMOROS	Ejido Las Rusias	15	-97.5167	25.8667	Consistente
706	7430-TAMS-5	1950	ND	ND	ND	ND		ND	ND	ND	TAMAULIPAS	ND	ND	9999			Inconsistente
707	5210-OAX-11	1943	ND	ND	ND	ND		ND	ND	ND	OAXACA	SAN JUAN BAUTISTA TUXTEPEC	Ejido San Bartolo	90	-96.1167	18.0833	Consistente
708	5214-OAX-15	1943	ND	ND	ND	ND		ND	ND	ND	OAXACA	SAN JUAN BAUTISTA TUXTEPEC	Ejido Mata de Caña	90	-96.1167	18.0833	Consistente
709	5215-OAX-16	1943	ND	ND	ND	ND		ND	ND	ND	OAXACA	SAN JUAN BAUTISTA TUXTEPEC	Ejido La Mina	90	-96.1167	18.0833	Consistente
710	5216-OAX-17	1943	ND	ND	ND	ND		ND	ND	ND	OAXACA	SAN JUAN BAUTISTA TUXTEPEC	Ejido La Mina	90	-96.1167	18.0833	Consistente
711	5218-OAX-19	1943	ND	ND	ND	Tuxpeño		ND	ND	ND	OAXACA	SAN JUAN BAUTISTA TUXTEPEC	Ejido La Mina	90	-96.1167	18.0833	Consistente
712	5220-OAX-21	1943	ND	ND	ND	ND		ND	ND	ND	OAXACA	SAN JUAN BAUTISTA TUXTEPEC	Ejido El Cedral	30	-96.0667	18.0167	Consistente
713	7469-TAMS-43	1955	ND	ND	ND	ND		ND	ND	ND	TAMAULIPAS	VILLAGRAN	Vallecito	620	-99.6	24.4667	Consistente
714	7470-TAMS-44	1952	ND	ND	ND	ND		ND	ND	ND	TAMAULIPAS	GUERRERO	Santa Anita	94	-99.35	26.7833	Consistente
715	7471-TAMS-45	1953	ND	ND	ND	ND		ND	ND	ND	TAMAULIPAS	GUERRERO	Santa Rosa	94	-99.35	26.7833	Consistente
716	7472-TAMS-46	1951	ND	ND	ND	ND		ND	ND	ND	TAMAULIPAS	GUERRERO	La Paz	94	-99.35	26.7833	Consistente
717	5261-OAX-61	1946	ND	ND	ND	ND		ND	ND	ND	OAXACA	VILLA DE ZAACHILA	Zaachila	1496	-96.75	16.95	Consistente
718	5262-OAX-62	1946	ND	ND	ND	ND		ND	ND	ND	OAXACA	VILLA DE ZAACHILA	Zaachila	1496	-96.75	16.95	Consistente
719	5295-OAX-94	9999	ND	ND	ND	ND		ND	ND	ND	OAXACA	ND	ND	1100			Inconsistente
720	5297-OAX-96	9999	ND	ND	ND	Olotón		ND	ND	ND	OAXACA	SAN MARTIN ZACATEPEC	San Martín Zacatepec	2400	-98.0667	17.8	Consistente
721	5300-OAX-99	9999	ND	ND	ND	Olotón		ND	ND	ND	OAXACA	SAN MARTIN ZACATEPEC	San Martín Zacatepec	2400	-98.0667	17.8	Consistente
722	5302-OAX-101	1950	ND	ND	ND	ND		ND	ND	ND	OAXACA	ASUNCION NOCHIXTLAN	Asunción Nochixtlán	2201	-97.225	17.4572	Consistente
723	5303-OAX-102	1950	ND	ND	ND	ND		ND	ND	ND	OAXACA	ASUNCION NOCHIXTLAN	Asunción Nochixtlán	2201	-97.225	17.4572	Consistente
724	5304-OAX-103	1950	ND	ND	ND	ND		ND	ND	ND	OAXACA	SANTO DOMINGO TEHUANTEPEC	Santo Domingo Tehuantepec	50	-95.2389	16.3244	Consistente
725	5343-OAX-142	1952	ND	ND	ND	ND		ND	ND	ND	OAXACA	TEOTITLAN DE FLORES MAGON	Teotitlán del Camino	900	-97.0667	18.1167	Consistente
726	5344-OAX-143	9999	ND	ND	ND	ND		ND	ND	ND	OAXACA	TEOTITLAN DE FLORES MAGON	Teotitlán del Camino	900	-97.0667	18.1167	Consistente
727	5345-OAX-144	1952	ND	ND	ND	ND		ND	ND	ND	OAXACA	TEOTITLAN DE FLORES MAGON	Teotitlán del Camino	900	-97.0667	18.1167	Consistente
728	5346-OAX-145	1952	ND	ND	ND	ND		ND	ND	ND	OAXACA	HUAUTLA DE JIMENEZ	Huautla de Jiménez	1700	-96.8333	18.1167	Consistente
729	5347-OAX-146	1954	ND	ND	ND	ND		ND	ND	ND	OAXACA	SANTA CRUZ MIXTEPEC	El Trapiche	1300	-96.8667	16.7667	Consistente
730	5348-OAX-147	1954	ND	ND	ND	ND		ND	ND	ND	OAXACA	SAN PABLO HUIXTEPEC	San Pablo Huixtepec	1300	-96.807	16.8143	Consistente
731	5419-OAX-216	1963	ND	ND	ND	ND		ND	ND	ND	OAXACA	SANTO DOMINGO TEHUANTEPEC	Santo Domingo Tehuantepec	50	-95.2389	16.3244	Consistente
732	5420-OAX-216A	1963	ND	ND	ND	ND		ND	ND	ND	OAXACA	SANTO DOMINGO TEHUANTEPEC	Santo Domingo Tehuantepec	50	-95.2389	16.3244	Consistente
733	5421-OAX-217	1968	ND	ND	ND	Zapalote Chico		ND	ND	ND	OAXACA	SANTO DOMINGO TEHUANTEPEC	Santo Domingo Tehuantepec	20	-95.2333	16.3333	Consistente
734	5422-OAX-218	1968	ND	ND	ND	Zapalote Grande		ND	ND	ND	OAXACA	ESPINAL	Espinal	50	-95.0417	16.4847	Consistente
735	7414-SON-183	1970	ND	ND	ND	ND		ND	ND	ND	SONORA	AGUA PRIETA	Agua Prieta	1201	-109.549	31.3258	Consistente
736	7413-SON-182	1970	ND	ND	ND	ND		ND	ND	ND	SONORA	ND	ND	9999			Inconsistente
737	7412-SON-181	1970	ND	ND	ND	ND		ND	ND	ND	SONORA	ND	ND	9999			Inconsistente
738	7411-SON-180	1970	ND	ND	ND	ND		ND	ND	ND	SONORA	ALAMOS	Río Mayo	201	-108.9	27.3333	Consistente
739	7410-SON-179	1970	ND	ND	ND	ND		ND	ND	ND	SONORA	ALAMOS	Río Mayo	201	-108.9	27.3333	Consistente
740	7403-SON-172	1970	ND	ND	ND	ND		ND	ND	ND	SONORA	CAJEME	Vizcaíno	280			Inconsistente
741	7288-SON-43	9999	ND	ND	ND	ND		ND	ND	ND	SONORA	ND	ND	9999			Inconsistente
742	7284-SON-39	9999	ND	ND	ND	ND		ND	ND	ND	SONORA	ND	ND	9999			Inconsistente
743	9344-CHIS-770	1979	ND	ND	ND	ND		ND	ND	ND	CHIAPAS	ANGEL ALBINO CORZO	1 de Mayo	667	-92.7167	15.8667	Consistente
744	9345-CHIS-771	1979	ND	ND	ND	ND		ND	ND	ND	CHIAPAS	ANGEL ALBINO CORZO	San Pedro Buenavista	667	-92.7167	15.8667	Consistente
745	9346-CHIS-772	1979	ND	ND	ND	ND		ND	ND	ND	CHIAPAS	HUIXTLA	Emiliano Zapata	201	-92.5667	15.1167	Consistente
746	9347-CHIS-773	1979	ND	ND	ND	ND		ND	ND	ND	CHIAPAS	ANGEL ALBINO CORZO	Emiliano Zapata	667	-92.7167	15.8667	Consistente
747	9348-CHIS-774	1979	ND	ND	ND	ND		ND	ND	ND	CHIAPAS	VILLAFLORES	Villa Hidalgo	610	-93.2667	16.2333	Consistente
748	9350-CHIS-776	1979	ND	ND	ND	ND		ND	ND	ND	CHIAPAS	VILLAFLORES	Finca Vista Hermosa	610	-93.2667	16.2333	Consistente
749	9351-CHIS-777	1979	ND	ND	ND	ND		ND	ND	ND	CHIAPAS	VILLAFLORES	Ejido Nandalucía	610	-93.2667	16.2333	Consistente
770	7283-SON-38	9999	ND	ND	ND	ND		ND	ND	ND	SONORA	ND	ND	9999			Inconsistente
771	7282-SON-37	9999	ND	ND	ND	Reventador		ND	ND	ND	SONORA	ND	ND	9999			Inconsistente
772	7281-SON-36	9999	ND	ND	ND	ND		ND	ND	ND	SONORA	ND	ND	9999			Inconsistente
773	7280-SON-35	9999	ND	ND	ND	ND		ND	ND	ND	SONORA	ND	ND	9999			Inconsistente
774	7273-SON-28	9999	ND	ND	ND	ND		ND	ND	ND	SONORA	URES	Ures	440	-110.383	29.4167	Consistente
775	7272-SON-27	9999	ND	ND	ND	ND		ND	ND	ND	SONORA	URES	Ures	440	-110.383	29.4167	Consistente
776	7270-SON-25	9999	ND	ND	ND	ND		ND	ND	ND	SONORA	IMURIS	San Patricio	1640	-110.6	30.9167	Consistente
777	7267-SON-22	9999	ND	ND	ND	ND		ND	ND	ND	SONORA	MOCTEZUMA	Moctezuma	560	-109.667	29.8	Consistente
778	7205-SIN-147	1975	ND	ND	ND	ND		ND	ND	ND	SINALOA	ND	ND	9999			Inconsistente
779	7204-SIN-146	1975	ND	ND	ND	ND		ND	ND	ND	SINALOA	ND	ND	9999			Inconsistente
780	7203-SIN-145	1975	ND	ND	ND	ND		ND	ND	ND	SINALOA	ND	ND	9999			Inconsistente
781	7202-SIN-144	1975	ND	ND	ND	ND		ND	ND	ND	SINALOA	ND	ND	9999			Inconsistente
782	7201-SIN-143	1975	ND	ND	ND	ND		ND	ND	ND	SINALOA	ND	ND	9999			Inconsistente
783	7200-SIN-142	1975	ND	ND	ND	ND		ND	ND	ND	SINALOA	ND	ND	9999			Inconsistente
784	7199-SIN-141	1975	ND	ND	ND	ND		ND	ND	ND	SINALOA	ND	ND	9999			Inconsistente
785	7198-SIN-140	1975	ND	ND	ND	ND		ND	ND	ND	SINALOA	ND	ND	9999			Inconsistente
786	7196-SIN-138	1975	ND	ND	ND	ND		ND	ND	ND	SINALOA	ND	ND	9999			Inconsistente
787	7195-SIN-137	1975	ND	ND	ND	ND		ND	ND	ND	SINALOA	ND	ND	9999			Inconsistente
788	7190-SIN-132	1975	ND	ND	ND	ND		ND	ND	ND	SINALOA	ND	ND	9999			Inconsistente
789	7189-SIN-131	1975	ND	ND	ND	ND		ND	ND	ND	SINALOA	ND	ND	9999			Inconsistente
790	7188-SIN-130	1975	ND	ND	ND	ND		ND	ND	ND	SINALOA	ND	ND	9999			Inconsistente
791	8496-YUC-1	1943	ND	ND	ND	ND		ND	ND	ND	YUCATAN	ND	ND	9			Inconsistente
792	8497-YUC-2	1943	ND	ND	ND	ND		ND	ND	ND	YUCATAN	ND	ND	9			Inconsistente
793	8503-YUC-8	9999	ND	ND	ND	ND		ND	ND	ND	YUCATAN	MERIDA	Mérida	9	-89.6217	20.9678	Consistente
794	7928-VER-21	1943	ND	ND	ND	ND		ND	ND	ND	VERACRUZ DE IGNACIO DE LA LLAVE	TLALIXCOYAN	Tlalixcoyan	84	-96.05	18.7833	Consistente
795	7929-VER-22	1943	ND	ND	ND	ND		ND	ND	ND	VERACRUZ DE IGNACIO DE LA LLAVE	SAN ANDRES TUXTLA	Chilapán	255	-95.2333	18.4333	Consistente
796	7930-VER-23	1944	ND	ND	ND	ND		ND	ND	ND	VERACRUZ DE IGNACIO DE LA LLAVE	ND	Santa Elena	9999			Inconsistente
797	7945-VER-37	1944	ND	ND	ND	ND		ND	ND	ND	VERACRUZ DE IGNACIO DE LA LLAVE	MARTINEZ DE LA TORRE	Casitas	151	-97.0667	20.0667	Consistente
798	7946-VER-38	1944	ND	ND	ND	ND		ND	ND	ND	VERACRUZ DE IGNACIO DE LA LLAVE	ND	Hacienda La Constancia	9999			Inconsistente
799	7948-VER-40	1944	ND	ND	ND	ND		ND	ND	ND	VERACRUZ DE IGNACIO DE LA LLAVE	ND	Hacienda La Constancia	9999			Inconsistente
800	7949-VER-41	1944	ND	ND	ND	Tuxpeño		ND	ND	ND	VERACRUZ DE IGNACIO DE LA LLAVE	MARTINEZ DE LA TORRE	Entre Teco y Martínez de la Torre	151	-97.0667	20.0667	Consistente
801	7951-VER-43	1944	ND	ND	ND	Tuxpeño		ND	ND	ND	VERACRUZ DE IGNACIO DE LA LLAVE	GUTIERREZ ZAMORA	Gutiérrez Zamora	20	-97.1	20.4833	Consistente
802	7706-TLAX-131	1971	ND	ND	ND	Chalqueño		ND	ND	ND	TLAXCALA	ZACATELCO	Zacatelco	2186	-98.2333	19.2167	Consistente
803	8047-VER-138	1952	ND	ND	ND	ND		ND	ND	ND	VERACRUZ DE IGNACIO DE LA LLAVE	PAPANTLA	Papantla	298	-97.3333	20.45	Consistente
804	8649-YUC-153	1940	ND	ND	ND	ND		ND	ND	ND	YUCATAN	MAXCANU	Santa Rosa	25	-90.0667	20.6167	Consistente
805	8650-YUC-154	9999	ND	ND	ND	ND		ND	ND	ND	YUCATAN	MAXCANU	Santa Rosa	25	-90.0667	20.6167	Consistente
806	8693-YUC-197	9999	ND	ND	ND	ND		ND	ND	ND	YUCATAN	ND	ND	9999			Inconsistente
807	8694-YUC-198	9999	ND	ND	ND	ND		ND	ND	ND	YUCATAN	ND	ND	9999			Inconsistente
808	8695-YUC-199	9999	ND	ND	ND	ND		ND	ND	ND	YUCATAN	ND	ND	9999			Inconsistente
809	8697-YUC-201	9999	ND	ND	ND	ND		ND	ND	ND	YUCATAN	ND	ND	9999			Inconsistente
810	8698-YUC-202	9999	ND	ND	ND	ND		ND	ND	ND	YUCATAN	ND	ND	9999			Inconsistente
811	8700-YUC-204	9999	ND	ND	ND	ND		ND	ND	ND	YUCATAN	ND	ND	9999			Inconsistente
812	8166-VER-257	1969	ND	ND	ND	ND		ND	ND	ND	VERACRUZ DE IGNACIO DE LA LLAVE	TLAPACOYAN	Tlapacoyan	50	-97.2167	19.9833	Consistente
813	8180-VER-271	1969	ND	ND	ND	ND		ND	ND	ND	VERACRUZ DE IGNACIO DE LA LLAVE	TEMPOAL	Loma del Higo	158	-98.2594	21.5047	Consistente
814	8182-VER-273	1969	ND	ND	ND	ND		ND	ND	ND	VERACRUZ DE IGNACIO DE LA LLAVE	ND	Monte Alto Palmar	158			Inconsistente
815	8193-VER-284	1969	ND	ND	ND	Tuxpeño		ND	ND	ND	VERACRUZ DE IGNACIO DE LA LLAVE	MISANTLA	Paso Largo	158	-96.95	20.1167	Consistente
816	8201-VER-292	1969	ND	ND	ND	ND		ND	ND	ND	VERACRUZ DE IGNACIO DE LA LLAVE	ND	ND	9999			Inconsistente
817	8205-VER-296	1969	ND	ND	ND	ND		ND	ND	ND	VERACRUZ DE IGNACIO DE LA LLAVE	ND	ND	9999			Inconsistente
818	8207-VER-298	1969	ND	ND	ND	ND		ND	ND	ND	VERACRUZ DE IGNACIO DE LA LLAVE	SOCONUSCO	Soconusco	50	-94.8833	17.9833	Consistente
819	8206-VER-297	1969	ND	ND	ND	ND		ND	ND	ND	VERACRUZ DE IGNACIO DE LA LLAVE	ND	Vega	9999			Inconsistente
820	8208-VER-299	1969	ND	ND	ND	ND		ND	ND	ND	VERACRUZ DE IGNACIO DE LA LLAVE	ND	ND	9999			Inconsistente
821	9125-SON-48	9999	ND	ND	ND	ND		ND	ND	ND	SONORA	ND	ND	9999			Inconsistente
822	9130-SON-53	9999	ND	ND	ND	ND		ND	ND	ND	SONORA	ND	ND	9999			Inconsistente
823	9132-SON-55	9999	ND	ND	ND	ND		ND	ND	ND	SONORA	ND	ND	9999			Inconsistente
824	9133-SON-56	9999	ND	ND	ND	ND		ND	ND	ND	SONORA	ND	ND	9999			Inconsistente
825	9134-SON-57	9999	ND	ND	ND	ND		ND	ND	ND	SONORA	ND	ND	9999			Inconsistente
826	9136-QRO-112	9999	ND	ND	ND	ND		ND	ND	ND	QUERETARO DE ARTEAGA	ND	ND	9999			Inconsistente
827	9137-QRO-113	9999	ND	ND	ND	ND		ND	ND	ND	QUERETARO DE ARTEAGA	ND	ND	9999			Inconsistente
828	9122-SON-45	9999	ND	ND	ND	Onaveño		ND	ND	ND	SONORA	ND	ND	9999			Inconsistente
829	9127-SON-50	9999	ND	ND	ND	Onaveño		ND	ND	ND	SONORA	ND	ND	9999			Inconsistente
830	9128-SON-51	9999	ND	ND	ND	Onaveño		ND	ND	ND	SONORA	BACANORA	Bacanora	300	-109.383	28.9667	Consistente
831	9131-SON-54	9999	ND	ND	ND	Blando		ND	ND	ND	SONORA	ND	ND	9999			Inconsistente
832	9123-SON-46	9999	ND	ND	ND	Tabloncillo Perla		ND	ND	ND	SONORA	ND	ND	9			Inconsistente
833	8213-VER-304	1969	ND	ND	ND	Cónico		ND	ND	ND	VERACRUZ DE IGNACIO DE LA LLAVE	VILLA ALDAMA	Maquejitos	2390	-97.2167	19.65	Consistente
834	8214-VER-305	1969	ND	ND	ND	Cónico		ND	ND	ND	VERACRUZ DE IGNACIO DE LA LLAVE	VILLA ALDAMA	Maquejitos	2390	-97.2167	19.65	Consistente
835	8215-VER-306	1969	ND	ND	ND	Cónico		ND	ND	ND	VERACRUZ DE IGNACIO DE LA LLAVE	PEROTE	Maquejitos	2470	-97.1833	19.5	Consistente
836	8223-VER-314	1969	ND	ND	ND	Cónico		ND	ND	ND	VERACRUZ DE IGNACIO DE LA LLAVE	ALTOTONGA	Altotonga	2000	-97.25	19.7667	Consistente
837	8224-VER-315	1969	ND	ND	ND	Cónico		ND	ND	ND	VERACRUZ DE IGNACIO DE LA LLAVE	ALTOTONGA	Altotonga	2000	-97.25	19.7667	Consistente
838	8225-VER-316	1969	ND	ND	ND	Cónico		ND	ND	ND	VERACRUZ DE IGNACIO DE LA LLAVE	JALACINGO	Orilla del Monte	2400	-97.2942	19.6631	Consistente
839	8226-VER-317	1969	ND	ND	ND	Cónico		ND	ND	ND	VERACRUZ DE IGNACIO DE LA LLAVE	PEROTE	Los Molinos	2420	-97.2167	19.5667	Consistente
840	8229-VER-320	1969	ND	ND	ND	Cónico		ND	ND	ND	VERACRUZ DE IGNACIO DE LA LLAVE	PEROTE	Sierra de Agua	2420	-97.1833	19.6167	Consistente
841	8230-VER-321	1969	ND	ND	ND	Cónico		ND	ND	ND	VERACRUZ DE IGNACIO DE LA LLAVE	PEROTE	Sierra de Agua	2420	-97.1833	19.6167	Consistente
842	8228-VER-319	1969	ND	ND	ND	Cónico		ND	ND	ND	VERACRUZ DE IGNACIO DE LA LLAVE	PEROTE	Los Molinos	2420	-97.2167	19.5667	Consistente
843	8235-VER-326	1969	ND	ND	ND	Cónico		ND	ND	ND	VERACRUZ DE IGNACIO DE LA LLAVE	ACAJETE	Ejido Acajete	2030	-97.0092	19.5869	Consistente
844	8236-VER-327	1969	ND	ND	ND	Cónico		ND	ND	ND	VERACRUZ DE IGNACIO DE LA LLAVE	ACAJETE	Ejido Acajete	2030	-97.0092	19.5869	Consistente
845	8237-VER-328	1969	ND	ND	ND	Cónico		ND	ND	ND	VERACRUZ DE IGNACIO DE LA LLAVE	ACAJETE	Ejido Acajete	2030	-97.0092	19.5869	Consistente
846	8239-VER-330	1969	ND	ND	ND	Cónico		ND	ND	ND	VERACRUZ DE IGNACIO DE LA LLAVE	ACTOPAN	La Joya	2200	-96.5	19.5667	Consistente
847	8240-VER-331	1969	ND	ND	ND	Cónico		ND	ND	ND	VERACRUZ DE IGNACIO DE LA LLAVE	ACTOPAN	La Joya	2200	-96.5	19.5667	Consistente
848	8241-VER-332	1969	ND	ND	ND	Cónico		ND	ND	ND	VERACRUZ DE IGNACIO DE LA LLAVE	LAS VIGAS DE RAMIREZ	Cruz Blanca	2200	-97.1333	19.65	Consistente, con tolerancia de 250 m
849	8242-VER-333	1969	ND	ND	ND	Elotes Cónicos		ND	ND	ND	VERACRUZ DE IGNACIO DE LA LLAVE	LAS VIGAS DE RAMIREZ	Manzanillo	2200	-97.1333	19.65	Consistente, con tolerancia de 250 m
850	8227-VER-318	1969	ND	ND	ND	Arrocillo Amarillo		ND	ND	ND	VERACRUZ DE IGNACIO DE LA LLAVE	PEROTE	Sierra de Agua	2420	-97.2	19.6	Consistente
851	8238-VER-329	1969	ND	ND	ND	Arrocillo Amarillo		ND	ND	ND	VERACRUZ DE IGNACIO DE LA LLAVE	ACTOPAN	La Joya	2200	-96.5	19.5667	Consistente
852	8231-VER-322	1969	ND	ND	ND	ND		ND	ND	ND	VERACRUZ DE IGNACIO DE LA LLAVE	PEROTE	El Rocío	2420	-97.1667	19.6	Consistente
853	8232-VER-323	1969	ND	ND	ND	ND		ND	ND	ND	VERACRUZ DE IGNACIO DE LA LLAVE	AYAHUALULCO	Ayahualulco	2050	-97.15	19.3667	Consistente
854	8233-VER-324	1969	ND	ND	ND	ND		ND	ND	ND	VERACRUZ DE IGNACIO DE LA LLAVE	AYAHUALULCO	Ayahualulco	2050	-97.15	19.3667	Consistente
855	8234-VER-325	1969	ND	ND	ND	ND		ND	ND	ND	VERACRUZ DE IGNACIO DE LA LLAVE	AYAHUALULCO	Ayahualulco	2050	-97.15	19.3667	Consistente
856	8216-VER-307	1969	ND	ND	ND	Arrocillo Amarillo		ND	ND	ND	VERACRUZ DE IGNACIO DE LA LLAVE	PEROTE	San Andrés Buenavista	2470	-97.1833	19.5	Consistente
857	8217-VER-308	1969	ND	ND	ND	Arrocillo Amarillo		ND	ND	ND	VERACRUZ DE IGNACIO DE LA LLAVE	PEROTE	San Andrés Buenavista	2470	-97.1833	19.5	Consistente
858	8218-VER-309	1969	ND	ND	ND	Arrocillo Amarillo		ND	ND	ND	VERACRUZ DE IGNACIO DE LA LLAVE	PEROTE	Tepichulco	2220	-97.25	19.5667	Consistente
859	8219-VER-310	1969	ND	ND	ND	Arrocillo Amarillo		ND	ND	ND	VERACRUZ DE IGNACIO DE LA LLAVE	PEROTE	Tepichulco	2220	-97.25	19.5667	Consistente
860	8221-VER-312	1969	ND	ND	ND	Arrocillo Amarillo		ND	ND	ND	VERACRUZ DE IGNACIO DE LA LLAVE	ALTOTONGA	Altotonga	2400	-97.25	19.7667	Consistente
861	8222-VER-313	1969	ND	ND	ND	Arrocillo Amarillo		ND	ND	ND	VERACRUZ DE IGNACIO DE LA LLAVE	ALTOTONGA	Altotonga	2000	-97.25	19.7667	Consistente
862	9892-TAMS-176	1982	ND	ND	ND	ND		ND	ND	ND	TAMAULIPAS	ALTAMIRA	Ejido Agua de Castilla	9999	-97.9644	22.5106	Consistente
863	9894-JAL-754	1983	ND	ND	ND	ND		ND	ND	ND	JALISCO	GOMEZ FARIAS	Ejido El Rodeo	1920	-103.436	19.8386	Consistente
864	9899-JAL-759	1983	ND	ND	ND	ND		ND	ND	ND	JALISCO	CONCEPCION DE BUENOS AIRES	Rancho Los Conejos	2120	-103.282	19.9685	Consistente
865	9901-GRO-384	9999	ND	ND	ND	ND		ND	ND	ND	GUERRERO	ND	ND	1965			Inconsistente
956	9989-MEX-725	9999	ND	ND	ND	ND		ND	ND	ND	ESTADO DE MEXICO	ND	ND	9999			Inconsistente
957	9990-MICH-529	9999	ND	ND	ND	ND		ND	ND	ND	MICHOACAN DE OCAMPO	ND	ND	9999			Inconsistente
958	9991-JAL-761	1984	ND	ND	ND	ND		ND	ND	ND	JALISCO	ND	ND	9999			Inconsistente
959	9992-JAL-762	1984	ND	ND	ND	ND		ND	ND	ND	JALISCO	ND	ND	9999			Inconsistente
974	9286-CHIS-712	1978	ND	ND	ND	ND		ND	ND	ND	CHIAPAS	OCOZOCOAUTLA DE ESPINOSA	Palenque	860	-93.3667	16.7667	Consistente
975	9287-CHIS-713	1978	ND	ND	ND	ND		ND	ND	ND	CHIAPAS	COAPILLA	Unión Portes Gil (San Pedro)	1098	-93.1961	17.1458	Consistente
976	9288-CHIS-714	1978	ND	ND	ND	ND		ND	ND	ND	CHIAPAS	COAPILLA	Esquipulas Buenavista	1098	-93.1475	17.1122	Consistente
977	9290-CHIS-716	1978	ND	ND	ND	ND		ND	ND	ND	CHIAPAS	COAPILLA	La Trinidad	482	-93.1575	17.0978	Consistente
978	9291-CHIS-717	1978	ND	ND	ND	ND		ND	ND	ND	CHIAPAS	COAPILLA	Esquipulas Buenavista	1098	-93.1475	17.1122	Consistente
979	9292-CHIS-718	1978	ND	ND	ND	ND		ND	ND	ND	CHIAPAS	COAPILLA	Unión Portes Gil (San Pedro)	1098	-93.1961	17.1458	Consistente
980	9293-CHIS-719	1978	ND	ND	ND	ND		ND	ND	ND	CHIAPAS	COPAINALA	La Nueva	1098	-93.1737	17.0358	Consistente
981	9294-CHIS-720	1978	ND	ND	ND	ND		ND	ND	ND	CHIAPAS	COAPILLA	Tierra Blanca	1098	-93.1458	17.1272	Consistente
982	9295-CHIS-721	1978	ND	ND	ND	ND		ND	ND	ND	CHIAPAS	COPAINALA	La Nueva	1098	-93.1737	17.0358	Consistente
983	9297-CHIS-723	1978	ND	ND	ND	ND		ND	ND	ND	CHIAPAS	COAPILLA	La Trinidad	1098	-93.1575	17.0978	Consistente
984	9298-CHIS-724	1979	ND	ND	ND	ND		ND	ND	ND	CHIAPAS	CHIAPA DE CORZO	Rivera de Cupia	443	-93.0167	16.6333	Consistente
985	9300-CHIS-726	1979	ND	ND	ND	ND		ND	ND	ND	CHIAPAS	CHIAPA DE CORZO	América Libre	443	-93.0167	16.6333	Consistente
986	9301-CHIS-727	1979	ND	ND	ND	ND		ND	ND	ND	CHIAPAS	CHIAPA DE CORZO	América Libre	443	-93.0167	16.6333	Consistente
987	9302-CHIS-728	1979	ND	ND	ND	ND		ND	ND	ND	CHIAPAS	CHIAPA DE CORZO	El Porvenir	443	-93.0167	16.6333	Consistente
988	9303-CHIS-729	1979	ND	ND	ND	ND		ND	ND	ND	CHIAPAS	CHIAPA DE CORZO	Finca San Antonio	443	-93.0167	16.6333	Consistente
989	9304-CHIS-730	1979	ND	ND	ND	ND		ND	ND	ND	CHIAPAS	CHIAPA DE CORZO	Francisco Sarabia	443	-93.0167	16.6333	Consistente
990	9305-CHIS-731	1979	ND	ND	ND	ND		ND	ND	ND	CHIAPAS	CHIAPA DE CORZO	Francisco Sarabia	443	-93.0167	16.6333	Consistente
991	9306-CHIS-732	1979	ND	ND	ND	ND		ND	ND	ND	CHIAPAS	CHIAPA DE CORZO	Ignacio Allende	443	-93.0167	16.6333	Consistente
992	9307-CHIS-733	1979	ND	ND	ND	ND		ND	ND	ND	CHIAPAS	ACALA	Rancho La Esperanza Cihuapa	460			Inconsistente
993	9309-CHIS-735	1979	ND	ND	ND	ND		ND	ND	ND	CHIAPAS	ACALA	20 de Noviembre	407	-92.8897	16.5221	Consistente
994	9310-CHIS-736	1979	ND	ND	ND	ND		ND	ND	ND	CHIAPAS	ACALA	20 de Noviembre	460	-92.8897	16.5221	Consistente
995	9311-CHIS-737	1979	ND	ND	ND	ND		ND	ND	ND	CHIAPAS	ACALA	20 de Noviembre	460	-92.8897	16.5221	Consistente
996	9312-CHIS-738	1979	ND	ND	ND	ND		ND	ND	ND	CHIAPAS	ACALA	Rancho La Trinitaria	460			Inconsistente
997	9315-CHIS-741	1979	ND	ND	ND	ND		ND	ND	ND	CHIAPAS	ACALA	San Angel	460	-92.8304	16.453	Consistente
998	9316-CHIS-742	1979	ND	ND	ND	ND		ND	ND	ND	CHIAPAS	VENUSTIANO CARRANZA	Rancho San Miguel Río Blanco	799	-92.5667	16.3333	Consistente
999	9318-CHIS-744	1979	ND	ND	ND	ND		ND	ND	ND	CHIAPAS	VENUSTIANO CARRANZA	Miguel Hidalgo	799	-92.5667	16.3333	Consistente
1000	9319-CHIS-745	1979	ND	ND	ND	ND		ND	ND	ND	CHIAPAS	VENUSTIANO CARRANZA	Miguel Hidalgo	799	-92.5667	16.3333	Consistente
1001	9320-CHIS-746	1979	ND	ND	ND	ND		ND	ND	ND	CHIAPAS	VENUSTIANO CARRANZA	Miguel Hidalgo	799	-92.5667	16.3333	Consistente
1002	9321-CHIS-747	1979	ND	ND	ND	ND		ND	ND	ND	CHIAPAS	OCOZOCOAUTLA DE ESPINOSA	Las Pilas Vicente Guerrero	864	-93.3667	16.7667	Consistente
1003	9323-CHIS-749	1979	ND	ND	ND	ND		ND	ND	ND	CHIAPAS	ANGEL ALBINO CORZO	La Escalera Francisco Madero, Jaltenango	667	-92.7167	15.8667	Consistente
1004	9324-CHIS-750	1979	ND	ND	ND	ND		ND	ND	ND	CHIAPAS	ANGEL ALBINO CORZO	Francisco I. Madero, Jaltenango	667	-92.7167	15.8667	Consistente
1005	9325-CHIS-751	1979	ND	ND	ND	ND		ND	ND	ND	CHIAPAS	ANGEL ALBINO CORZO	Rancho Bonito, Jaltenango	667	-92.7167	15.8667	Consistente
1013	9330-CHIS-756	1979	ND	ND	ND	ND		ND	ND	ND	CHIAPAS	LA CONCORDIA	La Tigrilla	555	-92.6667	16.1333	Consistente
1014	9332-CHIS-758	1979	ND	ND	ND	ND		ND	ND	ND	CHIAPAS	ANGEL ALBINO CORZO	Nuevo Guerrero	667	-92.7167	15.8667	Consistente
1015	9334-CHIS-760	1979	ND	ND	ND	ND		ND	ND	ND	CHIAPAS	ANGEL ALBINO CORZO	Nuevo Guerrero	667	-92.7167	15.8667	Consistente
1016	9335-CHIS-761	1979	ND	ND	ND	ND		ND	ND	ND	CHIAPAS	ANGEL ALBINO CORZO	Valle Morelos	667	-92.7167	15.8667	Consistente
1017	9336-CHIS-762	1979	ND	ND	ND	ND		ND	ND	ND	CHIAPAS	ANGEL ALBINO CORZO	Valle Morelos	667	-92.7167	15.8667	Consistente
1018	9337-CHIS-763	1979	ND	ND	ND	ND		ND	ND	ND	CHIAPAS	ANGEL ALBINO CORZO	Valle Morelos	667	-92.7167	15.8667	Consistente
1019	9338-CHIS-764	1979	ND	ND	ND	ND		ND	ND	ND	CHIAPAS	ANGEL ALBINO CORZO	Revolución Mexicana	667	-92.7167	15.8667	Consistente
1020	9339-CHIS-765	1979	ND	ND	ND	ND		ND	ND	ND	CHIAPAS	ANGEL ALBINO CORZO	Revolución Mexicana	667	-92.7167	15.8667	Consistente
1021	9342-CHIS-768	1979	ND	ND	ND	ND		ND	ND	ND	CHIAPAS	ANGEL ALBINO CORZO	1 de Mayo	667	-92.7167	15.8667	Consistente
1022	9343-CHIS-769	1979	ND	ND	ND	ND		ND	ND	ND	CHIAPAS	ANGEL ALBINO CORZO	1 de Mayo	667	-92.7167	15.8667	Consistente
1023	9352-CHIS-778	1979	ND	ND	ND	ND		ND	ND	ND	CHIAPAS	VILLAFLORES	Ejido Nandalucía	610	-93.2667	16.2333	Consistente
1024	9354-CHIS-780	1979	ND	ND	ND	ND		ND	ND	ND	CHIAPAS	VILLAFLORES	Francisco Villa	610	-93.2667	16.2333	Consistente
1025	9355-CHIS-781	1979	ND	ND	ND	ND		ND	ND	ND	CHIAPAS	VILLAFLORES	Francisco Villa	610	-93.2667	16.2333	Consistente
1026	9356-CHIS-782	1979	ND	ND	ND	ND		ND	ND	ND	CHIAPAS	VILLAFLORES	Santa María Francisco Villa	610	-93.2667	16.2333	Consistente
1027	9357-CHIS-783	1979	ND	ND	ND	ND		ND	ND	ND	CHIAPAS	VILLAFLORES	Santa María Francisco Villa	610	-93.2667	16.2333	Consistente
1028	9358-CHIS-784	1979	ND	ND	ND	ND		ND	ND	ND	CHIAPAS	VILLAFLORES	Finca El Jilguero	610	-93.2667	16.2333	Consistente
1029	9359-CHIS-785	1979	ND	ND	ND	ND		ND	ND	ND	CHIAPAS	VILLAFLORES	Luis Echeverría	610	-93.2667	16.2333	Consistente
1030	9360-CHIS-786	1979	ND	ND	ND	ND		ND	ND	ND	CHIAPAS	VILLAFLORES	Agrónomos Mexicanos	610	-93.2667	16.2333	Consistente
1031	9361-CHIS-787	1979	ND	ND	ND	ND		ND	ND	ND	CHIAPAS	ND	ND	610			Inconsistente
1032	9363-CHIS-789	1979	ND	ND	ND	ND		ND	ND	ND	CHIAPAS	CINTALAPA	Rodolfo Figueroa	564	-93.7167	16.7	Consistente
1033	9364-CHIS-790	1979	ND	ND	ND	ND		ND	ND	ND	CHIAPAS	CINTALAPA	Colonia Vista Hermosa	564	-93.7167	16.7	Consistente
1034	9365-CHIS-791	1979	ND	ND	ND	ND		ND	ND	ND	CHIAPAS	CINTALAPA	Villa Morelos	564	-93.7167	16.7	Consistente
1035	9366-CHIS-792	1979	ND	ND	ND	ND		ND	ND	ND	CHIAPAS	CINTALAPA	Villa Morelos	564	-93.7167	16.7	Consistente
1036	9367-CHIS-793	1979	ND	ND	ND	ND		ND	ND	ND	CHIAPAS	CINTALAPA	Villa Morelos	564	-93.7167	16.7	Consistente
1037	9369-CHIS-795	1979	ND	ND	ND	ND		ND	ND	ND	CHIAPAS	CINTALAPA	Colonia Tehuacán	564	-93.7167	16.7	Consistente
1038	9370-SON-184	1980	ND	ND	ND	ND		ND	ND	ND	SONORA	TUBUTAMA	Ejido La Sangre (La Sangre Nueva)	520	-111.42	30.6425	Consistente
1039	9371-SON-185	1980	ND	ND	ND	ND		ND	ND	ND	SONORA	BAVIACORA	La Labor, al S de Baviacora	420	-110.128	29.6178	Consistente
1040	9372-SON-186	1980	ND	ND	ND	ND		ND	ND	ND	SONORA	ACONCHI	La Estancia	480	-110.212	29.7942	Consistente
1041	9373-SIN-188	1980	ND	ND	ND	ND		ND	ND	ND	SINALOA	MOCORITO	Rancho Cerro Agudo	140	-107.962	25.5953	Consistente
1042	9375-BCN-11	1980	ND	ND	ND	ND		ND	ND	ND	BAJA CALIFORNIA	ENSENADA	Rancho El Paraíso	20	-115.955	30.6203	Consistente
1043	9377-SON-187	1980	ND	ND	ND	ND		ND	ND	ND	SONORA	TUBUTAMA	Ejido La Sangre (La Sangre Nueva)	520	-111.42	30.6425	Consistente
1044	9378-SON-188	1980	ND	ND	ND	ND		ND	ND	ND	SONORA	ROSARIO	Nuri	330	-109.325	28.1161	Consistente
1045	9379-BCS-12	1980	ND	ND	ND	ND		ND	ND	ND	BAJA CALIFORNIA SUR	COMONDU	Colonia Jalisco, al E de Villa Ignacio Zaragoza	40	-111.829	25.4269	Consistente
1046	9380-BCS-13	1980	ND	ND	ND	ND		ND	ND	ND	BAJA CALIFORNIA SUR	MULEGE	Ejido Presidente Díaz Ordaz	50	-113.445	27.6513	Consistente
1047	9381-BCS-14	1980	ND	ND	ND	ND		ND	ND	ND	BAJA CALIFORNIA SUR	MULEGE	Ejido Presidente Díaz Ordaz	50	-113.445	27.6513	Consistente
1048	9382-BCS-15	1980	ND	ND	ND	ND		ND	ND	ND	BAJA CALIFORNIA SUR	MULEGE	Ejido Presidente Díaz Ordaz	50	-113.445	27.6513	Consistente
1049	9383-BCS-16	1980	ND	ND	ND	ND		ND	ND	ND	BAJA CALIFORNIA SUR	MULEGE	Ejido Presidente Díaz Ordaz	50	-113.445	27.6513	Consistente
1050	9384-BCN-17	1980	ND	ND	ND	ND		ND	ND	ND	BAJA CALIFORNIA	ENSENADA	Ejido Nuevo Rosarito	9999	-114.018	28.6347	Consistente
1051	9385-BCN-18	1980	ND	ND	ND	ND		ND	ND	ND	BAJA CALIFORNIA	ENSENADA	Rancho El Paraíso	20	-115.955	30.6203	Consistente
1052	9386-BCN-19	1980	ND	ND	ND	ND		ND	ND	ND	BAJA CALIFORNIA	ENSENADA	Familia Paredes, (Rancho Hermanos Paredes)	20	-115.946	30.6239	Consistente
1053	9387-SIN-190	1980	ND	ND	ND	ND		ND	ND	ND	SINALOA	MOCORITO	Santiago de Comanito (Comanitos)	90	-107.659	25.1592	Consistente
1054	9388-SIN-191	1980	ND	ND	ND	ND		ND	ND	ND	SINALOA	EL FUERTE	Ejido La Bajada del Monte	70	-108.698	26.3381	Consistente
1055	9389-BCS-20	1980	ND	ND	ND	ND		ND	ND	ND	BAJA CALIFORNIA SUR	MULEGE	Ejido Presidente Díaz Ordaz	41	-113.445	27.6513	Consistente
1056	272-CHIS-43A	1946	ND	ND	ND	ND		ND	ND	ND	CHIAPAS	SAN CRISTOBAL DE LAS CASAS	San Cristóbal de las Casas	2100	-92.6333	16.7333	Consistente
1057	467-CHIS-233	9999	ND	ND	ND	Tuxpeño		ND	ND	ND	CHIAPAS	ACAPETAHUA	Acapetagua	23	-92.6833	15.2667	Consistente
1058	3438-MEX-40	1943	ND	ND	ND	Elotes Cónicos		ND	ND	ND	ESTADO DE MEXICO	HUEHUETOCA	Huehuetoca	2258	-99.2	19.8333	Consistente
1059	2859-JAL-154	1946	ND	ND	ND	Palomero de Jalisco		ND	ND	ND	JALISCO	JUANACATLAN	Juanacatlán	1508	-103.171	20.5089	Consistente
1247	11080-OAX-909	1999	Aragón	Cuevas	Flavio	Chalqueño	Olotón	Aragón	Cuevas	Flavio	OAXACA	CONCEPCION PAPALO	Concepción Pápalo	2170	-96.8833	17.8333	Consistente
1248	11081-OAX-910	1999	Aragón	Cuevas	Flavio	Tepecintle	Olotón	Aragón	Cuevas	Flavio	OAXACA	CONCEPCION PAPALO	Concepción Pápalo	2170	-96.8833	17.8333	Consistente
1249	11082-OAX-911	1999	Aragón	Cuevas	Flavio	Olotón	Comiteco	Aragón	Cuevas	Flavio	OAXACA	CONCEPCION PAPALO	Concepción Pápalo	2170	-96.8833	17.8333	Consistente
1250	11083-OAX-912	1999	Aragón	Cuevas	Flavio	Olotón	Comiteco	Aragón	Cuevas	Flavio	OAXACA	CONCEPCION PAPALO	Concepción Pápalo	2170	-96.8833	17.8333	Consistente
1251	11084-OAX-913	1999	Aragón	Cuevas	Flavio	Olotillo	Olotón	Aragón	Cuevas	Flavio	OAXACA	CONCEPCION PAPALO	Concepción Pápalo	2170	-96.8833	17.8333	Consistente
1252	11085-OAX-914	1999	Aragón	Cuevas	Flavio	Comiteco	Olotón	Aragón	Cuevas	Flavio	OAXACA	CONCEPCION PAPALO	Concepción Pápalo	2170	-96.8833	17.8333	Consistente
1253	11086-OAX-915	1999	Aragón	Cuevas	Flavio	Comiteco	Olotón	Aragón	Cuevas	Flavio	OAXACA	CONCEPCION PAPALO	Concepción Pápalo	2170	-96.8833	17.8333	Consistente
1254	11087-OAX-916	1999	Aragón	Cuevas	Flavio	Olotón	Chalqueño	Aragón	Cuevas	Flavio	OAXACA	CONCEPCION PAPALO	Concepción Pápalo	2170	-96.8833	17.8333	Consistente
1255	11088-OAX-917	1999	Aragón	Cuevas	Flavio	Chiquito		Aragón	Cuevas	Flavio	OAXACA	CONCEPCION PAPALO	Concepción Pápalo	2170	-96.8833	17.8333	Consistente
1256	11089-OAX-918	1999	Aragón	Cuevas	Flavio	Olotón	Comiteco	Aragón	Cuevas	Flavio	OAXACA	CONCEPCION PAPALO	Concepción Pápalo	2170	-96.8833	17.8333	Consistente
1257	11090-OAX-919	1999	Aragón	Cuevas	Flavio	Elotes Occidentales		Aragón	Cuevas	Flavio	OAXACA	CONCEPCION PAPALO	Concepción Pápalo	2170	-96.8833	17.8333	Consistente
1258	11091-OAX-920	1999	Aragón	Cuevas	Flavio	Comiteco	Chalqueño	Aragón	Cuevas	Flavio	OAXACA	CONCEPCION PAPALO	Concepción Pápalo	2170	-96.8833	17.8333	Consistente
1259	11092-OAX-921	1999	Aragón	Cuevas	Flavio	Olotón	Celaya	Aragón	Cuevas	Flavio	OAXACA	CONCEPCION PAPALO	Concepción Pápalo	2170	-96.8833	17.8333	Consistente
1260	11093-OAX-922	1999	Aragón	Cuevas	Flavio	Olotón	Comiteco	Aragón	Cuevas	Flavio	OAXACA	CONCEPCION PAPALO	Concepción Pápalo	2170	-96.8833	17.8333	Consistente
1261	11094-OAX-923	1999	Aragón	Cuevas	Flavio	Olotillo	Chiquito	Aragón	Cuevas	Flavio	OAXACA	CONCEPCION PAPALO	Concepción Pápalo	2170	-96.8833	17.8333	Consistente
1262	11095-OAX-924	1999	Aragón	Cuevas	Flavio	Elotes Occidentales	Bolita	Aragón	Cuevas	Flavio	OAXACA	CONCEPCION PAPALO	Concepción Pápalo	2170	-96.8833	17.8333	Consistente
1263	11096-OAX-925	1999	Aragón	Cuevas	Flavio	Comiteco	Chalqueño	Aragón	Cuevas	Flavio	OAXACA	CONCEPCION PAPALO	Concepción Pápalo	2170	-96.8833	17.8333	Consistente
1264	11097-OAX-926	1999	Aragón	Cuevas	Flavio	Chiquito	Olotón	Aragón	Cuevas	Flavio	OAXACA	SANTA MARIA PAPALO	Santa María Pápalo	2050	-96.8	17.7833	Consistente
1265	11098-OAX-927	1999	Aragón	Cuevas	Flavio	Olotón		Aragón	Cuevas	Flavio	OAXACA	SANTA MARIA PAPALO	Santa María Pápalo	2100	-96.8	17.7833	Consistente
1266	11099-OAX-928	1999	Aragón	Cuevas	Flavio	Chiquito	Olotón	Aragón	Cuevas	Flavio	OAXACA	SANTA MARIA PAPALO	Santa María Pápalo	2100	-96.8	17.7833	Consistente
1267	11100-OAX-929	1999	Aragón	Cuevas	Flavio	Chiquito		Aragón	Cuevas	Flavio	OAXACA	SANTA MARIA PAPALO	Santa María Pápalo	2100	-96.8	17.7833	Consistente
1268	11101-OAX-930	1999	Aragón	Cuevas	Flavio	Chiquito		Aragón	Cuevas	Flavio	OAXACA	SANTA MARIA PAPALO	Santa María Pápalo	2100	-96.8	17.7833	Consistente
1269	11102-OAX-931	1999	Aragón	Cuevas	Flavio	Olotón	Chiquito	Aragón	Cuevas	Flavio	OAXACA	SANTA MARIA PAPALO	Santa María Pápalo	2100	-96.8	17.7833	Consistente
1270	11103-OAX-932	1999	Aragón	Cuevas	Flavio	Chiquito		Aragón	Cuevas	Flavio	OAXACA	SANTA MARIA PAPALO	Santa María Pápalo	2100	-96.8	17.7833	Consistente
1271	11104-OAX-933	1999	Aragón	Cuevas	Flavio	Chiquito		Aragón	Cuevas	Flavio	OAXACA	SANTA MARIA PAPALO	Santa María Pápalo	2100	-96.8	17.7833	Consistente
1272	11105-OAX-934	1999	Aragón	Cuevas	Flavio	Comiteco	Olotón	Aragón	Cuevas	Flavio	OAXACA	SAN MIGUEL SANTA FLOR	San Miguel Santa Flor	1840	-96.8	17.9167	Consistente
1273	11106-OAX-935	1999	Aragón	Cuevas	Flavio	Olotón	Olotillo	Aragón	Cuevas	Flavio	OAXACA	SAN MIGUEL SANTA FLOR	San Miguel Santa Flor	1840	-96.8	17.9167	Consistente
1274	11107-OAX-936	1999	Aragón	Cuevas	Flavio	Olotón		Aragón	Cuevas	Flavio	OAXACA	SAN MIGUEL SANTA FLOR	San Miguel Santa Flor	1840	-96.8	17.9167	Consistente
1275	11203-OAX-1032	1999	Aragón	Cuevas	Flavio	Mushito		Aragón	Cuevas	Flavio	OAXACA	SAN LORENZO CUAUNECUILTITLA	San Lorenzo Cuaunecuiltitla	1950	-96.9114	18.2069	Consistente
1276	11204-OAX-1033	1999	Aragón	Cuevas	Flavio	Mushito		Aragón	Cuevas	Flavio	OAXACA	SAN LORENZO CUAUNECUILTITLA	San Lorenzo Cuaunecuiltitla	1950	-96.9114	18.2069	Consistente
1277	11205-OAX-1034	1999	Aragón	Cuevas	Flavio	Mushito		Aragón	Cuevas	Flavio	OAXACA	SAN LORENZO CUAUNECUILTITLA	San Lorenzo Cuaunecuiltitla	1950	-96.9114	18.2069	Consistente
1278	11206-OAX-1035	1999	Aragón	Cuevas	Flavio	Mushito		Aragón	Cuevas	Flavio	OAXACA	SAN LORENZO CUAUNECUILTITLA	San Lorenzo Cuaunecuiltitla	1950	-96.9114	18.2069	Consistente
1279	11207-OAX-1036	1999	Aragón	Cuevas	Flavio	Mushito	Vandeño	Aragón	Cuevas	Flavio	OAXACA	SAN LORENZO CUAUNECUILTITLA	San Lorenzo Cuaunecuiltitla	1950	-96.9114	18.2069	Consistente
1280	11208-OAX-1037	1999	Aragón	Cuevas	Flavio	Mushito		Aragón	Cuevas	Flavio	OAXACA	SAN LORENZO CUAUNECUILTITLA	San Lorenzo Cuaunecuiltitla	1950	-96.9114	18.2069	Consistente
1281	11209-OAX-1038	1999	Aragón	Cuevas	Flavio	Mushito		Aragón	Cuevas	Flavio	OAXACA	SAN LORENZO CUAUNECUILTITLA	San Lorenzo Cuaunecuiltitla	1950	-96.9114	18.2069	Consistente
1282	11210-OAX-1039	1999	Aragón	Cuevas	Flavio	Mushito		Aragón	Cuevas	Flavio	OAXACA	SAN LORENZO CUAUNECUILTITLA	San Lorenzo Cuaunecuiltitla	1950	-96.9114	18.2069	Consistente
1283	11211-OAX-1040	1999	Aragón	Cuevas	Flavio	Mushito		Aragón	Cuevas	Flavio	OAXACA	SAN LORENZO CUAUNECUILTITLA	San Lorenzo Cuaunecuiltitla	1950	-96.9114	18.2069	Consistente
1284	11212-OAX-1041	1999	Aragón	Cuevas	Flavio	Mushito		Aragón	Cuevas	Flavio	OAXACA	SAN LORENZO CUAUNECUILTITLA	San Lorenzo Cuaunecuiltitla	1950	-96.9114	18.2069	Consistente
1285	11213-OAX-1042	1999	Aragón	Cuevas	Flavio	Mushito		Aragón	Cuevas	Flavio	OAXACA	SAN LORENZO CUAUNECUILTITLA	San Lorenzo Cuaunecuiltitla	1950	-96.9114	18.2069	Consistente
1286	11214-OAX-1043	1999	Aragón	Cuevas	Flavio	Chiquito	Vandeño	Aragón	Cuevas	Flavio	OAXACA	SAN LUCAS ZOQUIAPAM	San Lucas Zoquiápam	1760	-96.9167	18.1333	Consistente
1287	11215-OAX-1044	1999	Aragón	Cuevas	Flavio	Olotón		Aragón	Cuevas	Flavio	OAXACA	SAN LUCAS ZOQUIAPAM	San Lucas Zoquiápam	1760	-96.9167	18.1333	Consistente
1288	11216-OAX-1045	1999	Aragón	Cuevas	Flavio	Olotón		Aragón	Cuevas	Flavio	OAXACA	SAN LUCAS ZOQUIAPAM	San Lucas Zoquiápam	1760	-96.9167	18.1333	Consistente
1289	11217-OAX-1046	1999	Aragón	Cuevas	Flavio	Mushito	Vandeño	Aragón	Cuevas	Flavio	OAXACA	SAN LUCAS ZOQUIAPAM	San Lucas Zoquiápam	1760	-96.9167	18.1333	Consistente
1290	11218-OAX-1047	1999	Aragón	Cuevas	Flavio	Mushito	Vandeño	Aragón	Cuevas	Flavio	OAXACA	SAN FRANCISCO HUEHUETLAN	San Francisco Huehuetlán	1725	-96.95	18.2	Consistente
1291	11219-OAX-1048	1999	Aragón	Cuevas	Flavio	Mushito		Aragón	Cuevas	Flavio	OAXACA	SAN FRANCISCO HUEHUETLAN	San Francisco Huehuetlán	1725	-96.95	18.2	Consistente
1292	11220-OAX-1049	1999	Aragón	Cuevas	Flavio	Mushito	Vandeño	Aragón	Cuevas	Flavio	OAXACA	SAN FRANCISCO HUEHUETLAN	San Francisco Huehuetlán	1725	-96.95	18.2	Consistente
1293	11221-OAX-1050	1999	Aragón	Cuevas	Flavio	Mushito	Elotes Cónicos	Aragón	Cuevas	Flavio	OAXACA	SAN FRANCISCO HUEHUETLAN	San Francisco Huehuetlán	1725	-96.95	18.2	Consistente
1294	11222-OAX-1051	1999	Aragón	Cuevas	Flavio	Mushito		Aragón	Cuevas	Flavio	OAXACA	SAN FRANCISCO HUEHUETLAN	San Francisco Huehuetlán	1725	-96.95	18.2	Consistente
1295	11223-OAX-1052	1999	Aragón	Cuevas	Flavio	Mushito	Celaya	Aragón	Cuevas	Flavio	OAXACA	SAN FRANCISCO HUEHUETLAN	San Francisco Huehuetlán	1725	-96.95	18.2	Consistente
1296	11224-OAX-1053	1999	Aragón	Cuevas	Flavio	Mushito	Celaya	Aragón	Cuevas	Flavio	OAXACA	SAN FRANCISCO HUEHUETLAN	San Francisco Huehuetlán	1725	-96.95	18.2	Consistente
1297	11225-OAX-1054	1999	Aragón	Cuevas	Flavio	Mushito		Aragón	Cuevas	Flavio	OAXACA	SAN FRANCISCO HUEHUETLAN	San Francisco Huehuetlán	1725	-96.95	18.2	Consistente
1298	11226-OAX-1055	1999	Aragón	Cuevas	Flavio	Mushito		Aragón	Cuevas	Flavio	OAXACA	SAN FRANCISCO HUEHUETLAN	San Francisco Huehuetlán	1725	-96.95	18.2	Consistente
1299	11227-OAX-1056	1999	Aragón	Cuevas	Flavio	Mushito		Aragón	Cuevas	Flavio	OAXACA	SAN FRANCISCO HUEHUETLAN	San Francisco Huehuetlán	1725	-96.95	18.2	Consistente
1300	11381-OAX-1210	2001	Aragón	Cuevas	Flavio	Olotillo		Aragón	Cuevas	Flavio	OAXACA	PINOTEPA DE DON LUIS	Pinotepa de Don Luis	125	-97.9667	16.4333	Consistente
1301	11540-OAX-1369	2002	Castro	García	Humberto	Serrano Mixe		Aragón	Cuevas	Flavio	OAXACA	SANTIAGO TILANTONGO	Guadalupe Hidalgo	2061	-97.4	17.1833	Consistente
1302	11382-OAX-1211	2001	Aragón	Cuevas	Flavio	Olotillo		Aragón	Cuevas	Flavio	OAXACA	PINOTEPA DE DON LUIS	Pinotepa de Don Luis	350	-97.9667	16.4333	Consistente
1303	11541-OAX-1370	2002	Castro	García	Humberto	Serrano Mixe		Aragón	Cuevas	Flavio	OAXACA	SANTIAGO TILANTONGO	Guadalupe Hidalgo	2061	-97.4	17.1833	Consistente
1304	11383-OAX-1212	2001	Aragón	Cuevas	Flavio	Olotillo		Aragón	Cuevas	Flavio	OAXACA	PINOTEPA DE DON LUIS	Pinotepa de Don Luis	350	-97.9667	16.4333	Consistente
1305	11108-OAX-937	1999	Aragón	Cuevas	Flavio	Olotón	Chiquito	Aragón	Cuevas	Flavio	OAXACA	SAN MIGUEL SANTA FLOR	San Miguel Santa Flor	1840	-96.8	17.9167	Consistente
1306	11109-OAX-938	1999	Aragón	Cuevas	Flavio	Olotón	Chiquito	Aragón	Cuevas	Flavio	OAXACA	SAN MIGUEL SANTA FLOR	San Miguel Santa Flor	1840	-96.8	17.9167	Consistente
1307	11110-OAX-939	1999	Aragón	Cuevas	Flavio	Olotón	Olotillo	Aragón	Cuevas	Flavio	OAXACA	SAN MIGUEL SANTA FLOR	San Miguel Santa Flor	1840	-96.8	17.9167	Consistente
1308	11111-OAX-940	1999	Aragón	Cuevas	Flavio	Olotón	Chiquito	Aragón	Cuevas	Flavio	OAXACA	SAN MIGUEL SANTA FLOR	San Miguel Santa Flor	1840	-96.8	17.9167	Consistente
1309	11112-OAX-941	1999	Aragón	Cuevas	Flavio	Olotón	Chiquito	Aragón	Cuevas	Flavio	OAXACA	SAN MIGUEL SANTA FLOR	San Miguel Santa Flor	1840	-96.8	17.9167	Consistente
1310	11113-OAX-942	1999	Aragón	Cuevas	Flavio	Olotón	Comiteco	Aragón	Cuevas	Flavio	OAXACA	SAN MIGUEL SANTA FLOR	San Miguel Santa Flor	1840	-96.8	17.9167	Consistente
1311	11114-OAX-943	1999	Aragón	Cuevas	Flavio	Olotón	Chiquito	Aragón	Cuevas	Flavio	OAXACA	SAN MIGUEL SANTA FLOR	San Miguel Santa Flor	1840	-96.8	17.9167	Consistente
1312	11115-OAX-944	1999	Aragón	Cuevas	Flavio	Olotón	Tepecintle	Aragón	Cuevas	Flavio	OAXACA	SAN MIGUEL SANTA FLOR	San Miguel Santa Flor	1840	-96.8	17.9167	Consistente
1313	11116-OAX-945	1999	Aragón	Cuevas	Flavio	Chiquito	Olotón	Aragón	Cuevas	Flavio	OAXACA	SAN MIGUEL SANTA FLOR	San Miguel Santa Flor	1840	-96.8	17.9167	Consistente
1314	11117-OAX-946	1999	Aragón	Cuevas	Flavio	Chiquito		Aragón	Cuevas	Flavio	OAXACA	SAN MIGUEL SANTA FLOR	San Miguel Santa Flor	1840	-96.8	17.9167	Consistente
1315	11118-OAX-947	1999	Aragón	Cuevas	Flavio	Chiquito	Olotón	Aragón	Cuevas	Flavio	OAXACA	SAN MIGUEL SANTA FLOR	San Miguel Santa Flor	1840	-96.8	17.9167	Consistente
1316	11119-OAX-948	1999	Aragón	Cuevas	Flavio	Olotón		Aragón	Cuevas	Flavio	OAXACA	SAN MIGUEL SANTA FLOR	San Miguel Santa Flor	1840	-96.8	17.9167	Consistente
1317	11120-OAX-949	1999	Aragón	Cuevas	Flavio	Tehua		Aragón	Cuevas	Flavio	OAXACA	CUYAMECALCO VILLA DE ZARAGOZA	Cuyamecalco, Villa de Zaragoza	1700	-96.8333	17.9667	Consistente
1318	11121-OAX-950	1999	Aragón	Cuevas	Flavio	Olotón	Tuxpeño	Aragón	Cuevas	Flavio	OAXACA	CUYAMECALCO VILLA DE ZARAGOZA	Cuyamecalco, Villa de Zaragoza	1700	-96.8333	17.9667	Consistente
1319	11122-OAX-951	1999	Aragón	Cuevas	Flavio	Chiquito		Aragón	Cuevas	Flavio	OAXACA	CUYAMECALCO VILLA DE ZARAGOZA	Cuyamecalco, Villa de Zaragoza	1700	-96.8333	17.9667	Consistente
1320	11123-OAX-952	1999	Aragón	Cuevas	Flavio	Tepecintle	Chiquito	Aragón	Cuevas	Flavio	OAXACA	CUYAMECALCO VILLA DE ZARAGOZA	Cuyamecalco, Villa de Zaragoza	1700	-96.8333	17.9667	Consistente
1321	11124-OAX-953	1999	Aragón	Cuevas	Flavio	Bolita	Olotillo	Aragón	Cuevas	Flavio	OAXACA	CUYAMECALCO VILLA DE ZARAGOZA	Cuyamecalco, Villa de Zaragoza	1700	-96.8333	17.9667	Consistente
1322	11125-OAX-954	1999	Aragón	Cuevas	Flavio	Chiquito	Bolita	Aragón	Cuevas	Flavio	OAXACA	CUYAMECALCO VILLA DE ZARAGOZA	Cuyamecalco, Villa de Zaragoza	1700	-96.8333	17.9667	Consistente
1323	11126-OAX-955	1999	Aragón	Cuevas	Flavio	Bolita	Olotón	Aragón	Cuevas	Flavio	OAXACA	CUYAMECALCO VILLA DE ZARAGOZA	Cuyamecalco, Villa de Zaragoza	1700	-96.8333	17.9667	Consistente
1324	11127-OAX-956	1999	Aragón	Cuevas	Flavio	Chiquito		Aragón	Cuevas	Flavio	OAXACA	CUYAMECALCO VILLA DE ZARAGOZA	Cuyamecalco, Villa de Zaragoza	1700	-96.8333	17.9667	Consistente
1325	11128-OAX-957	1999	Aragón	Cuevas	Flavio	Elotes Cónicos	Olotón	Aragón	Cuevas	Flavio	OAXACA	CUYAMECALCO VILLA DE ZARAGOZA	Cuyamecalco, Villa de Zaragoza	1700	-96.8333	17.9667	Consistente
1326	11129-OAX-958	1999	Aragón	Cuevas	Flavio	Tepecintle		Aragón	Cuevas	Flavio	OAXACA	CUYAMECALCO VILLA DE ZARAGOZA	Cuyamecalco, Villa de Zaragoza	1700	-96.8333	17.9667	Consistente
1327	11130-OAX-959	1999	Aragón	Cuevas	Flavio	Tepecintle	Olotillo	Aragón	Cuevas	Flavio	OAXACA	CUYAMECALCO VILLA DE ZARAGOZA	San Isidro Buenos Aires	1700	-96.8333	17.9667	Consistente
1328	11131-OAX-960	1999	Aragón	Cuevas	Flavio	Tepecintle	Olotillo	Aragón	Cuevas	Flavio	OAXACA	CUYAMECALCO VILLA DE ZARAGOZA	San Isidro Buenos Aires	1700	-96.8333	17.9667	Consistente
1329	11132-OAX-961	1999	Aragón	Cuevas	Flavio	Olotón		Aragón	Cuevas	Flavio	OAXACA	CUYAMECALCO VILLA DE ZARAGOZA	San Isidro Buenos Aires	1700	-96.8333	17.9667	Consistente
1330	11133-OAX-962	1999	Aragón	Cuevas	Flavio	Mushito	Olotón	Aragón	Cuevas	Flavio	OAXACA	CUYAMECALCO VILLA DE ZARAGOZA	San Isidro Buenos Aires	1700	-96.8333	17.9667	Consistente
1331	11134-OAX-963	1999	Aragón	Cuevas	Flavio	Olotón		Aragón	Cuevas	Flavio	OAXACA	CUYAMECALCO VILLA DE ZARAGOZA	San Isidro Buenos Aires	1700	-96.8333	17.9667	Consistente
1332	11135-OAX-964	1999	Aragón	Cuevas	Flavio	Celaya	Olotón	Aragón	Cuevas	Flavio	OAXACA	CUYAMECALCO VILLA DE ZARAGOZA	San Isidro Buenos Aires	1700	-96.8333	17.9667	Consistente
1333	11136-OAX-965	1999	Aragón	Cuevas	Flavio	Olotón		Aragón	Cuevas	Flavio	OAXACA	CUYAMECALCO VILLA DE ZARAGOZA	Cuyamecalco, Villa de Zaragoza	1700	-96.8333	17.9667	Consistente
1334	11137-OAX-966	1999	Aragón	Cuevas	Flavio	Olotón	Chiquito	Aragón	Cuevas	Flavio	OAXACA	CUYAMECALCO VILLA DE ZARAGOZA	Cuyamecalco, Villa de Zaragoza	1700	-96.8333	17.9667	Consistente
1335	11138-OAX-967	1999	Aragón	Cuevas	Flavio	Olotón	Chiquito	Aragón	Cuevas	Flavio	OAXACA	CUYAMECALCO VILLA DE ZARAGOZA	Cuyamecalco, Villa de Zaragoza	1700	-96.8333	17.9667	Consistente
1336	11139-OAX-968	1999	Aragón	Cuevas	Flavio	Celaya	Chiquito	Aragón	Cuevas	Flavio	OAXACA	CUYAMECALCO VILLA DE ZARAGOZA	Cuyamecalco, Villa de Zaragoza	1700	-96.8333	17.9667	Consistente
1337	11140-OAX-969	1999	Aragón	Cuevas	Flavio	Chiquito	Olotón	Aragón	Cuevas	Flavio	OAXACA	CUYAMECALCO VILLA DE ZARAGOZA	Cuyamecalco, Villa de Zaragoza	1700	-96.8333	17.9667	Consistente
1338	11141-OAX-970	1999	Aragón	Cuevas	Flavio	Olotón		Aragón	Cuevas	Flavio	OAXACA	CUYAMECALCO VILLA DE ZARAGOZA	Cuyamecalco, Villa de Zaragoza	1700	-96.8333	17.9667	Consistente
1339	11142-OAX-971	1999	Aragón	Cuevas	Flavio	Olotón	Comiteco	Aragón	Cuevas	Flavio	OAXACA	CUYAMECALCO VILLA DE ZARAGOZA	Cuyamecalco, Villa de Zaragoza	1700	-96.8333	17.9667	Consistente
1340	11143-OAX-972	1999	Aragón	Cuevas	Flavio	Olotón	Chalqueño	Aragón	Cuevas	Flavio	OAXACA	SAN JUAN TEPEUXILA	San Sebastián Tlacolula	1550	-96.7833	17.7	Consistente
1341	11144-OAX-973	1999	Aragón	Cuevas	Flavio	ND		Aragón	Cuevas	Flavio	OAXACA	SAN JUAN TEPEUXILA	San Sebastián Tlacolula	1550	-96.7833	17.7	Consistente
1342	11145-OAX-974	1999	Aragón	Cuevas	Flavio	ND		Aragón	Cuevas	Flavio	OAXACA	SAN JUAN TEPEUXILA	San Sebastián Tlacolula	1550	-96.7833	17.7	Consistente
1343	11146-OAX-975	1999	Aragón	Cuevas	Flavio	ND		Aragón	Cuevas	Flavio	OAXACA	SAN JUAN TEPEUXILA	San Sebastián Tlacolula	1550	-96.7833	17.7	Consistente
1344	11147-OAX-976	1999	Aragón	Cuevas	Flavio	ND		Aragón	Cuevas	Flavio	OAXACA	SAN JUAN TEPEUXILA	San Sebastián Tlacolula	1550	-96.7833	17.7	Consistente
1345	11148-OAX-977	1999	Aragón	Cuevas	Flavio	Bolita	Tepecintle	Aragón	Cuevas	Flavio	OAXACA	SAN JUAN TEPEUXILA	San Sebastián Tlacolula	1550	-96.7833	17.7	Consistente
1346	11149-OAX-978	1999	Aragón	Cuevas	Flavio	Bolita	Tepecintle	Aragón	Cuevas	Flavio	OAXACA	SAN JUAN TEPEUXILA	San Sebastián Tlacolula	1550	-96.7833	17.7	Consistente
1347	11150-OAX-979	1999	Aragón	Cuevas	Flavio	Celaya		Aragón	Cuevas	Flavio	OAXACA	SAN JUAN TEPEUXILA	San Sebastián Tlacolula	1550	-96.7833	17.7	Consistente
1348	11151-OAX-980	1999	Aragón	Cuevas	Flavio	ND		Aragón	Cuevas	Flavio	OAXACA	SAN JUAN TEPEUXILA	San Sebastián Tlacolula	1550	-96.7833	17.7	Consistente
1349	11152-OAX-981	1999	Aragón	Cuevas	Flavio	ND		Aragón	Cuevas	Flavio	OAXACA	SAN JUAN TEPEUXILA	San Sebastián Tlacolula	1550	-96.7833	17.7	Consistente
1350	11153-OAX-982	1999	Aragón	Cuevas	Flavio	Olotón	Chalqueño	Aragón	Cuevas	Flavio	OAXACA	SAN JUAN TEPEUXILA	San Juan Tepeuxila	2170	-96.8333	17.7167	Consistente
1351	11154-OAX-983	1999	Aragón	Cuevas	Flavio	Olotón	Olotillo	Aragón	Cuevas	Flavio	OAXACA	SAN JUAN TEPEUXILA	San Juan Tepeuxila	2170	-96.8333	17.7167	Consistente
1352	11155-OAX-984	1999	Aragón	Cuevas	Flavio	Chalqueño	Olotón	Aragón	Cuevas	Flavio	OAXACA	SAN JUAN TEPEUXILA	San Juan Tepeuxila	2170	-96.8333	17.7167	Consistente
1353	11156-OAX-985	1999	Aragón	Cuevas	Flavio	Elotes Cónicos	Olotón	Aragón	Cuevas	Flavio	OAXACA	SAN JUAN TEPEUXILA	San Juan Tepeuxila	2170	-96.8333	17.7167	Consistente
1354	11157-OAX-986	1999	Aragón	Cuevas	Flavio	Chalqueño	Olotón	Aragón	Cuevas	Flavio	OAXACA	SAN JUAN TEPEUXILA	San Juan Tepeuxila	2170	-96.8333	17.7167	Consistente
1355	11158-OAX-987	1999	Aragón	Cuevas	Flavio	Chalqueño	Olotón	Aragón	Cuevas	Flavio	OAXACA	SANTOS REYES PAPALO	Santos Reyes Pápalo	2170	-96.85	17.8	Consistente
1356	11159-OAX-988	1999	Aragón	Cuevas	Flavio	Chiquito	Bolita	Aragón	Cuevas	Flavio	OAXACA	SANTOS REYES PAPALO	Santos Reyes Pápalo	2170	-96.85	17.8	Consistente
1357	11160-OAX-989	1999	Aragón	Cuevas	Flavio	Celaya	Olotón	Aragón	Cuevas	Flavio	OAXACA	SANTOS REYES PAPALO	Santos Reyes Pápalo	2170	-96.85	17.8	Consistente
1358	11161-OAX-990	1999	Aragón	Cuevas	Flavio	Elotes Cónicos	Celaya	Aragón	Cuevas	Flavio	OAXACA	SANTOS REYES PAPALO	Santos Reyes Pápalo	2170	-96.85	17.8	Consistente
1359	11162-OAX-991	1999	Aragón	Cuevas	Flavio	Celaya	Olotón	Aragón	Cuevas	Flavio	OAXACA	SANTOS REYES PAPALO	Santos Reyes Pápalo	2170	-96.85	17.8	Consistente
1360	11560-OAX-1389	2002	Castro	García	Humberto	Arrocillo Amarillo	Cónico	Aragón	Cuevas	Flavio	OAXACA	CHALCATONGO DE HIDALGO	Chalcatongo de Hidalgo	2420	-97.5667	17.0333	Consistente
1361	11407-OAX-1236	2002	Aragón	Cuevas	Flavio	Tuxpeño		Aragón	Cuevas	Flavio	OAXACA	TATALTEPEC DE VALDES	Tataltepec de Valdés	370	-97.5333	16.3	Consistente
1362	11408-OAX-1237	2002	Aragón	Cuevas	Flavio	Olotillo	Tuxpeño	Aragón	Cuevas	Flavio	OAXACA	TATALTEPEC DE VALDES	Tataltepec de Valdés	370	-97.5333	16.3	Consistente
1363	11409-OAX-1238	2002	Aragón	Cuevas	Flavio	Tuxpeño		Aragón	Cuevas	Flavio	OAXACA	TATALTEPEC DE VALDES	Tataltepec de Valdés	370	-97.5333	16.3	Consistente
1364	11561-OAX-1390	2002	Castro	García	Humberto	Cónico		Aragón	Cuevas	Flavio	OAXACA	CHALCATONGO DE HIDALGO	Chalcatongo de Hidalgo	2420	-97.5667	17.0333	Consistente
1365	11562-OAX-1391	2002	Castro	García	Humberto	Mushito		Aragón	Cuevas	Flavio	OAXACA	CHALCATONGO DE HIDALGO	Chalcatongo de Hidalgo	2420	-97.5667	17.0333	Consistente
1366	11564-OAX-1393	2002	Castro	García	Humberto	Cónico		Aragón	Cuevas	Flavio	OAXACA	CHALCATONGO DE HIDALGO	Progreso	2420	-97.5667	17.0333	Consistente
1367	11567-OAX-1396	2002	Castro	García	Humberto	Cónico		Aragón	Cuevas	Flavio	OAXACA	CHALCATONGO DE HIDALGO	Progreso	2420	-97.5667	17.0333	Consistente
1368	11568-OAX-1397	2002	Castro	García	Humberto	Cónico	Pepitilla	Aragón	Cuevas	Flavio	OAXACA	CHALCATONGO DE HIDALGO	Progreso	2420	-97.5667	17.0333	Consistente
1369	11570-OAX-1399	2002	Castro	García	Humberto	Cónico		Aragón	Cuevas	Flavio	OAXACA	CHALCATONGO DE HIDALGO	Chalcatongo de Hidalgo	2420	-97.5667	17.0333	Consistente
1370	11571-OAX-1400	2002	Castro	García	Humberto	Cónico	Mushito	Aragón	Cuevas	Flavio	OAXACA	CHALCATONGO DE HIDALGO	Progreso	2420	-97.5667	17.0333	Consistente
1371	11723-OAX-1552	2002	Castro	García	Humberto	Olotillo	Tepecintle	Aragón	Cuevas	Flavio	OAXACA	SANTA CATARINA JUQUILA	San José Ixtapan	930	-97.2667	16.3667	Consistente
1372	11724-OAX-1553	2002	Castro	García	Humberto	Olotillo	Tepecintle	Aragón	Cuevas	Flavio	OAXACA	SANTA CATARINA JUQUILA	San José Ixtapan	930	-97.2667	16.3667	Consistente
1373	11725-OAX-1554	2002	Castro	García	Humberto	Olotillo	Tepecintle	Aragón	Cuevas	Flavio	OAXACA	SANTA CATARINA JUQUILA	San José Ixtapan	930	-97.2667	16.3667	Consistente
1374	11726-OAX-1555	2002	Castro	García	Humberto	Olotillo	Pepitilla	Aragón	Cuevas	Flavio	OAXACA	SAN JERONIMO COATLAN	San Cristóbal Honduras	1120	-97.0333	16.3167	Consistente
1375	11727-OAX-1556	2002	Castro	García	Humberto	Olotillo	Pepitilla	Aragón	Cuevas	Flavio	OAXACA	SAN JERONIMO COATLAN	San Cristóbal Honduras	1120	-97.0333	16.3167	Consistente
1376	11163-OAX-992	1999	Aragón	Cuevas	Flavio	Chiquito	Olotón	Aragón	Cuevas	Flavio	OAXACA	SANTOS REYES PAPALO	Santos Reyes Pápalo	2170	-96.85	17.8	Consistente
1377	11164-OAX-993	1999	Aragón	Cuevas	Flavio	Elotes Cónicos	Olotón	Aragón	Cuevas	Flavio	OAXACA	SANTOS REYES PAPALO	Santos Reyes Pápalo	2170	-96.85	17.8	Consistente
1378	11165-OAX-994	1999	Aragón	Cuevas	Flavio	Celaya	Olotón	Aragón	Cuevas	Flavio	OAXACA	SANTOS REYES PAPALO	Santos Reyes Pápalo	2170	-96.85	17.8	Consistente
1379	11166-OAX-995	1999	Aragón	Cuevas	Flavio	Celaya	Chalqueño	Aragón	Cuevas	Flavio	OAXACA	SANTOS REYES PAPALO	Santos Reyes Pápalo	2170	-96.85	17.8	Consistente
1380	11167-OAX-996	1999	Aragón	Cuevas	Flavio	Chiquito	Tepecintle	Aragón	Cuevas	Flavio	OAXACA	SANTOS REYES PAPALO	Santos Reyes Pápalo	2170	-96.85	17.8	Consistente
1381	11168-OAX-997	1999	Aragón	Cuevas	Flavio	Cónico	Olotón	Aragón	Cuevas	Flavio	OAXACA	SANTOS REYES PAPALO	Santos Reyes Pápalo	2170	-96.85	17.8	Consistente
1382	11169-OAX-998	1999	Aragón	Cuevas	Flavio	Cónico	Olotón	Aragón	Cuevas	Flavio	OAXACA	SANTOS REYES PAPALO	Santos Reyes Pápalo	2170	-96.85	17.8	Consistente
1383	11170-OAX-999	1999	Aragón	Cuevas	Flavio	Tepecintle	Chiquito	Aragón	Cuevas	Flavio	OAXACA	SANTA MARIA CHILCHOTLA	Santa María Chilchotla	1600	-96.8333	18.2333	Consistente
1384	11171-OAX-1000	1999	Aragón	Cuevas	Flavio	Tepecintle	Chiquito	Aragón	Cuevas	Flavio	OAXACA	SANTA MARIA CHILCHOTLA	Santa María Chilchotla	1450	-96.8333	18.2333	Consistente
1385	11172-OAX-1001	1999	Aragón	Cuevas	Flavio	Tepecintle	Chiquito	Aragón	Cuevas	Flavio	OAXACA	SANTA MARIA CHILCHOTLA	Santa María Chilchotla	1450	-96.8333	18.2333	Consistente
1386	11173-OAX-1002	1999	Aragón	Cuevas	Flavio	Tepecintle	Chiquito	Aragón	Cuevas	Flavio	OAXACA	SANTA MARIA CHILCHOTLA	Santa María Chilchotla	1450	-96.8333	18.2333	Consistente
1387	11174-OAX-1003	1999	Aragón	Cuevas	Flavio	Tepecintle	Chiquito	Aragón	Cuevas	Flavio	OAXACA	SANTA MARIA CHILCHOTLA	Santa María Chilchotla	1450	-96.8333	18.2333	Consistente
1388	11175-OAX-1004	1999	Aragón	Cuevas	Flavio	Olotón	Mushito	Aragón	Cuevas	Flavio	OAXACA	SAN JERONIMO TECOATL	San Jerónimo Tecoatl	1950	-96.9167	18.1667	Consistente
1389	11176-OAX-1005	1999	Aragón	Cuevas	Flavio	Olotón	Tehua	Aragón	Cuevas	Flavio	OAXACA	SAN JERONIMO TECOATL	San Jerónimo Tecoatl	2000	-96.9167	18.1667	Consistente
1390	11177-OAX-1006	1999	Aragón	Cuevas	Flavio	Mushito	Olotón	Aragón	Cuevas	Flavio	OAXACA	SAN JERONIMO TECOATL	San Jerónimo Tecoatl	2000	-96.9167	18.1667	Consistente
1391	11178-OAX-1007	1999	Aragón	Cuevas	Flavio	Mushito		Aragón	Cuevas	Flavio	OAXACA	SAN JERONIMO TECOATL	San Jerónimo Tecoatl	2000	-96.9167	18.1667	Consistente
1392	11179-OAX-1008	1999	Aragón	Cuevas	Flavio	Comiteco	Mushito	Aragón	Cuevas	Flavio	OAXACA	SAN PEDRO OCOPETATILLO	San Pedro Ocopetatillo	1860	-96.9	18.1833	Consistente, con tolerancia de 250 m
1393	11180-OAX-1009	1999	Aragón	Cuevas	Flavio	Comiteco	Mushito	Aragón	Cuevas	Flavio	OAXACA	SAN PEDRO OCOPETATILLO	San Pedro Ocopetatillo	1860	-96.9	18.1833	Consistente, con tolerancia de 250 m
1394	11181-OAX-1010	1999	Aragón	Cuevas	Flavio	Comiteco	Mushito	Aragón	Cuevas	Flavio	OAXACA	SAN PEDRO OCOPETATILLO	San Pedro Ocopetatillo	1860	-96.9	18.1833	Consistente, con tolerancia de 250 m
1395	11182-OAX-1011	1999	Aragón	Cuevas	Flavio	Mushito		Aragón	Cuevas	Flavio	OAXACA	SAN PEDRO OCOPETATILLO	San Pedro Ocopetatillo	1860	-96.9	18.1833	Consistente, con tolerancia de 250 m
1396	11183-OAX-1012	1999	Aragón	Cuevas	Flavio	Mushito		Aragón	Cuevas	Flavio	OAXACA	SAN PEDRO OCOPETATILLO	San Pedro Ocopetatillo	1860	-96.9	18.1833	Consistente, con tolerancia de 250 m
1397	11184-OAX-1013	1999	Aragón	Cuevas	Flavio	Olotón		Aragón	Cuevas	Flavio	OAXACA	SAN PEDRO OCOPETATILLO	San Pedro Ocopetatillo	1860	-96.9	18.1833	Consistente, con tolerancia de 250 m
1398	11185-OAX-1014	1999	Aragón	Cuevas	Flavio	Mushito		Aragón	Cuevas	Flavio	OAXACA	SAN PEDRO OCOPETATILLO	San Pedro Ocopetatillo	1860	-96.9	18.1833	Consistente, con tolerancia de 250 m
1399	11186-OAX-1015	1999	Aragón	Cuevas	Flavio	Mushito		Aragón	Cuevas	Flavio	OAXACA	SAN PEDRO OCOPETATILLO	San Pedro Ocopetatillo	1860	-96.9	18.1833	Consistente, con tolerancia de 250 m
1400	11187-OAX-1016	1999	Aragón	Cuevas	Flavio	Olotón	Comiteco	Aragón	Cuevas	Flavio	OAXACA	SAN PEDRO OCOPETATILLO	San Pedro Ocopetatillo	1860	-96.9	18.1833	Consistente, con tolerancia de 250 m
1401	11188-OAX-1017	1999	Aragón	Cuevas	Flavio	Mushito		Aragón	Cuevas	Flavio	OAXACA	SAN PEDRO OCOPETATILLO	San Pedro Ocopetatillo	1860	-96.9	18.1833	Consistente, con tolerancia de 250 m
1402	11189-OAX-1018	1999	Aragón	Cuevas	Flavio	Mushito		Aragón	Cuevas	Flavio	OAXACA	SAN PEDRO OCOPETATILLO	San Pedro Ocopetatillo	1860	-96.9	18.1833	Consistente, con tolerancia de 250 m
1403	11190-OAX-1019	1999	Aragón	Cuevas	Flavio	Mushito	Celaya	Aragón	Cuevas	Flavio	OAXACA	SAN PEDRO OCOPETATILLO	San Pedro Ocopetatillo	1860	-96.9	18.1833	Consistente, con tolerancia de 250 m
1404	11191-OAX-1020	1999	Aragón	Cuevas	Flavio	Mushito		Aragón	Cuevas	Flavio	OAXACA	SAN PEDRO OCOPETATILLO	San Pedro Ocopetatillo	1860	-96.9	18.1833	Consistente, con tolerancia de 250 m
1405	11192-OAX-1021	1999	Aragón	Cuevas	Flavio	Mushito		Aragón	Cuevas	Flavio	OAXACA	SAN PEDRO OCOPETATILLO	San Pedro Ocopetatillo	1860	-96.9	18.1833	Consistente, con tolerancia de 250 m
1406	11193-OAX-1022	1999	Aragón	Cuevas	Flavio	Mushito	Celaya	Aragón	Cuevas	Flavio	OAXACA	SAN PEDRO OCOPETATILLO	San Pedro Ocopetatillo	1860	-96.9	18.1833	Consistente, con tolerancia de 250 m
1407	11194-OAX-1023	1999	Aragón	Cuevas	Flavio	Mushito		Aragón	Cuevas	Flavio	OAXACA	SAN PEDRO OCOPETATILLO	San Pedro Ocopetatillo	1860	-96.9	18.1833	Consistente, con tolerancia de 250 m
1408	11195-OAX-1024	1999	Aragón	Cuevas	Flavio	Mushito		Aragón	Cuevas	Flavio	OAXACA	SANTA MARIA TEOPOXCO	Santa María Teopoxco	1820	-96.95	18.15	Consistente
1409	11196-OAX-1025	1999	Aragón	Cuevas	Flavio	Chiquito	Celaya	Aragón	Cuevas	Flavio	OAXACA	SANTA MARIA TEOPOXCO	Santa María Teopoxco	1820	-96.95	18.15	Consistente
1410	11197-OAX-1026	1999	Aragón	Cuevas	Flavio	Mushito	Celaya	Aragón	Cuevas	Flavio	OAXACA	SANTA MARIA TEOPOXCO	Santa María Teopoxco	1820	-96.95	18.15	Consistente
1411	11198-OAX-1027	1999	Aragón	Cuevas	Flavio	Mushito	Celaya	Aragón	Cuevas	Flavio	OAXACA	SANTA MARIA TEOPOXCO	Santa María Teopoxco	1820	-96.95	18.15	Consistente
1412	11199-OAX-1028	1999	Aragón	Cuevas	Flavio	Chiquito	Vandeño	Aragón	Cuevas	Flavio	OAXACA	SANTA MARIA TEOPOXCO	Santa María Teopoxco	1820	-96.95	18.15	Consistente
1413	11200-OAX-1029	1999	Aragón	Cuevas	Flavio	Chiquito		Aragón	Cuevas	Flavio	OAXACA	SANTA MARIA TEOPOXCO	Santa María Teopoxco	1820	-96.95	18.15	Consistente
1414	11201-OAX-1030	1999	Aragón	Cuevas	Flavio	Celaya		Aragón	Cuevas	Flavio	OAXACA	SAN LORENZO CUAUNECUILTITLA	San Lorenzo Cuaunecuiltitla	1950	-96.9114	18.2069	Consistente
1415	11202-OAX-1031	1999	Aragón	Cuevas	Flavio	Mushito		Aragón	Cuevas	Flavio	OAXACA	SAN LORENZO CUAUNECUILTITLA	San Lorenzo Cuaunecuiltitla	1950	-96.9114	18.2069	Consistente
1416	11228-OAX-1057	1999	Aragón	Cuevas	Flavio	Mushito		Aragón	Cuevas	Flavio	OAXACA	SAN FRANCISCO HUEHUETLAN	San Francisco Huehuetlán	1725	-96.95	18.2	Consistente
1417	11229-OAX-1058	1999	Aragón	Cuevas	Flavio	Mushito	Celaya	Aragón	Cuevas	Flavio	OAXACA	SAN FRANCISCO HUEHUETLAN	San Francisco Huehuetlán	1725	-96.95	18.2	Consistente
1418	11230-OAX-1059	1999	Aragón	Cuevas	Flavio	Mushito		Aragón	Cuevas	Flavio	OAXACA	SAN FRANCISCO HUEHUETLAN	San Francisco Huehuetlán	1725	-96.95	18.2	Consistente
1419	11231-OAX-1060	1999	Aragón	Cuevas	Flavio	Mushito		Aragón	Cuevas	Flavio	OAXACA	SAN FRANCISCO HUEHUETLAN	San Francisco Huehuetlán	1725	-96.95	18.2	Consistente
1420	11232-OAX-1061	1999	Aragón	Cuevas	Flavio	Mushito		Aragón	Cuevas	Flavio	OAXACA	SAN FRANCISCO HUEHUETLAN	San Francisco Huehuetlán	1725	-96.95	18.2	Consistente
1421	11233-OAX-1062	1999	Aragón	Cuevas	Flavio	Mushito		Aragón	Cuevas	Flavio	OAXACA	SAN FRANCISCO HUEHUETLAN	San Francisco Huehuetlán	1725	-96.95	18.2	Consistente
1422	11234-OAX-1063	1999	Aragón	Cuevas	Flavio	Mushito		Aragón	Cuevas	Flavio	OAXACA	SANTIAGO TEXCALCINGO	Santiago Texcalcingo	2050	-96.9667	18.2	Consistente, con tolerancia de 250 m
1423	11235-OAX-1064	1999	Aragón	Cuevas	Flavio	Mushito		Aragón	Cuevas	Flavio	OAXACA	SANTIAGO TEXCALCINGO	Santiago Texcalcingo	2050	-96.9667	18.2	Consistente, con tolerancia de 250 m
1424	11236-OAX-1065	1999	Aragón	Cuevas	Flavio	Mushito		Aragón	Cuevas	Flavio	OAXACA	SANTIAGO TEXCALCINGO	Santiago Texcalcingo	2050	-96.9667	18.2	Consistente, con tolerancia de 250 m
1425	11237-OAX-1066	1999	Aragón	Cuevas	Flavio	Mushito		Aragón	Cuevas	Flavio	OAXACA	SANTIAGO TEXCALCINGO	Santiago Texcalcingo	2050	-96.9667	18.2	Consistente, con tolerancia de 250 m
1426	11238-OAX-1067	1999	Aragón	Cuevas	Flavio	Mushito		Aragón	Cuevas	Flavio	OAXACA	SANTIAGO TEXCALCINGO	Santiago Texcalcingo	2050	-96.9667	18.2	Consistente, con tolerancia de 250 m
1427	11239-OAX-1068	1999	Aragón	Cuevas	Flavio	Mushito		Aragón	Cuevas	Flavio	OAXACA	SANTIAGO TEXCALCINGO	Santiago Texcalcingo	2050	-96.9667	18.2	Consistente, con tolerancia de 250 m
1428	11240-OAX-1069	1999	Aragón	Cuevas	Flavio	Mushito		Aragón	Cuevas	Flavio	OAXACA	SANTIAGO TEXCALCINGO	Santiago Texcalcingo	2050	-96.9667	18.2	Consistente, con tolerancia de 250 m
1429	11241-OAX-1070	1999	Aragón	Cuevas	Flavio	Mushito		Aragón	Cuevas	Flavio	OAXACA	SANTIAGO TEXCALCINGO	Santiago Texcalcingo	2050	-96.9667	18.2	Consistente, con tolerancia de 250 m
1430	11242-OAX-1071	1999	Aragón	Cuevas	Flavio	Olotón		Aragón	Cuevas	Flavio	OAXACA	SANTIAGO TEXCALCINGO	Santiago Texcalcingo	2050	-96.9667	18.2	Consistente, con tolerancia de 250 m
1431	11243-OAX-1072	1999	Aragón	Cuevas	Flavio	Vandeño	Olotón	Aragón	Cuevas	Flavio	OAXACA	SANTIAGO TEXCALCINGO	Santiago Texcalcingo	2050	-96.9667	18.2	Consistente, con tolerancia de 250 m
1432	11244-OAX-1073	1999	Aragón	Cuevas	Flavio	Comiteco		Aragón	Cuevas	Flavio	OAXACA	SAN PEDRO Y SAN PABLO AYUTLA	La Laguna, El Portillo	1900	-96.1167	16.9833	Consistente, con tolerancia de 250 m
1433	11245-OAX-1074	1999	Aragón	Cuevas	Flavio	Chiquito	Bolita	Aragón	Cuevas	Flavio	OAXACA	SAN PEDRO Y SAN PABLO AYUTLA	La Laguna, El Portillo	1900	-96.1167	16.9833	Consistente, con tolerancia de 250 m
1434	11246-OAX-1075	1999	Aragón	Cuevas	Flavio	Chiquito		Aragón	Cuevas	Flavio	OAXACA	SAN PEDRO Y SAN PABLO AYUTLA	La Laguna, El Portillo	1900	-96.1167	16.9833	Consistente, con tolerancia de 250 m
1435	11247-OAX-1076	1999	Aragón	Cuevas	Flavio	Chiquito	Bolita	Aragón	Cuevas	Flavio	OAXACA	SAN PEDRO Y SAN PABLO AYUTLA	La Laguna, El Portillo	1900	-96.1167	16.9833	Consistente, con tolerancia de 250 m
1436	11248-OAX-1077	1999	Aragón	Cuevas	Flavio	Chiquito		Aragón	Cuevas	Flavio	OAXACA	SAN PEDRO Y SAN PABLO AYUTLA	La Laguna, El Portillo	1900	-96.1167	16.9833	Consistente, con tolerancia de 250 m
1437	11249-OAX-1078	1999	Aragón	Cuevas	Flavio	Bolita	Chiquito	Aragón	Cuevas	Flavio	OAXACA	SAN PEDRO Y SAN PABLO AYUTLA	La Laguna, Cerro Pelón	1900	-96.1167	16.9833	Consistente, con tolerancia de 250 m
1438	11250-OAX-1079	1999	Aragón	Cuevas	Flavio	Vandeño	Chiquito	Aragón	Cuevas	Flavio	OAXACA	SAN PEDRO Y SAN PABLO AYUTLA	La Laguna, Cerro Pelón	1900	-96.1167	16.9833	Consistente, con tolerancia de 250 m
1439	11251-OAX-1080	1999	Aragón	Cuevas	Flavio	Bolita		Aragón	Cuevas	Flavio	OAXACA	SAN PEDRO Y SAN PABLO AYUTLA	La Chicocana	1750	-96.1667	17.0667	Consistente
1440	11252-OAX-1081	1999	Aragón	Cuevas	Flavio	Chiquito	Vandeño	Aragón	Cuevas	Flavio	OAXACA	SAN PEDRO Y SAN PABLO AYUTLA	La Chicocana	1750	-96.1667	17.0667	Consistente
1441	11253-OAX-1082	1999	Aragón	Cuevas	Flavio	Chiquito		Aragón	Cuevas	Flavio	OAXACA	SAN PEDRO Y SAN PABLO AYUTLA	La Chicocana	1750	-96.1667	17.0667	Consistente
1442	11254-OAX-1083	1999	Aragón	Cuevas	Flavio	Bolita		Aragón	Cuevas	Flavio	OAXACA	SAN PEDRO Y SAN PABLO AYUTLA	La Chicocana	1750	-96.1667	17.0667	Consistente
1443	11255-OAX-1084	1999	Aragón	Cuevas	Flavio	Vandeño	Olotón	Aragón	Cuevas	Flavio	OAXACA	SAN PEDRO Y SAN PABLO AYUTLA	San Pedro y San Pablo Ayutla	2100	-96.0667	17.0333	Consistente
1444	11256-OAX-1085	1999	Aragón	Cuevas	Flavio	Chiquito	Olotón	Aragón	Cuevas	Flavio	OAXACA	SAN PEDRO Y SAN PABLO AYUTLA	San Pedro y San Pablo Ayutla	2100	-96.0667	17.0333	Consistente
1445	11257-OAX-1086	1999	Aragón	Cuevas	Flavio	Vandeño	Tepecintle	Aragón	Cuevas	Flavio	OAXACA	SAN PEDRO Y SAN PABLO AYUTLA	San Pedro y San Pablo Ayutla	2100	-96.0667	17.0333	Consistente
1446	11258-OAX-1087	1999	Aragón	Cuevas	Flavio	Vandeño	Tepecintle	Aragón	Cuevas	Flavio	OAXACA	SAN PEDRO Y SAN PABLO AYUTLA	San Pedro y San Pablo Ayutla	2100	-96.0667	17.0333	Consistente
1447	11259-OAX-1088	1999	Aragón	Cuevas	Flavio	Bolita		Aragón	Cuevas	Flavio	OAXACA	SAN PEDRO Y SAN PABLO AYUTLA	San Pedro y San Pablo Ayutla	2100	-96.0667	17.0333	Consistente
1448	11260-OAX-1089	1999	Aragón	Cuevas	Flavio	Chiquito		Aragón	Cuevas	Flavio	OAXACA	SAN PEDRO Y SAN PABLO AYUTLA	San Pedro y San Pablo Ayutla	2100	-96.0667	17.0333	Consistente
1449	11261-OAX-1090	1999	Aragón	Cuevas	Flavio	Tepecintle	Bolita	Aragón	Cuevas	Flavio	OAXACA	SAN PEDRO Y SAN PABLO AYUTLA	San Pedro y San Pablo Ayutla	2100	-96.0667	17.0333	Consistente
1450	11262-OAX-1091	1999	Aragón	Cuevas	Flavio	Tepecintle	Bolita	Aragón	Cuevas	Flavio	OAXACA	SAN PEDRO Y SAN PABLO AYUTLA	San Pedro y San Pablo Ayutla	2100	-96.0667	17.0333	Consistente
1451	11263-OAX-1092	1999	Aragón	Cuevas	Flavio	Tepecintle		Aragón	Cuevas	Flavio	OAXACA	SAN PEDRO Y SAN PABLO AYUTLA	San Pedro y San Pablo Ayutla	2100	-96.0667	17.0333	Consistente
1452	11264-OAX-1093	1999	Aragón	Cuevas	Flavio	Chiquito		Aragón	Cuevas	Flavio	OAXACA	SAN PEDRO Y SAN PABLO AYUTLA	San Pedro y San Pablo Ayutla	2100	-96.0667	17.0333	Consistente
1453	11265-OAX-1094	1999	Aragón	Cuevas	Flavio	Chiquito		Aragón	Cuevas	Flavio	OAXACA	SAN PEDRO Y SAN PABLO AYUTLA	San Pedro y San Pablo Ayutla	2100	-96.0667	17.0333	Consistente
1454	11266-OAX-1095	1999	Aragón	Cuevas	Flavio	Chiquito		Aragón	Cuevas	Flavio	OAXACA	ASUNCION CACALOTEPEC	Asunción Cacalotepec	2050	-95.95	17.0333	Consistente
1455	11268-OAX-1097	1999	Aragón	Cuevas	Flavio	Tepecintle	Chiquito	Aragón	Cuevas	Flavio	OAXACA	ASUNCION CACALOTEPEC	Asunción Cacalotepec	2050	-95.95	17.0333	Consistente
1456	11267-OAX-1096	1999	Aragón	Cuevas	Flavio	Tepecintle	Chiquito	Aragón	Cuevas	Flavio	OAXACA	ASUNCION CACALOTEPEC	Asunción Cacalotepec	2050	-95.95	17.0333	Consistente
1457	11270-OAX-1099	1999	Aragón	Cuevas	Flavio	Chiquito		Aragón	Cuevas	Flavio	OAXACA	ASUNCION CACALOTEPEC	Asunción Cacalotepec	2050	-95.95	17.0333	Consistente
1458	11272-OAX-1101	1999	Aragón	Cuevas	Flavio	Chiquito	Tepecintle	Aragón	Cuevas	Flavio	OAXACA	ASUNCION CACALOTEPEC	Asunción Cacalotepec	2050	-95.95	17.0333	Consistente
1459	11274-OAX-1103	1999	Aragón	Cuevas	Flavio	Chiquito	Tepecintle	Aragón	Cuevas	Flavio	OAXACA	ASUNCION CACALOTEPEC	Asunción Cacalotepec	2050	-95.95	17.0333	Consistente
1460	11276-OAX-1105	1999	Aragón	Cuevas	Flavio	Tepecintle		Aragón	Cuevas	Flavio	OAXACA	ASUNCION CACALOTEPEC	Asunción Cacalotepec	2050	-95.95	17.0333	Consistente
1461	11277-OAX-1106	1999	Aragón	Cuevas	Flavio	Tepecintle	Chiquito	Aragón	Cuevas	Flavio	OAXACA	ASUNCION CACALOTEPEC	Zompantle	1440	-95.9	17.0167	Consistente
1462	11278-OAX-1107	1999	Aragón	Cuevas	Flavio	Tepecintle	Chiquito	Aragón	Cuevas	Flavio	OAXACA	ASUNCION CACALOTEPEC	Zompantle	1440	-95.9	17.0167	Consistente
1463	11279-OAX-1108	1999	Aragón	Cuevas	Flavio	Tepecintle	Chiquito	Aragón	Cuevas	Flavio	OAXACA	ASUNCION CACALOTEPEC	Zompantle	1440	-95.9	17.0167	Consistente
1464	11280-OAX-1109	1999	Aragón	Cuevas	Flavio	Tepecintle	Chiquito	Aragón	Cuevas	Flavio	OAXACA	ASUNCION CACALOTEPEC	Zompantle	1440	-95.9	17.0167	Consistente
1465	11281-OAX-1110	1999	Aragón	Cuevas	Flavio	Tepecintle	Olotillo	Aragón	Cuevas	Flavio	OAXACA	SANTA MARIA TEPANTLALI	Santa María Tepantlali	1900	-96.0167	17	Consistente
1466	11282-OAX-1111	1999	Aragón	Cuevas	Flavio	Tepecintle		Aragón	Cuevas	Flavio	OAXACA	SANTA MARIA TEPANTLALI	Santa María Tepantlali	1900	-96.0167	17	Consistente
1467	11284-OAX-1113	1999	Aragón	Cuevas	Flavio	Tepecintle	Serrano	Aragón	Cuevas	Flavio	OAXACA	SANTA MARIA TEPANTLALI	Santa María Tepantlali	1900	-96.0167	17	Consistente
1468	11285-OAX-1114	1999	Aragón	Cuevas	Flavio	Bolita		Aragón	Cuevas	Flavio	OAXACA	SANTA MARIA TEPANTLALI	Santa María Tepantlali	1900	-96.0167	17	Consistente
1469	11286-OAX-1115	1999	Aragón	Cuevas	Flavio	Vandeño		Aragón	Cuevas	Flavio	OAXACA	SANTA MARIA TEPANTLALI	Santa María Tepantlali	1900	-96.0167	17	Consistente
1470	11287-OAX-1116	1999	Aragón	Cuevas	Flavio	Tepecintle	Olotón	Aragón	Cuevas	Flavio	OAXACA	SANTA MARIA TEPANTLALI	Santa María Tepantlali	1900	-96.0167	17	Consistente
1471	11294-OAX-1123	1999	Aragón	Cuevas	Flavio	ND		Aragón	Cuevas	Flavio	OAXACA	SANTA MARIA TLAHUITOLTEPEC	Rancho Texas	2500	-96.0167	17.1	Consistente
1472	11299-OAX-1128	1999	Aragón	Cuevas	Flavio	Olotón	Serrano Mixe	Aragón	Cuevas	Flavio	OAXACA	SANTA MARIA TLAHUITOLTEPEC	Santa María Yacochi	2500	-96.05	17.1333	Consistente
1473	11300-OAX-1129	1999	Aragón	Cuevas	Flavio	Olotón		Aragón	Cuevas	Flavio	OAXACA	TOTONTEPEC VILLA DE MORELOS	Totontepec, Villa de Morelos	1950	-96.0167	17.25	Consistente
1474	11301-OAX-1130	1999	Aragón	Cuevas	Flavio	Olotón	Olotillo	Aragón	Cuevas	Flavio	OAXACA	TOTONTEPEC VILLA DE MORELOS	Totontepec, Villa de Morelos	1950	-96.0167	17.25	Consistente
1475	11303-OAX-1132	1999	Aragón	Cuevas	Flavio	Olotón	Comiteco	Aragón	Cuevas	Flavio	OAXACA	TOTONTEPEC VILLA DE MORELOS	Totontepec, Villa de Morelos	1950	-96.0167	17.25	Consistente
1476	11305-OAX-1134	1999	Aragón	Cuevas	Flavio	Chiquito	Bolita	Aragón	Cuevas	Flavio	OAXACA	TOTONTEPEC VILLA DE MORELOS	Totontepec, Villa de Morelos	1950	-96.0167	17.25	Consistente
1477	11306-OAX-1135	1999	Aragón	Cuevas	Flavio	Comiteco	Olotón	Aragón	Cuevas	Flavio	OAXACA	TOTONTEPEC VILLA DE MORELOS	Totontepec, Villa de Morelos	1950	-96.0167	17.25	Consistente
1478	11307-OAX-1136	1999	Aragón	Cuevas	Flavio	Chiquito	Tepecintle	Aragón	Cuevas	Flavio	OAXACA	TOTONTEPEC VILLA DE MORELOS	Totontepec, Villa de Morelos	1950	-96.0167	17.25	Consistente
1479	11308-OAX-1137	1999	Aragón	Cuevas	Flavio	Tepecintle	Chiquito	Aragón	Cuevas	Flavio	OAXACA	TOTONTEPEC VILLA DE MORELOS	Totontepec, Villa de Morelos	1950	-96.0167	17.25	Consistente
1480	11309-OAX-1138	1999	Aragón	Cuevas	Flavio	Comiteco		Aragón	Cuevas	Flavio	OAXACA	TOTONTEPEC VILLA DE MORELOS	Totontepec, Villa de Morelos	1950	-96.0167	17.25	Consistente
1481	11310-OAX-1139	1999	Aragón	Cuevas	Flavio	Comiteco		Aragón	Cuevas	Flavio	OAXACA	TOTONTEPEC VILLA DE MORELOS	Totontepec, Villa de Morelos	1950	-96.0167	17.25	Consistente
1482	11312-OAX-1141	1999	Aragón	Cuevas	Flavio	Bolita		Aragón	Cuevas	Flavio	OAXACA	TOTONTEPEC VILLA DE MORELOS	Santa María Tiltepec	2050	-96.1	17.2333	Consistente
1483	11313-OAX-1142	1999	Aragón	Cuevas	Flavio	Bolita		Aragón	Cuevas	Flavio	OAXACA	TOTONTEPEC VILLA DE MORELOS	Santa María Tiltepec	2050	-96.1	17.2333	Consistente
1484	11315-OAX-1144	1999	Aragón	Cuevas	Flavio	ND		Aragón	Cuevas	Flavio	OAXACA	TOTONTEPEC VILLA DE MORELOS	Santa María Tiltepec	2050	-96.1	17.2333	Consistente
1485	11316-OAX-1145	1999	Aragón	Cuevas	Flavio	Comiteco	Olotón	Aragón	Cuevas	Flavio	OAXACA	TOTONTEPEC VILLA DE MORELOS	Santa María Tiltepec	2050	-96.1	17.2333	Consistente
1486	11317-OAX-1146	1999	Aragón	Cuevas	Flavio	Bolita		Aragón	Cuevas	Flavio	OAXACA	TOTONTEPEC VILLA DE MORELOS	Santa María Tiltepec	2050	-96.1	17.2333	Consistente
1487	11318-OAX-1147	2001	Aragón	Cuevas	Flavio	Tuxpeño		Aragón	Cuevas	Flavio	OAXACA	SANTA MARIA HUATULCO	Bajos de Coyula	20	-96.3	15.7	Consistente
1488	11319-OAX-1148	2001	Aragón	Cuevas	Flavio	Tuxpeño		Aragón	Cuevas	Flavio	OAXACA	SANTA MARIA HUATULCO	Bajos de Coyula	20	-96.3	15.7	Consistente
1489	11320-OAX-1149	2001	Aragón	Cuevas	Flavio	Tuxpeño		Aragón	Cuevas	Flavio	OAXACA	SANTA MARIA HUATULCO	Bajos de Coyula	20	-96.3	15.7	Consistente
1490	11321-OAX-1150	2001	Aragón	Cuevas	Flavio	Olotillo		Aragón	Cuevas	Flavio	OAXACA	SANTA MARIA HUATULCO	Bajos de Coyula	20	-96.3	15.7	Consistente
1491	11322-OAX-1151	2001	Aragón	Cuevas	Flavio	Tuxpeño		Aragón	Cuevas	Flavio	OAXACA	SANTA MARIA HUATULCO	Bajos de Coyula	20	-96.3	15.7	Consistente
1492	11323-OAX-1152	2001	Aragón	Cuevas	Flavio	Tuxpeño		Aragón	Cuevas	Flavio	OAXACA	SANTA MARIA HUATULCO	Bajos de Coyula	20	-96.3	15.7	Consistente
1493	11324-OAX-1153	2001	Aragón	Cuevas	Flavio	Olotillo	Tuxpeño	Aragón	Cuevas	Flavio	OAXACA	SANTA MARIA HUATULCO	Bajos de Coyula	20	-96.3	15.7	Consistente
1494	11325-OAX-1154	2001	Aragón	Cuevas	Flavio	Tuxpeño		Aragón	Cuevas	Flavio	OAXACA	SANTA MARIA HUATULCO	Bajos de Coyula	20	-96.3	15.7	Consistente
1495	11326-OAX-1155	2001	Aragón	Cuevas	Flavio	Tuxpeño		Aragón	Cuevas	Flavio	OAXACA	SANTA MARIA HUATULCO	Bajos de Coyula	20	-96.3	15.7	Consistente
1496	11327-OAX-1156	2001	Aragón	Cuevas	Flavio	Tuxpeño		Aragón	Cuevas	Flavio	OAXACA	SANTA MARIA HUATULCO	Bajos de Coyula	20	-96.3	15.7	Consistente
1497	11328-OAX-1157	2001	Aragón	Cuevas	Flavio	Tuxpeño		Aragón	Cuevas	Flavio	OAXACA	SANTA MARIA TONAMECA	San Bernardino	40	-96.8	15.7833	Consistente
1498	11329-OAX-1158	2001	Aragón	Cuevas	Flavio	Tuxpeño		Aragón	Cuevas	Flavio	OAXACA	SANTA MARIA TONAMECA	San Juanito	70	-96.7833	15.7833	Consistente
1499	11330-OAX-1159	2001	Aragón	Cuevas	Flavio	Tuxpeño		Aragón	Cuevas	Flavio	OAXACA	SANTA MARIA TONAMECA	San Juanito	70	-96.7833	15.7833	Consistente
1500	11331-OAX-1160	2001	Aragón	Cuevas	Flavio	Tuxpeño		Aragón	Cuevas	Flavio	OAXACA	SANTA MARIA TONAMECA	El Zapote	100	-96.7667	15.7833	Consistente
1501	11332-OAX-1161	2001	Aragón	Cuevas	Flavio	Tuxpeño		Aragón	Cuevas	Flavio	OAXACA	SANTA MARIA TONAMECA	Palma Larga	120	-96.75	15.8	Consistente
1502	11333-OAX-1162	2001	Aragón	Cuevas	Flavio	Tuxpeño		Aragón	Cuevas	Flavio	OAXACA	SANTA MARIA TONAMECA	Palma Larga	120	-96.75	15.8	Consistente
1503	11334-OAX-1163	2001	Aragón	Cuevas	Flavio	Tuxpeño		Aragón	Cuevas	Flavio	OAXACA	SANTA MARIA TONAMECA	Palma Larga	120	-96.75	15.8	Consistente
1504	11335-OAX-1164	2001	Aragón	Cuevas	Flavio	Tuxpeño		Aragón	Cuevas	Flavio	OAXACA	SANTA MARIA TONAMECA	Villa Unión	120	-96.7333	15.8	Consistente
1505	11336-OAX-1165	2001	Aragón	Cuevas	Flavio	Tuxpeño		Aragón	Cuevas	Flavio	OAXACA	SANTA MARIA TONAMECA	San Francisco Cozoaltepec	140	-96.7167	15.8	Consistente
1506	11337-OAX-1166	2001	Aragón	Cuevas	Flavio	Tuxpeño		Aragón	Cuevas	Flavio	OAXACA	SANTA MARIA TONAMECA	San Francisco Cozoaltepec	140	-96.7167	15.8	Consistente
1507	11338-OAX-1167	2001	Aragón	Cuevas	Flavio	Tuxpeño		Aragón	Cuevas	Flavio	OAXACA	SANTA MARIA TONAMECA	San Francisco Cozoaltepec	140	-96.7167	15.8	Consistente
1508	11339-OAX-1168	2001	Aragón	Cuevas	Flavio	Tuxpeño		Aragón	Cuevas	Flavio	OAXACA	SANTA MARIA TONAMECA	Villa Unión	140	-96.7333	15.8	Consistente
1509	11340-OAX-1169	2001	Aragón	Cuevas	Flavio	Olotillo		Aragón	Cuevas	Flavio	OAXACA	SANTA MARIA TONAMECA	La Unión del Palmar	30	-96.6167	15.7167	Consistente
1510	11341-OAX-1170	2001	Aragón	Cuevas	Flavio	Tuxpeño		Aragón	Cuevas	Flavio	OAXACA	SANTA MARIA TONAMECA	San Isidro del Palmar	15	-96.6	15.7	Consistente
1511	11342-OAX-1171	2001	Aragón	Cuevas	Flavio	Tuxpeño		Aragón	Cuevas	Flavio	OAXACA	SANTA MARIA TONAMECA	San Isidro del Palmar	15	-96.6	15.7	Consistente
1512	11343-OAX-1172	2001	Aragón	Cuevas	Flavio	Zapalote Chico		Aragón	Cuevas	Flavio	OAXACA	SANTA MARIA TONAMECA	El Venado	20	-96.6	15.7167	Consistente
1513	11344-OAX-1173	2001	Aragón	Cuevas	Flavio	Zapalote Chico		Aragón	Cuevas	Flavio	OAXACA	SANTA MARIA TONAMECA	El Venado	20	-96.6	15.7167	Consistente
1514	11345-OAX-1174	2001	Aragón	Cuevas	Flavio	Olotillo		Aragón	Cuevas	Flavio	OAXACA	SANTA MARIA TONAMECA	San Antonio	30	-96.5833	15.7167	Consistente
1515	11346-OAX-1175	2001	Aragón	Cuevas	Flavio	Tuxpeño		Aragón	Cuevas	Flavio	OAXACA	SANTA MARIA TONAMECA	San Antonio	30	-96.5833	15.7167	Consistente
1516	11347-OAX-1176	2001	Aragón	Cuevas	Flavio	Tuxpeño		Aragón	Cuevas	Flavio	OAXACA	SANTA MARIA TONAMECA	Rincón Alegre	20	-96.5667	15.7167	Consistente
1517	11348-OAX-1177	2001	Aragón	Cuevas	Flavio	Tuxpeño		Aragón	Cuevas	Flavio	OAXACA	SANTA MARIA TONAMECA	El Coco	20	-96.5667	15.7167	Consistente
1518	11349-OAX-1178	2001	Aragón	Cuevas	Flavio	Tuxpeño		Aragón	Cuevas	Flavio	OAXACA	SANTA MARIA TONAMECA	La Florida	10	-96.55	15.7333	Consistente
1519	11350-OAX-1179	2001	Aragón	Cuevas	Flavio	Olotillo	Tuxpeño	Aragón	Cuevas	Flavio	OAXACA	VILLA DE TUTUTEPEC DE MELCHOR OCAMPO	Santa Cruz Tututepec	440	-97.5167	16.2	Consistente
1520	11351-OAX-1180	2001	Aragón	Cuevas	Flavio	Olotillo	Tuxpeño	Aragón	Cuevas	Flavio	OAXACA	VILLA DE TUTUTEPEC DE MELCHOR OCAMPO	Santa Cruz Tututepec	440	-97.5167	16.2	Consistente
1521	11352-OAX-1181	2001	Aragón	Cuevas	Flavio	Tuxpeño	Olotillo	Aragón	Cuevas	Flavio	OAXACA	VILLA DE TUTUTEPEC DE MELCHOR OCAMPO	Santa Cruz Tututepec	440	-97.5167	16.2	Consistente
1522	11353-OAX-1182	2001	Aragón	Cuevas	Flavio	Tuxpeño	Olotillo	Aragón	Cuevas	Flavio	OAXACA	VILLA DE TUTUTEPEC DE MELCHOR OCAMPO	Santa Cruz Tututepec	440	-97.5167	16.2	Consistente
1523	11354-OAX-1183	2001	Aragón	Cuevas	Flavio	Olotillo		Aragón	Cuevas	Flavio	OAXACA	VILLA DE TUTUTEPEC DE MELCHOR OCAMPO	Santa Cruz Tututepec	440	-97.5167	16.2	Consistente
1524	11355-OAX-1184	2001	Aragón	Cuevas	Flavio	Olotillo		Aragón	Cuevas	Flavio	OAXACA	VILLA DE TUTUTEPEC DE MELCHOR OCAMPO	Santa Cruz Tututepec	440	-97.5167	16.2	Consistente
1525	11356-OAX-1185	2001	Aragón	Cuevas	Flavio	Olotillo	Tuxpeño	Aragón	Cuevas	Flavio	OAXACA	VILLA DE TUTUTEPEC DE MELCHOR OCAMPO	Santa Cruz Tututepec	440	-97.5167	16.2	Consistente
1526	11357-OAX-1186	2001	Aragón	Cuevas	Flavio	Olotillo	Tuxpeño	Aragón	Cuevas	Flavio	OAXACA	VILLA DE TUTUTEPEC DE MELCHOR OCAMPO	Santa Ana Tututepec	440	-97.5333	16.1833	Consistente
1527	11358-OAX-1187	2001	Aragón	Cuevas	Flavio	Olotillo		Aragón	Cuevas	Flavio	OAXACA	VILLA DE TUTUTEPEC DE MELCHOR OCAMPO	Santa Ana Tututepec	440	-97.5333	16.1833	Consistente
1528	11359-OAX-1188	2001	Aragón	Cuevas	Flavio	Olotillo		Aragón	Cuevas	Flavio	OAXACA	VILLA DE TUTUTEPEC DE MELCHOR OCAMPO	Santa Ana Tututepec	440	-97.5333	16.1833	Consistente
1529	11360-OAX-1189	2001	Aragón	Cuevas	Flavio	Tuxpeño		Aragón	Cuevas	Flavio	OAXACA	SANTA CATARINA MECHOACAN	Santa Catarina Mechoacán	150	-97.8333	16.3333	Consistente
1530	11361-OAX-1190	2001	Aragón	Cuevas	Flavio	Olotillo	Tuxpeño	Aragón	Cuevas	Flavio	OAXACA	SANTA CATARINA MECHOACAN	Santa Catarina Mechoacán	150	-97.8333	16.3333	Consistente
1531	11362-OAX-1191	2001	Aragón	Cuevas	Flavio	Olotillo	Tepecintle	Aragón	Cuevas	Flavio	OAXACA	SANTA CATARINA MECHOACAN	Santa Catarina Mechoacán	150	-97.8333	16.3333	Consistente
1532	11363-OAX-1192	2001	Aragón	Cuevas	Flavio	Tuxpeño		Aragón	Cuevas	Flavio	OAXACA	SANTA CATARINA MECHOACAN	Santa Catarina Mechoacán	150	-97.8333	16.3333	Consistente
1533	11364-OAX-1193	2001	Aragón	Cuevas	Flavio	Olotillo		Aragón	Cuevas	Flavio	OAXACA	SANTA CATARINA MECHOACAN	Santa Catarina Mechoacán	150	-97.8333	16.3333	Consistente
1534	11366-OAX-1195	2001	Aragón	Cuevas	Flavio	Olotillo	Tepecintle	Aragón	Cuevas	Flavio	OAXACA	SANTA CATARINA MECHOACAN	Santa Catarina Mechoacán	150	-97.8333	16.3333	Consistente
1535	11367-OAX-1196	2001	Aragón	Cuevas	Flavio	Olotillo		Aragón	Cuevas	Flavio	OAXACA	SANTA CATARINA MECHOACAN	Santa Catarina Mechoacán	150	-97.8333	16.3333	Consistente
1536	11368-OAX-1197	2001	Aragón	Cuevas	Flavio	Olotillo		Aragón	Cuevas	Flavio	OAXACA	SANTA CATARINA MECHOACAN	Santa Catarina Mechoacán	150	-97.8333	16.3333	Consistente
1537	11365-OAX-1194	2001	Aragón	Cuevas	Flavio	Olotillo		Aragón	Cuevas	Flavio	OAXACA	SANTA CATARINA MECHOACAN	Santa Catarina Mechoacán	150	-97.8333	16.3333	Consistente
1538	11369-OAX-1198	2001	Aragón	Cuevas	Flavio	Olotillo		Aragón	Cuevas	Flavio	OAXACA	SANTA CATARINA MECHOACAN	Santa Catarina Mechoacán	150	-97.8333	16.3333	Consistente
1539	11370-OAX-1199	2001	Aragón	Cuevas	Flavio	Olotillo	Tuxpeño	Aragón	Cuevas	Flavio	OAXACA	SANTA CATARINA MECHOACAN	Santa Catarina Mechoacán	150	-97.8333	16.3333	Consistente
1540	11371-OAX-1200	2001	Aragón	Cuevas	Flavio	Olotillo	Tuxpeño	Aragón	Cuevas	Flavio	OAXACA	SAN MIGUEL TLACAMAMA	San Miguel Tlacamama	150	-98.0667	16.4167	Consistente
1541	11372-OAX-1201	2001	Aragón	Cuevas	Flavio	Olotillo		Aragón	Cuevas	Flavio	OAXACA	SAN MIGUEL TLACAMAMA	San Miguel Tlacamama	125	-98.0667	16.4167	Consistente
1542	11373-OAX-1202	2001	Aragón	Cuevas	Flavio	Tuxpeño		Aragón	Cuevas	Flavio	OAXACA	SAN MIGUEL TLACAMAMA	San Miguel Tlacamama	125	-98.0667	16.4167	Consistente
1543	11374-OAX-1203	2001	Aragón	Cuevas	Flavio	Tuxpeño		Aragón	Cuevas	Flavio	OAXACA	SAN MIGUEL TLACAMAMA	San Miguel Tlacamama	125	-98.0667	16.4167	Consistente
1544	11375-OAX-1204	2001	Aragón	Cuevas	Flavio	Olotillo		Aragón	Cuevas	Flavio	OAXACA	SAN MIGUEL TLACAMAMA	San Miguel Tlacamama	125	-98.0667	16.4167	Consistente
1545	11376-OAX-1205	2001	Aragón	Cuevas	Flavio	Olotillo		Aragón	Cuevas	Flavio	OAXACA	SAN MIGUEL TLACAMAMA	San Miguel Tlacamama	125	-98.0667	16.4167	Consistente
1546	11377-OAX-1206	2001	Aragón	Cuevas	Flavio	Olotillo		Aragón	Cuevas	Flavio	OAXACA	SAN MIGUEL TLACAMAMA	San Miguel Tlacamama	125	-98.0667	16.4167	Consistente
1547	11378-OAX-1207	2001	Aragón	Cuevas	Flavio	Olotillo		Aragón	Cuevas	Flavio	OAXACA	SAN MIGUEL TLACAMAMA	San Miguel Tlacamama	125	-98.0667	16.4167	Consistente
1548	11379-OAX-1208	2001	Aragón	Cuevas	Flavio	Olotillo		Aragón	Cuevas	Flavio	OAXACA	SAN MIGUEL TLACAMAMA	San Miguel Tlacamama	125	-98.0667	16.4167	Consistente
1549	11380-OAX-1209	2001	Aragón	Cuevas	Flavio	Olotillo		Aragón	Cuevas	Flavio	OAXACA	SAN MIGUEL TLACAMAMA	San Miguel Tlacamama	125	-98.0667	16.4167	Consistente
1550	11543-OAX-1372	2002	Castro	García	Humberto	Mushito		Aragón	Cuevas	Flavio	OAXACA	SANTIAGO TILANTONGO	Guadalupe Hidalgo	2061	-97.4	17.1833	Consistente
1551	11542-OAX-1371	2002	Castro	García	Humberto	Serrano Mixe		Aragón	Cuevas	Flavio	OAXACA	SANTIAGO TILANTONGO	Guadalupe Hidalgo	2061	-97.4	17.1833	Consistente
1552	11544-OAX-1373	2002	Castro	García	Humberto	Bolita	Celaya	Aragón	Cuevas	Flavio	OAXACA	SANTIAGO TILANTONGO	Guadalupe Hidalgo	2061	-97.4	17.1833	Consistente
1553	11384-OAX-1213	2001	Aragón	Cuevas	Flavio	Olotillo		Aragón	Cuevas	Flavio	OAXACA	PINOTEPA DE DON LUIS	Pinotepa de Don Luis	350	-97.9667	16.4333	Consistente
1554	11385-OAX-1214	2001	Aragón	Cuevas	Flavio	Olotillo		Aragón	Cuevas	Flavio	OAXACA	PINOTEPA DE DON LUIS	Pinotepa de Don Luis	350	-97.9667	16.4333	Consistente
1555	11386-OAX-1215	2001	Aragón	Cuevas	Flavio	Conejo		Aragón	Cuevas	Flavio	OAXACA	PINOTEPA DE DON LUIS	Pinotepa de Don Luis	350	-97.9667	16.4333	Consistente
1556	11387-OAX-1216	2001	Aragón	Cuevas	Flavio	Olotillo		Aragón	Cuevas	Flavio	OAXACA	PINOTEPA DE DON LUIS	Pinotepa de Don Luis	350	-97.9667	16.4333	Consistente
1557	11388-OAX-1217	2001	Aragón	Cuevas	Flavio	Olotillo		Aragón	Cuevas	Flavio	OAXACA	PINOTEPA DE DON LUIS	Pinotepa de Don Luis	350	-97.9667	16.4333	Consistente
1558	11389-OAX-1218	2001	Aragón	Cuevas	Flavio	Olotillo		Aragón	Cuevas	Flavio	OAXACA	SAN PEDRO JICAYAN	San José Yutatuyaa	314	-98.0333	16.45	Consistente
1559	11390-OAX-1219	2001	Aragón	Cuevas	Flavio	Olotillo	Tuxpeño	Aragón	Cuevas	Flavio	OAXACA	SAN PEDRO JICAYAN	San José Yutatuyaa	314	-98.0333	16.45	Consistente
1560	11391-OAX-1220	2001	Aragón	Cuevas	Flavio	Tuxpeño	Olotillo	Aragón	Cuevas	Flavio	OAXACA	SAN PEDRO JICAYAN	San José Yutatuyaa	314	-98.0333	16.45	Consistente
1561	11392-OAX-1221	2001	Aragón	Cuevas	Flavio	Tuxpeño	Olotillo	Aragón	Cuevas	Flavio	OAXACA	SAN PEDRO JICAYAN	San Pedro Jicayán	400	-98.0167	16.45	Consistente
1562	11393-OAX-1222	2002	Aragón	Cuevas	Flavio	Tuxpeño		Aragón	Cuevas	Flavio	OAXACA	VILLA DE TUTUTEPEC DE MELCHOR OCAMPO	Santa Cruz	408	-97.5333	16.2333	Consistente
1563	11394-OAX-1223	2002	Aragón	Cuevas	Flavio	Tuxpeño		Aragón	Cuevas	Flavio	OAXACA	TATALTEPEC DE VALDES	Santa Cruz Tepenixtlahuaca	273	-97.5167	16.25	Consistente
1564	11395-OAX-1224	2002	Aragón	Cuevas	Flavio	Tuxpeño		Aragón	Cuevas	Flavio	OAXACA	TATALTEPEC DE VALDES	Santa Cruz Tepenixtlahuaca	322	-97.5167	16.25	Consistente
1565	11545-OAX-1374	2002	Castro	García	Humberto	Chiquito		Aragón	Cuevas	Flavio	OAXACA	SANTIAGO TILANTONGO	Guadalupe Hidalgo	2061	-97.4	17.1833	Consistente
1566	11396-OAX-1225	2002	Aragón	Cuevas	Flavio	Tuxpeño		Aragón	Cuevas	Flavio	OAXACA	TATALTEPEC DE VALDES	Santa Cruz Tepenixtlahuaca	322	-97.5167	16.25	Consistente
1567	11546-OAX-1375	2002	Castro	García	Humberto	Mushito		Aragón	Cuevas	Flavio	OAXACA	SANTIAGO TILANTONGO	La Paz	2574	-97.3833	17.2333	Consistente
1568	11397-OAX-1226	2002	Aragón	Cuevas	Flavio	Tuxpeño		Aragón	Cuevas	Flavio	OAXACA	TATALTEPEC DE VALDES	Santa Cruz Tepenixtlahuaca	322	-97.5167	16.25	Consistente
1569	11547-OAX-1376	2002	Castro	García	Humberto	Mushito		Aragón	Cuevas	Flavio	OAXACA	SANTIAGO TILANTONGO	La Paz	2574	-97.3833	17.2333	Consistente
1570	11548-OAX-1377	2002	Castro	García	Humberto	Chalqueño		Aragón	Cuevas	Flavio	OAXACA	SANTIAGO TILANTONGO	La Paz	2600	-97.3833	17.2333	Consistente
1571	11449-OAX-1278	2002	Espinosa	Paz	Horacio	Bolita		Aragón	Cuevas	Flavio	OAXACA	SAN MIGUEL EJUTLA	San Miguel Ejutla	1450	-96.7333	16.5833	Consistente
1572	11450-OAX-1279	2002	Espinosa	Paz	Horacio	Bolita		Aragón	Cuevas	Flavio	OAXACA	SAN MIGUEL EJUTLA	San Miguel Ejutla	1450	-96.7333	16.5833	Consistente
1573	11451-OAX-1280	2002	Espinosa	Paz	Horacio	Bolita		Aragón	Cuevas	Flavio	OAXACA	SAN MIGUEL EJUTLA	San Miguel Ejutla	1450	-96.7333	16.5833	Consistente
1574	11452-OAX-1281	2002	Espinosa	Paz	Horacio	Bolita		Aragón	Cuevas	Flavio	OAXACA	SAN MIGUEL EJUTLA	San Miguel Ejutla	1450	-96.7333	16.5833	Consistente
1575	11606-OAX-1435	2002	Castro	García	Humberto	Chalqueño	Pepitilla	Aragón	Cuevas	Flavio	OAXACA	SAN PEDRO MOLINOS	San Pedro Molinos	2100	-97.5333	17.1	Consistente
1576	11453-OAX-1282	2002	Espinosa	Paz	Horacio	Tuxpeño		Aragón	Cuevas	Flavio	OAXACA	SAN MIGUEL EJUTLA	San Miguel Ejutla	1450	-96.7333	16.5833	Consistente
1577	11607-OAX-1436	2002	Castro	García	Humberto	Elotes Cónicos		Aragón	Cuevas	Flavio	OAXACA	SAN PEDRO MOLINOS	San Pedro Molinos	2100	-97.5333	17.1	Consistente
1578	11608-OAX-1437	2002	Castro	García	Humberto	Pepitilla	Mushito	Aragón	Cuevas	Flavio	OAXACA	SAN PEDRO MOLINOS	San Pedro Molinos	2100	-97.5333	17.1	Consistente
1579	11454-OAX-1283	2002	Espinosa	Paz	Horacio	Bolita		Aragón	Cuevas	Flavio	OAXACA	SAN MIGUEL EJUTLA	San Miguel Ejutla	1450	-96.7333	16.5833	Consistente
1580	11609-OAX-1438	2002	Castro	García	Humberto	Celaya	Mushito	Aragón	Cuevas	Flavio	OAXACA	SAN PEDRO MOLINOS	San Pedro Molinos	2100	-97.5333	17.1	Consistente
1581	11455-OAX-1284	2002	Espinosa	Paz	Horacio	Bolita		Aragón	Cuevas	Flavio	OAXACA	SAN MARTIN TILCAJETE	San Martín Tilcajete	1500	-96.6953	16.8592	Consistente
1582	11610-OAX-1439	2002	Castro	García	Humberto	Mushito	Elotes Cónicos	Aragón	Cuevas	Flavio	OAXACA	ZIMATLAN DE ALVAREZ	Santiago Clavellinas	2350	-96.9277	16.932	Consistente
1583	11456-OAX-1285	2002	Espinosa	Paz	Horacio	Bolita		Aragón	Cuevas	Flavio	OAXACA	SAN MARTIN TILCAJETE	San Martín Tilcajete	1500	-96.6953	16.8592	Consistente
1584	11457-OAX-1286	2002	Espinosa	Paz	Horacio	Bolita		Aragón	Cuevas	Flavio	OAXACA	SAN MARTIN TILCAJETE	San Martín Tilcajete	1500	-96.6953	16.8592	Consistente
1585	11458-OAX-1287	2002	Espinosa	Paz	Horacio	Bolita		Aragón	Cuevas	Flavio	OAXACA	SAN MARTIN TILCAJETE	San Martín Tilcajete	1500	-96.6953	16.8592	Consistente
1586	11611-OAX-1440	2002	Castro	García	Humberto	Mushito	Elotes Cónicos	Aragón	Cuevas	Flavio	OAXACA	ZIMATLAN DE ALVAREZ	Santiago Clavellinas	2350	-96.9277	16.932	Consistente
1587	11459-OAX-1288	2002	Espinosa	Paz	Horacio	Bolita		Aragón	Cuevas	Flavio	OAXACA	SAN MARTIN TILCAJETE	San Martín Tilcajete	1500	-96.6953	16.8592	Consistente
1588	11460-OAX-1289	2002	Espinosa	Paz	Horacio	Bolita		Aragón	Cuevas	Flavio	OAXACA	SAN MARTIN TILCAJETE	San Martín Tilcajete	1500	-96.6953	16.8592	Consistente
1589	11612-OAX-1441	2002	Castro	García	Humberto	Mushito	Elotes Cónicos	Aragón	Cuevas	Flavio	OAXACA	ZIMATLAN DE ALVAREZ	Santiago Clavellinas	2350	-96.9277	16.932	Consistente
1590	11461-OAX-1290	2002	Espinosa	Paz	Horacio	Bolita		Aragón	Cuevas	Flavio	OAXACA	SAN MARTIN TILCAJETE	San Martín Tilcajete	1500	-96.6953	16.8592	Consistente
1591	11613-OAX-1442	2002	Castro	García	Humberto	Mushito	Elotes Cónicos	Aragón	Cuevas	Flavio	OAXACA	ZIMATLAN DE ALVAREZ	Santiago Clavellinas	2350	-96.9277	16.932	Consistente
1592	11398-OAX-1227	2002	Aragón	Cuevas	Flavio	Conejo	Tepecintle	Aragón	Cuevas	Flavio	OAXACA	TATALTEPEC DE VALDES	Santa Cruz Tepenixtlahuaca	322	-97.5167	16.25	Consistente
1593	11549-OAX-1378	2002	Castro	García	Humberto	Cónico	Pepitilla	Aragón	Cuevas	Flavio	OAXACA	SAN MIGUEL ACHIUTLA	San Miguel Achiutla	1813	-97.4833	17.3	Consistente
1594	11550-OAX-1379	2002	Castro	García	Humberto	Cónico	Pepitilla	Aragón	Cuevas	Flavio	OAXACA	SAN MIGUEL ACHIUTLA	San Miguel Achiutla	1951	-97.4833	17.3	Consistente
1595	11551-OAX-1380	2002	Castro	García	Humberto	Bolita		Aragón	Cuevas	Flavio	OAXACA	SAN MIGUEL ACHIUTLA	San Miguel Achiutla	1960	-97.4833	17.3	Consistente
1596	11399-OAX-1228	2002	Aragón	Cuevas	Flavio	Olotillo	Tuxpeño	Aragón	Cuevas	Flavio	OAXACA	TATALTEPEC DE VALDES	Santa Cruz Tepenixtlahuaca	322	-97.5167	16.25	Consistente
1597	11552-OAX-1381	2002	Castro	García	Humberto	Bolita	Ancho	Aragón	Cuevas	Flavio	OAXACA	SAN MIGUEL ACHIUTLA	San Miguel Achiutla	1944	-97.4833	17.3	Consistente
1598	11400-OAX-1229	2002	Aragón	Cuevas	Flavio	Olotillo	Tuxpeño	Aragón	Cuevas	Flavio	OAXACA	TATALTEPEC DE VALDES	Santa Cruz Tepenixtlahuaca	511	-97.4833	16.2833	Consistente
1599	11553-OAX-1382	2002	Castro	García	Humberto	Cónico	Pepitilla	Aragón	Cuevas	Flavio	OAXACA	SAN MIGUEL ACHIUTLA	San Miguel Achiutla	1968	-97.4833	17.3	Consistente
1600	11554-OAX-1383	2002	Castro	García	Humberto	Cónico		Aragón	Cuevas	Flavio	OAXACA	SANTA CATARINA TAYATA	Cuauhtémoc	2148	-97.555	17.3119	Consistente
1601	11555-OAX-1384	2002	Castro	García	Humberto	Cónico		Aragón	Cuevas	Flavio	OAXACA	SANTA CATARINA TAYATA	Cuauhtémoc	2103	-97.555	17.3119	Consistente
1602	11401-OAX-1230	2002	Aragón	Cuevas	Flavio	Tuxpeño		Aragón	Cuevas	Flavio	OAXACA	TATALTEPEC DE VALDES	Santa Cruz Tepenixtlahuaca	511	-97.5167	16.25	Consistente
1603	11556-OAX-1385	2002	Castro	García	Humberto	Cónico		Aragón	Cuevas	Flavio	OAXACA	SANTA CATARINA TAYATA	Cuauhtémoc	2103	-97.555	17.3119	Consistente
1604	11402-OAX-1231	2002	Aragón	Cuevas	Flavio	Tuxpeño		Aragón	Cuevas	Flavio	OAXACA	TATALTEPEC DE VALDES	Santa Cruz Tepenixtlahuaca	484	-97.4833	16.2833	Consistente
1605	11558-OAX-1387	2002	Castro	García	Humberto	Arrocillo Amarillo		Aragón	Cuevas	Flavio	OAXACA	SANTA CATARINA TAYATA	Cuauhtémoc	2120	-97.555	17.3119	Consistente
1606	11403-OAX-1232	2002	Aragón	Cuevas	Flavio	Olotillo	Tepecintle	Aragón	Cuevas	Flavio	OAXACA	TATALTEPEC DE VALDES	Santa Cruz Tepenixtlahuaca	484	-97.4833	16.2833	Consistente
1607	11559-OAX-1388	2002	Castro	García	Humberto	Chalqueño		Aragón	Cuevas	Flavio	OAXACA	CHALCATONGO DE HIDALGO	Chalcatongo de Hidalgo	2420	-97.5667	17.0333	Consistente
1608	11404-OAX-1233	2002	Aragón	Cuevas	Flavio	Olotillo		Aragón	Cuevas	Flavio	OAXACA	TATALTEPEC DE VALDES	Arroyo Arriba	478	-97.5333	16.3	Consistente
1609	11557-OAX-1386	2002	Castro	García	Humberto	Cónico		Aragón	Cuevas	Flavio	OAXACA	SANTA CATARINA TAYATA	Cuauhtémoc	2103	-97.555	17.3119	Consistente
1610	11405-OAX-1234	2002	Aragón	Cuevas	Flavio	Olotillo		Aragón	Cuevas	Flavio	OAXACA	TATALTEPEC DE VALDES	Arroyo Arriba	469	-97.5333	16.3	Consistente
1611	11406-OAX-1235	2002	Aragón	Cuevas	Flavio	Conejo	Olotillo	Aragón	Cuevas	Flavio	OAXACA	TATALTEPEC DE VALDES	Arroyo Arriba	469	-97.5333	16.3	Consistente
1612	11569-OAX-1398	2002	Castro	García	Humberto	Mushito	Cónico	Aragón	Cuevas	Flavio	OAXACA	CHALCATONGO DE HIDALGO	Chalcatongo de Hidalgo	2420	-97.5667	17.0333	Consistente
1613	11566-OAX-1395	2002	Castro	García	Humberto	Mushito	Cónico	Aragón	Cuevas	Flavio	OAXACA	CHALCATONGO DE HIDALGO	Progreso	2420	-97.5667	17.0333	Consistente
1614	11410-OAX-1239	2002	Aragón	Cuevas	Flavio	Olotillo	Conejo	Aragón	Cuevas	Flavio	OAXACA	TATALTEPEC DE VALDES	Tataltepec de Valdés	370	-97.5333	16.3	Consistente
1615	11411-OAX-1240	2002	Aragón	Cuevas	Flavio	Tuxpeño		Aragón	Cuevas	Flavio	OAXACA	TATALTEPEC DE VALDES	Tataltepec de Valdés	370	-97.5333	16.3	Consistente
1616	11412-OAX-1241	2002	Aragón	Cuevas	Flavio	Tuxpeño		Aragón	Cuevas	Flavio	OAXACA	TATALTEPEC DE VALDES	Tataltepec de Valdés	370	-97.5333	16.3	Consistente
1617	11413-OAX-1242	2002	Aragón	Cuevas	Flavio	Tuxpeño		Aragón	Cuevas	Flavio	OAXACA	TATALTEPEC DE VALDES	Tataltepec de Valdés	370	-97.5333	16.3	Consistente
1618	11414-OAX-1243	2002	Aragón	Cuevas	Flavio	Olotillo		Aragón	Cuevas	Flavio	OAXACA	TATALTEPEC DE VALDES	Tataltepec de Valdés	370	-97.5333	16.3	Consistente
1619	11572-OAX-1401	2002	Castro	García	Humberto	Mushito		Aragón	Cuevas	Flavio	OAXACA	CHALCATONGO DE HIDALGO	Progreso	2420	-97.5667	17.0333	Consistente
1620	11415-OAX-1244	2002	Aragón	Cuevas	Flavio	Olotillo	Conejo	Aragón	Cuevas	Flavio	OAXACA	SAN PEDRO JICAYAN	San Pedro Jicayán	400	-98.0167	16.45	Consistente
1621	11573-OAX-1402	2002	Castro	García	Humberto	Cónico		Aragón	Cuevas	Flavio	OAXACA	CHALCATONGO DE HIDALGO	Progreso	2420	-97.5667	17.0333	Consistente
1622	11574-OAX-1403	2002	Castro	García	Humberto	Elotes Cónicos		Aragón	Cuevas	Flavio	OAXACA	CHALCATONGO DE HIDALGO	Progreso	2420	-97.5667	17.0333	Consistente
1623	11575-OAX-1404	2002	Castro	García	Humberto	Mushito	Cónico	Aragón	Cuevas	Flavio	OAXACA	CHALCATONGO DE HIDALGO	Aldama	2400	-97.5833	16.9667	Consistente
1624	11576-OAX-1405	2002	Castro	García	Humberto	Cónico		Aragón	Cuevas	Flavio	OAXACA	CHALCATONGO DE HIDALGO	Aldama	2400	-97.5833	16.9667	Consistente
1625	11577-OAX-1406	2002	Castro	García	Humberto	Elotes Cónicos	Cónico	Aragón	Cuevas	Flavio	OAXACA	CHALCATONGO DE HIDALGO	Aldama	2400	-97.5833	16.9667	Consistente
1626	11578-OAX-1407	2002	Castro	García	Humberto	Elotes Cónicos	Cónico	Aragón	Cuevas	Flavio	OAXACA	CHALCATONGO DE HIDALGO	Buena Vista, Aldama	2400	-97.5833	16.9667	Consistente
1627	11579-OAX-1408	2002	Castro	García	Humberto	Mushito		Aragón	Cuevas	Flavio	OAXACA	CHALCATONGO DE HIDALGO	Buena Vista, Aldama	2400	-97.5833	16.9667	Consistente
1628	11580-OAX-1409	2002	Castro	García	Humberto	Mushito	Cónico	Aragón	Cuevas	Flavio	OAXACA	SANTIAGO YOSONDUA	La Cascada, Santiago Yosondua	2170	-97.5667	16.8667	Consistente
1629	11416-OAX-1245	2002	Aragón	Cuevas	Flavio	Conejo		Aragón	Cuevas	Flavio	OAXACA	SAN PEDRO JICAYAN	San Pedro Jicayán	400	-98.0167	16.45	Consistente
1630	11417-OAX-1246	2002	Aragón	Cuevas	Flavio	Olotillo		Aragón	Cuevas	Flavio	OAXACA	SAN PEDRO JICAYAN	San Pedro Jicayán	400	-98.0167	16.45	Consistente
1631	11418-OAX-1247	2002	Aragón	Cuevas	Flavio	Olotillo		Aragón	Cuevas	Flavio	OAXACA	SAN PEDRO JICAYAN	San Pedro Jicayán	400	-98.0167	16.45	Consistente
1632	11419-OAX-1248	2002	Aragón	Cuevas	Flavio	Conejo	Olotillo	Aragón	Cuevas	Flavio	OAXACA	SAN PEDRO JICAYAN	San Pedro Jicayán	400	-98.0167	16.45	Consistente
1633	11420-OAX-1249	2002	Aragón	Cuevas	Flavio	Tuxpeño	Olotillo	Aragón	Cuevas	Flavio	OAXACA	SAN PEDRO JICAYAN	San Pedro Jicayán	400	-98.0167	16.45	Consistente
1634	11421-OAX-1250	2002	Aragón	Cuevas	Flavio	Tuxpeño		Aragón	Cuevas	Flavio	OAXACA	SAN PEDRO JICAYAN	San Pedro Jicayán	400	-98.0167	16.45	Consistente
1635	11422-OAX-1251	2002	Aragón	Cuevas	Flavio	Tuxpeño	Olotillo	Aragón	Cuevas	Flavio	OAXACA	SAN PEDRO JICAYAN	San Pedro Jicayán	400	-98.0167	16.45	Consistente
1636	11423-OAX-1252	2002	Aragón	Cuevas	Flavio	Olotillo		Aragón	Cuevas	Flavio	OAXACA	SAN PEDRO JICAYAN	San Pedro Jicayán	400	-98.0167	16.45	Consistente
1637	11424-OAX-1253	2002	Espinosa	Paz	Horacio	Bolita		Aragón	Cuevas	Flavio	OAXACA	SAN BARTOLOME QUIALANA	San Bartolomé Quialana	1780	-96.5	16.9	Consistente
1638	11425-OAX-1254	2002	Espinosa	Paz	Horacio	Bolita		Aragón	Cuevas	Flavio	OAXACA	SAN BARTOLOME QUIALANA	San Bartolomé Quialana	1780	-96.5	16.9	Consistente
1639	11426-OAX-1255	2002	Espinosa	Paz	Horacio	Bolita		Aragón	Cuevas	Flavio	OAXACA	SAN BARTOLOME QUIALANA	San Bartolomé Quialana	1780	-96.5	16.9	Consistente
1640	11427-OAX-1256	2002	Espinosa	Paz	Horacio	Bolita		Aragón	Cuevas	Flavio	OAXACA	SAN BARTOLOME QUIALANA	San Bartolomé Quialana	1780	-96.5	16.9	Consistente
1641	11581-OAX-1410	2002	Castro	García	Humberto	Mushito	Bolita	Aragón	Cuevas	Flavio	OAXACA	SANTIAGO YOSONDUA	Santiago Yosuonda	2170	-97.5667	16.8667	Consistente
1642	11428-OAX-1257	2002	Espinosa	Paz	Horacio	Bolita		Aragón	Cuevas	Flavio	OAXACA	SAN BARTOLOME QUIALANA	San Bartolomé Quialana	1780	-96.5	16.9	Consistente
1643	11582-OAX-1411	2002	Castro	García	Humberto	Mushito		Aragón	Cuevas	Flavio	OAXACA	SANTIAGO YOSONDUA	Cabecera de Cañada	2370	-97.5333	16.85	Consistente
1644	11429-OAX-1258	2002	Espinosa	Paz	Horacio	Bolita		Aragón	Cuevas	Flavio	OAXACA	SAN BARTOLOME QUIALANA	San Bartolomé Quialana	1780	-96.5	16.9	Consistente
1645	11583-OAX-1412	2002	Castro	García	Humberto	Cónico		Aragón	Cuevas	Flavio	OAXACA	SANTIAGO YOSONDUA	Cabecera de Cañada	2370	-97.5333	16.85	Consistente
1646	11430-OAX-1259	2002	Espinosa	Paz	Horacio	Bolita		Aragón	Cuevas	Flavio	OAXACA	SAN BARTOLOME QUIALANA	San Bartolomé Quialana	1780	-96.5	16.9	Consistente
1647	11431-OAX-1260	2002	Espinosa	Paz	Horacio	Bolita		Aragón	Cuevas	Flavio	OAXACA	SAN BARTOLOME QUIALANA	San Bartolomé Quialana	1780	-96.5	16.9	Consistente
1648	11584-OAX-1413	2002	Castro	García	Humberto	Elotes Cónicos		Aragón	Cuevas	Flavio	OAXACA	SANTIAGO YOSONDUA	Cabecera de Cañada	2370	-97.5333	16.85	Consistente
1649	11432-OAX-1261	2002	Espinosa	Paz	Horacio	Bolita		Aragón	Cuevas	Flavio	OAXACA	SAN BARTOLOME QUIALANA	San Bartolomé Quialana	1780	-96.5	16.9	Consistente
1650	11433-OAX-1262	2002	Espinosa	Paz	Horacio	Elotes Occidentales		Aragón	Cuevas	Flavio	OAXACA	SAN BARTOLOME QUIALANA	San Bartolomé Quialana	1780	-96.5	16.9	Consistente
1651	11434-OAX-1263	2002	Espinosa	Paz	Horacio	Bolita		Aragón	Cuevas	Flavio	OAXACA	SAN DIONISIO OCOTLAN	San Dionisio Ocotlán	1500	-96.6833	16.75	Consistente
1652	11589-OAX-1418	2002	Castro	García	Humberto	Elotes Cónicos		Aragón	Cuevas	Flavio	OAXACA	SAN ESTEBAN ATATLAHUCA	Guerrero Grande	2710	-97.6833	17.0333	Consistente
1653	11588-OAX-1417	2002	Castro	García	Humberto	Cónico	Mushito	Aragón	Cuevas	Flavio	OAXACA	SANTIAGO YOSONDUA	Buena Vista	2090	-97.5167	16.85	Consistente
1654	11590-OAX-1419	2002	Castro	García	Humberto	Cónico		Aragón	Cuevas	Flavio	OAXACA	SAN ESTEBAN ATATLAHUCA	Guerrero Grande	2710	-97.6833	17.0333	Consistente
1655	11435-OAX-1264	2002	Espinosa	Paz	Horacio	Bolita		Aragón	Cuevas	Flavio	OAXACA	SAN DIONISIO OCOTLAN	San Dionisio Ocotlán	1500	-96.6833	16.75	Consistente
1656	11591-OAX-1420	2002	Castro	García	Humberto	Cónico		Aragón	Cuevas	Flavio	OAXACA	SAN ESTEBAN ATATLAHUCA	Guerrero Grande	2710	-97.6833	17.0333	Consistente
1657	11436-OAX-1265	2002	Espinosa	Paz	Horacio	Bolita		Aragón	Cuevas	Flavio	OAXACA	SAN DIONISIO OCOTLAN	San Dionisio Ocotlán	1500	-96.6833	16.75	Consistente
1658	11592-OAX-1421	2002	Castro	García	Humberto	Mushito	Cónico	Aragón	Cuevas	Flavio	OAXACA	SAN ESTEBAN ATATLAHUCA	Guerrero Grande	2710	-97.6833	17.0333	Consistente
1659	11437-OAX-1266	2002	Espinosa	Paz	Horacio	Elotes Occidentales		Aragón	Cuevas	Flavio	OAXACA	SAN DIONISIO OCOTLAN	San Dionisio Ocotlán	1500	-96.6833	16.75	Consistente
1660	11593-OAX-1422	2002	Castro	García	Humberto	Mushito	Cónico	Aragón	Cuevas	Flavio	OAXACA	SAN ESTEBAN ATATLAHUCA	San Esteban Atatlahuca	2570	-97.6667	17.05	Consistente
1661	11438-OAX-1267	2002	Espinosa	Paz	Horacio	Bolita		Aragón	Cuevas	Flavio	OAXACA	SAN DIONISIO OCOTLAN	San Dionisio Ocotlán	1500	-96.6833	16.75	Consistente
1662	11594-OAX-1423	2002	Castro	García	Humberto	Mushito	Elotes Cónicos	Aragón	Cuevas	Flavio	OAXACA	SAN ESTEBAN ATATLAHUCA	San Esteban Atatlahuca	2570	-97.6667	17.05	Consistente
1663	11439-OAX-1268	2002	Espinosa	Paz	Horacio	Elotes Occidentales		Aragón	Cuevas	Flavio	OAXACA	SAN DIONISIO OCOTLAN	San Dionisio Ocotlán	1500	-96.6833	16.75	Consistente
1664	11595-OAX-1424	2002	Castro	García	Humberto	Cónico	Mushito	Aragón	Cuevas	Flavio	OAXACA	SAN ESTEBAN ATATLAHUCA	San Esteban Atatlahuca	2570	-97.6667	17.05	Consistente
1665	11440-OAX-1269	2002	Espinosa	Paz	Horacio	Bolita		Aragón	Cuevas	Flavio	OAXACA	SAN DIONISIO OCOTLAN	San Dionisio Ocotlán	1500	-96.6833	16.75	Consistente
1666	11441-OAX-1270	2002	Espinosa	Paz	Horacio	Bolita		Aragón	Cuevas	Flavio	OAXACA	SAN DIONISIO OCOTLAN	San Dionisio Ocotlán	1500	-96.6833	16.75	Consistente
1667	11442-OAX-1271	2002	Espinosa	Paz	Horacio	Bolita		Aragón	Cuevas	Flavio	OAXACA	SAN DIONISIO OCOTLAN	San Dionisio Ocotlán	1500	-96.6833	16.75	Consistente
1668	11443-OAX-1272	2002	Espinosa	Paz	Horacio	Bolita		Aragón	Cuevas	Flavio	OAXACA	SAN DIONISIO OCOTLAN	San Dionisio Ocotlán	1500	-96.6833	16.75	Consistente
1669	11596-OAX-1425	2002	Castro	García	Humberto	Cónico	Serrano	Aragón	Cuevas	Flavio	OAXACA	SAN ESTEBAN ATATLAHUCA	San Esteban Atatlahuca	2450	-97.6833	17.0667	Consistente
1670	11444-OAX-1273	2002	Espinosa	Paz	Horacio	Bolita		Aragón	Cuevas	Flavio	OAXACA	SAN DIONISIO OCOTLAN	San Dionisio Ocotlán	1500	-96.6833	16.75	Consistente
1671	11597-OAX-1426	2002	Castro	García	Humberto	Cónico	Serrano	Aragón	Cuevas	Flavio	OAXACA	SAN ESTEBAN ATATLAHUCA	San Esteban Atatlahuca	2450	-97.6833	17.0667	Consistente
1672	11598-OAX-1427	2002	Castro	García	Humberto	Cónico		Aragón	Cuevas	Flavio	OAXACA	SAN ESTEBAN ATATLAHUCA	San Esteban Atatlahuca	2330	-97.65	17.05	Consistente
1673	11599-OAX-1428	2002	Castro	García	Humberto	Cónico		Aragón	Cuevas	Flavio	OAXACA	SAN ESTEBAN ATATLAHUCA	San Esteban Atatlahuca	2330	-97.65	17.05	Consistente
1674	11600-OAX-1429	2002	Castro	García	Humberto	Elotes Cónicos		Aragón	Cuevas	Flavio	OAXACA	SAN ESTEBAN ATATLAHUCA	San Esteban Atatlahuca	2330	-97.65	17.05	Consistente
1675	11601-OAX-1430	2002	Castro	García	Humberto	Cónico		Aragón	Cuevas	Flavio	OAXACA	SAN MATEO PEÑASCO	San Mateo Peñasco	1940	-97.5333	17.1333	Consistente
1676	11445-OAX-1274	2002	Espinosa	Paz	Horacio	Tuxpeño		Aragón	Cuevas	Flavio	OAXACA	SAN MIGUEL EJUTLA	San Miguel Ejutla	1450	-96.7333	16.5833	Consistente
1677	11602-OAX-1431	2002	Castro	García	Humberto	Cónico	Bolita	Aragón	Cuevas	Flavio	OAXACA	SAN MATEO PEÑASCO	San Mateo Peñasco	1940	-97.5333	17.1333	Consistente
1678	11446-OAX-1275	2002	Espinosa	Paz	Horacio	Tuxpeño		Aragón	Cuevas	Flavio	OAXACA	SAN MIGUEL EJUTLA	San Miguel Ejutla	1450	-96.7333	16.5833	Consistente
1679	11603-OAX-1432	2002	Castro	García	Humberto	Chalqueño	Pepitilla	Aragón	Cuevas	Flavio	OAXACA	SAN MATEO PEÑASCO	San Mateo Peñasco	1940	-97.5333	17.1333	Consistente
1680	11447-OAX-1276	2002	Espinosa	Paz	Horacio	Vandeño		Aragón	Cuevas	Flavio	OAXACA	SAN MIGUEL EJUTLA	San Miguel Ejutla	1450	-96.7333	16.5833	Consistente
1681	11604-OAX-1433	2002	Castro	García	Humberto	Celaya	Bolita	Aragón	Cuevas	Flavio	OAXACA	SAN MATEO PEÑASCO	San Mateo Peñasco	1940	-97.5333	17.1333	Consistente
1682	11605-OAX-1434	2002	Castro	García	Humberto	Bolita	Pepitilla	Aragón	Cuevas	Flavio	OAXACA	SAN MATEO PEÑASCO	San Mateo Peñasco	1900	-97.5333	17.1333	Consistente
1683	11448-OAX-1277	2002	Espinosa	Paz	Horacio	Bolita		Aragón	Cuevas	Flavio	OAXACA	SAN MIGUEL EJUTLA	San Miguel Ejutla	1450	-96.7333	16.5833	Consistente
1684	11462-OAX-1291	2002	Espinosa	Paz	Horacio	Bolita		Aragón	Cuevas	Flavio	OAXACA	SAN MARTIN TILCAJETE	San Martín Tilcajete	1500	-96.6953	16.8592	Consistente
1685	11463-OAX-1292	2002	Espinosa	Paz	Horacio	Bolita		Aragón	Cuevas	Flavio	OAXACA	SAN MARTIN TILCAJETE	San Martín Tilcajete	1500	-96.6953	16.8592	Consistente
1686	11464-OAX-1293	2002	Espinosa	Paz	Horacio	Bolita		Aragón	Cuevas	Flavio	OAXACA	SAN MARTIN TILCAJETE	San Martín Tilcajete	1500	-96.6953	16.8592	Consistente
1687	11465-OAX-1294	2002	Espinosa	Paz	Horacio	Bolita		Aragón	Cuevas	Flavio	OAXACA	SAN MARTIN TILCAJETE	San Martín Tilcajete	1500	-96.6953	16.8592	Consistente
1688	11615-OAX-1444	2002	Castro	García	Humberto	Cónico		Aragón	Cuevas	Flavio	OAXACA	SANTA CATARINA TAYATA	Cuauhtémoc	2120	-97.555	17.3119	Consistente
1689	11616-OAX-1445	2002	Castro	García	Humberto	Cónico	Mushito	Aragón	Cuevas	Flavio	OAXACA	SANTA CATARINA TAYATA	Cuauhtémoc	2120	-97.555	17.3119	Consistente
1690	11466-OAX-1295	2002	Espinosa	Paz	Horacio	Bolita		Aragón	Cuevas	Flavio	OAXACA	SAN JERONIMO TLACOCHAHUAYA	Macuilxóchitl de Artigas Carranza	1640	-96.5333	17.0167	Consistente
1691	11617-OAX-1446	2002	Castro	García	Humberto	Mushito		Aragón	Cuevas	Flavio	OAXACA	SANTA CATARINA TAYATA	Cerro "Yucucito"	2313	-97.5667	17.3167	Consistente
1692	11618-OAX-1447	2002	Castro	García	Humberto	Mushito	Elotes Cónicos	Aragón	Cuevas	Flavio	OAXACA	SANTA CATARINA TAYATA	Santa Catarina Tayata	2143	-97.55	17.3167	Consistente
1693	11619-OAX-1448	2002	Castro	García	Humberto	Cónico	Mushito	Aragón	Cuevas	Flavio	OAXACA	SANTA CATARINA TAYATA	Santa Catarina Tayata	2143	-97.55	17.3167	Consistente
1694	11467-OAX-1296	2002	Espinosa	Paz	Horacio	Pepitilla		Aragón	Cuevas	Flavio	OAXACA	SAN ANDRES ZAUTLA	San Andrés Zautla	1675	-96.8667	17.1833	Consistente
1695	11468-OAX-1297	2002	Espinosa	Paz	Horacio	Bolita		Aragón	Cuevas	Flavio	OAXACA	SAN ANDRES ZAUTLA	San Andrés Zautla	1675	-96.8667	17.1833	Consistente
1696	11621-OAX-1450	2002	Castro	García	Humberto	Cónico	Mushito	Aragón	Cuevas	Flavio	OAXACA	SANTA CATARINA TAYATA	Santa Catarina Tayata	2119	-97.55	17.3167	Consistente
1697	11469-OAX-1298	2002	Espinosa	Paz	Horacio	Bolita		Aragón	Cuevas	Flavio	OAXACA	SAN ANDRES ZAUTLA	San Andrés Zautla	1675	-96.8667	17.1833	Consistente
1698	11622-OAX-1451	2002	Castro	García	Humberto	Cónico	Mushito	Aragón	Cuevas	Flavio	OAXACA	SANTA CATARINA TAYATA	Santa Catarina Tayata	2119	-97.55	17.3167	Consistente
1699	11470-OAX-1299	2002	Espinosa	Paz	Horacio	Bolita		Aragón	Cuevas	Flavio	OAXACA	SAN ANDRES ZAUTLA	San Andrés Zautla	1675	-96.8667	17.1833	Consistente
1700	11625-OAX-1454	2002	Castro	García	Humberto	Cónico	Pepitilla	Aragón	Cuevas	Flavio	OAXACA	SAN ANTONIO HUITEPEC	Infiernillo, San Francisco	1970	-97.1833	16.8833	Consistente
1701	11471-OAX-1300	2002	Espinosa	Paz	Horacio	Bolita		Aragón	Cuevas	Flavio	OAXACA	SAN ANDRES ZAUTLA	San Andrés Zautla	1675	-96.8667	17.1833	Consistente
1702	11472-OAX-1301	2002	Espinosa	Paz	Horacio	Bolita		Aragón	Cuevas	Flavio	OAXACA	SAN ANDRES ZAUTLA	San Andrés Zautla	1675	-96.8667	17.1833	Consistente
1703	11473-OAX-1302	2002	Espinosa	Paz	Horacio	Bolita		Aragón	Cuevas	Flavio	OAXACA	SAN ANDRES ZAUTLA	San Andrés Zautla	1675	-96.8667	17.1833	Consistente
1704	11620-OAX-1449	2002	Castro	García	Humberto	Mushito		Aragón	Cuevas	Flavio	OAXACA	SANTA CATARINA TAYATA	Santa Catarina Tayata	2119	-97.55	17.3167	Consistente
1705	11623-OAX-1452	2002	Castro	García	Humberto	Mushito		Aragón	Cuevas	Flavio	OAXACA	SANTA CATARINA TAYATA	Santa Catarina Tayata	2118	-97.55	17.3167	Consistente
1706	11474-OAX-1303	2002	Espinosa	Paz	Horacio	Bolita		Aragón	Cuevas	Flavio	OAXACA	SAN ANDRES ZAUTLA	San Andrés Zautla	1675	-96.8667	17.1833	Consistente
1707	11624-OAX-1453	2002	Castro	García	Humberto	Mushito	Cónico	Aragón	Cuevas	Flavio	OAXACA	SANTA CATARINA TAYATA	Santa Catarina Tayata	2134	-97.55	17.3167	Consistente
1708	11475-OAX-1304	2002	Espinosa	Paz	Horacio	Bolita		Aragón	Cuevas	Flavio	OAXACA	SAN ANDRES ZAUTLA	San Andrés Zautla	1675	-96.8667	17.1833	Consistente
1709	11626-OAX-1455	2002	Castro	García	Humberto	Mushito	Pepitilla	Aragón	Cuevas	Flavio	OAXACA	SAN ANTONIO HUITEPEC	Infiernillo, San Francisco	1970	-97.1833	16.8833	Consistente
1710	11476-OAX-1305	2002	Espinosa	Paz	Horacio	Bolita		Aragón	Cuevas	Flavio	OAXACA	SAN ANDRES ZAUTLA	San Andrés Zautla	1675	-96.8667	17.1833	Consistente
1711	11627-OAX-1456	2002	Castro	García	Humberto	Cónico	Pepitilla	Aragón	Cuevas	Flavio	OAXACA	SAN ANTONIO HUITEPEC	Infiernillo, San Francisco	1970	-97.1833	16.8833	Consistente
1712	11477-OAX-1306	2002	Espinosa	Paz	Horacio	Bolita		Aragón	Cuevas	Flavio	OAXACA	SAN ANDRES ZAUTLA	San Andrés Zautla	1675	-96.8667	17.1833	Consistente
1713	11629-OAX-1458	2002	Castro	García	Humberto	Cónico	Pepitilla	Aragón	Cuevas	Flavio	OAXACA	SAN ANTONIO HUITEPEC	Infiernillo, San Francisco	1970	-97.1833	16.8833	Consistente
1714	11630-OAX-1459	2002	Castro	García	Humberto	Cónico	Mushito	Aragón	Cuevas	Flavio	OAXACA	SAN ANTONIO HUITEPEC	Infiernillo, San Francisco	1970	-97.1833	16.8833	Consistente
1715	11635-OAX-1464	2002	Castro	García	Humberto	Cónico	Pepitilla	Aragón	Cuevas	Flavio	OAXACA	SAN MIGUEL PIEDRAS	San Miguel Piedras	1909	-97.2167	16.9833	Consistente
1716	11478-OAX-1307	2002	Espinosa	Paz	Horacio	Bolita		Aragón	Cuevas	Flavio	OAXACA	VILLA DE ETLA	Santo Domingo Barrio Bajo	1649	-96.8	17.1833	Consistente, con tolerancia de 250 m
1717	11631-OAX-1460	2002	Castro	García	Humberto	Elotes Cónicos	Pepitilla	Aragón	Cuevas	Flavio	OAXACA	SAN ANTONIO HUITEPEC	Infiernillo, San Francisco	1970	-97.1833	16.8833	Consistente
1718	11479-OAX-1308	2002	Espinosa	Paz	Horacio	Bolita		Aragón	Cuevas	Flavio	OAXACA	VILLA DE ETLA	Santo Domingo Barrio Bajo	1649	-96.8	17.1833	Consistente, con tolerancia de 250 m
1719	11480-OAX-1309	2002	Espinosa	Paz	Horacio	Tuxpeño		Aragón	Cuevas	Flavio	OAXACA	VILLA DE ETLA	Santo Domingo Barrio Bajo	1650	-96.8	17.1833	Consistente, con tolerancia de 250 m
1720	11628-OAX-1457	2002	Castro	García	Humberto	Mushito		Aragón	Cuevas	Flavio	OAXACA	SAN ANTONIO HUITEPEC	Infiernillo, San Francisco	1970	-97.1833	16.8833	Consistente
1721	11481-OAX-1310	2002	Espinosa	Paz	Horacio	Bolita		Aragón	Cuevas	Flavio	OAXACA	VILLA DE ETLA	Santo Domingo Barrio Bajo	1650	-96.8	17.1833	Consistente, con tolerancia de 250 m
1722	11632-OAX-1461	2002	Castro	García	Humberto	Mushito		Aragón	Cuevas	Flavio	OAXACA	SAN ANTONIO HUITEPEC	Infiernillo, San Francisco	1970	-97.1833	16.8833	Consistente
1723	11482-OAX-1311	2002	Espinosa	Paz	Horacio	Bolita		Aragón	Cuevas	Flavio	OAXACA	VILLA DE ETLA	Santo Domingo Barrio Bajo	1661	-96.8	17.1833	Consistente, con tolerancia de 250 m
1724	11634-OAX-1463	2002	Castro	García	Humberto	Mushito		Aragón	Cuevas	Flavio	OAXACA	SAN ANTONIO HUITEPEC	Infiernillo, San Francisco	1970	-97.1833	16.8833	Consistente
1725	11633-OAX-1462	2002	Castro	García	Humberto	Bolita	Mushito	Aragón	Cuevas	Flavio	OAXACA	SAN ANTONIO HUITEPEC	Infiernillo, San Francisco	1970	-97.1833	16.8833	Consistente
1726	11483-OAX-1312	2002	Espinosa	Paz	Horacio	Bolita		Aragón	Cuevas	Flavio	OAXACA	VILLA DE ETLA	Santo Domingo Barrio Bajo	1661	-96.8	17.1833	Consistente, con tolerancia de 250 m
1727	11636-OAX-1465	2002	Castro	García	Humberto	Zapalote Chico	Pepitilla	Aragón	Cuevas	Flavio	OAXACA	SAN MIGUEL PIEDRAS	San Miguel Piedras	1909	-97.2167	16.9833	Consistente
1728	11484-OAX-1313	2002	Espinosa	Paz	Horacio	Bolita		Aragón	Cuevas	Flavio	OAXACA	VILLA DE ETLA	Santo Domingo Barrio Bajo	1661	-96.8	17.1833	Consistente, con tolerancia de 250 m
1729	11638-OAX-1467	2002	Castro	García	Humberto	Ancho	Bolita	Aragón	Cuevas	Flavio	OAXACA	SAN MIGUEL PIEDRAS	San Miguel Piedras	1909	-97.2167	16.9833	Consistente
1730	11485-OAX-1314	2002	Espinosa	Paz	Horacio	Tuxpeño		Aragón	Cuevas	Flavio	OAXACA	VILLA DE ETLA	Santo Domingo Barrio Bajo	1661	-96.8	17.1833	Consistente, con tolerancia de 250 m
1731	11637-OAX-1466	2002	Castro	García	Humberto	Mushito		Aragón	Cuevas	Flavio	OAXACA	SAN MIGUEL PIEDRAS	San Miguel Piedras	1909	-97.2167	16.9833	Consistente
1732	11486-OAX-1315	2002	Espinosa	Paz	Horacio	Tuxpeño		Aragón	Cuevas	Flavio	OAXACA	VILLA DE ETLA	Santo Domingo Barrio Bajo	1650	-96.8	17.1833	Consistente, con tolerancia de 250 m
1733	11639-OAX-1468	2002	Castro	García	Humberto	Mushito		Aragón	Cuevas	Flavio	OAXACA	SAN MIGUEL PIEDRAS	San Miguel Piedras	1909	-97.2167	16.9833	Consistente
1734	11640-OAX-1469	2002	Castro	García	Humberto	Mushito	Bolita	Aragón	Cuevas	Flavio	OAXACA	SAN MIGUEL PIEDRAS	San Miguel Piedras	1909	-97.2167	16.9833	Consistente
1735	11487-OAX-1316	2002	Espinosa	Paz	Horacio	Bolita		Aragón	Cuevas	Flavio	OAXACA	VILLA DE ETLA	Santo Domingo Barrio Bajo	1667	-96.8	17.1833	Consistente, con tolerancia de 250 m
1736	11488-OAX-1317	2002	Espinosa	Paz	Horacio	Bolita		Aragón	Cuevas	Flavio	OAXACA	VILLA DE ETLA	Santo Domingo Barrio Bajo	1667	-96.8	17.1833	Consistente, con tolerancia de 250 m
1737	11489-OAX-1318	2002	Espinosa	Paz	Horacio	Bolita		Aragón	Cuevas	Flavio	OAXACA	VILLA DE ETLA	Santo Domingo Barrio Bajo	1667	-96.8	17.1833	Consistente, con tolerancia de 250 m
1738	11490-OAX-1319	2002	Espinosa	Paz	Horacio	Bolita		Aragón	Cuevas	Flavio	OAXACA	VILLA DE ETLA	Santo Domingo Barrio Bajo	1667	-96.8	17.1833	Consistente, con tolerancia de 250 m
1739	11641-OAX-1470	2002	Castro	García	Humberto	Bolita	Zapalote Chico	Aragón	Cuevas	Flavio	OAXACA	SAN MIGUEL PIEDRAS	San Miguel Piedras	1909	-97.2167	16.9833	Consistente
1740	11491-OAX-1320	2002	Espinosa	Paz	Horacio	Bolita		Aragón	Cuevas	Flavio	OAXACA	SAN FELIPE TEJALAPAM	San Felipe Tejalapam	1700	-96.85	17.1167	Consistente
1741	11642-OAX-1471	2002	Castro	García	Humberto	Pepitilla	Zapalote Chico	Aragón	Cuevas	Flavio	OAXACA	SAN MIGUEL PIEDRAS	San Miguel Piedras	1980	-97.2167	16.9833	Consistente
1742	11643-OAX-1472	2002	Castro	García	Humberto	Mushito	Pepitilla	Aragón	Cuevas	Flavio	OAXACA	SAN MIGUEL PIEDRAS	San Miguel Piedras	1980	-97.2167	16.9833	Consistente
1743	11492-OAX-1321	2002	Espinosa	Paz	Horacio	Bolita		Aragón	Cuevas	Flavio	OAXACA	SAN FELIPE TEJALAPAM	San Felipe Tejalapam	1700	-96.85	17.1167	Consistente
1744	11644-OAX-1473	2002	Castro	García	Humberto	Cónico		Aragón	Cuevas	Flavio	OAXACA	SANTA MARIA LACHIXIO	Ejido Santa María Lachixio	2297	-97.0313	16.7521	Consistente
1745	11493-OAX-1322	2002	Espinosa	Paz	Horacio	Bolita		Aragón	Cuevas	Flavio	OAXACA	SAN FELIPE TEJALAPAM	San Felipe Tejalapam	1700	-96.85	17.1167	Consistente
1746	11646-OAX-1475	2002	Castro	García	Humberto	Cónico	Arrocillo Amarillo	Aragón	Cuevas	Flavio	OAXACA	SANTA MARIA LACHIXIO	Ejido Santa María Lachixio	2297	-97.0313	16.7521	Consistente
1747	11494-OAX-1323	2002	Espinosa	Paz	Horacio	Bolita		Aragón	Cuevas	Flavio	OAXACA	SAN FELIPE TEJALAPAM	San Felipe Tejalapam	1700	-96.85	17.1167	Consistente
1748	11645-OAX-1474	2002	Castro	García	Humberto	Elotes Cónicos	Arrocillo Amarillo	Aragón	Cuevas	Flavio	OAXACA	SANTA MARIA LACHIXIO	Ejido Santa María Lachixio	2297	-97.0313	16.7521	Consistente
1749	11647-OAX-1476	2002	Castro	García	Humberto	Arrocillo Amarillo	Elotes Cónicos	Aragón	Cuevas	Flavio	OAXACA	SANTA MARIA LACHIXIO	Ejido Santa María Lachixio	2297	-97.0313	16.7521	Consistente
1750	11648-OAX-1477	2002	Castro	García	Humberto	Arrocillo Amarillo	Cónico	Aragón	Cuevas	Flavio	OAXACA	SANTA MARIA LACHIXIO	Ejido Santa María Lachixio	2297	-97.0313	16.7521	Consistente
1751	11649-OAX-1478	2002	Castro	García	Humberto	Arrocillo Amarillo	Cónico	Aragón	Cuevas	Flavio	OAXACA	SANTA MARIA LACHIXIO	Ejido Santa María Lachixio	2297	-97.0313	16.7521	Consistente
1752	11651-OAX-1480	2002	Castro	García	Humberto	Arrocillo Amarillo		Aragón	Cuevas	Flavio	OAXACA	SANTA MARIA LACHIXIO	Ejido Santa María Lachixio	2297	-97.0313	16.7521	Consistente
1753	11495-OAX-1324	2002	Espinosa	Paz	Horacio	Bolita		Aragón	Cuevas	Flavio	OAXACA	SAN FELIPE TEJALAPAM	San Felipe Tejalapam	1700	-96.85	17.1167	Consistente
1754	11652-OAX-1481	2002	Castro	García	Humberto	Arrocillo Amarillo		Aragón	Cuevas	Flavio	OAXACA	SANTA MARIA LACHIXIO	Ejido Santa María Lachixio	2297	-97.0313	16.7521	Consistente
1755	11653-OAX-1482	2002	Castro	García	Humberto	Arrocillo Amarillo	Cónico	Aragón	Cuevas	Flavio	OAXACA	SANTA MARIA LACHIXIO	Ejido Santa María Lachixio	2297	-97.0313	16.7521	Consistente
1756	11655-OAX-1484	2002	Castro	García	Humberto	Arrocillo Amarillo		Aragón	Cuevas	Flavio	OAXACA	SANTA MARIA LACHIXIO	Ejido Santa María Lachixio	2297	-97.0313	16.7521	Consistente
1757	11496-OAX-1325	2002	Espinosa	Paz	Horacio	Bolita		Aragón	Cuevas	Flavio	OAXACA	SAN FELIPE TEJALAPAM	San Felipe Tejalapam	1700	-96.85	17.1167	Consistente
1758	11656-OAX-1485	2002	Castro	García	Humberto	Arrocillo Amarillo		Aragón	Cuevas	Flavio	OAXACA	SANTA MARIA LACHIXIO	Ejido Santa María Lachixio	2297	-97.0313	16.7521	Consistente
1759	11657-OAX-1486	2002	Castro	García	Humberto	Arrocillo Amarillo		Aragón	Cuevas	Flavio	OAXACA	SANTA MARIA LACHIXIO	Ejido Santa María Lachixio	2297	-97.0313	16.7521	Consistente
1760	11658-OAX-1487	2002	Castro	García	Humberto	Arrocillo Amarillo	Mushito	Aragón	Cuevas	Flavio	OAXACA	SANTA MARIA LACHIXIO	Ejido Santa María Lachixio	2297	-97.0313	16.7521	Consistente
1761	11659-OAX-1488	2002	Castro	García	Humberto	Mushito		Aragón	Cuevas	Flavio	OAXACA	SAN ANTONIO HUITEPEC	San Francisco Yucucundo	2324	-97.1667	16.8833	Consistente
1762	11663-OAX-1492	2002	Castro	García	Humberto	Mushito	Bolita	Aragón	Cuevas	Flavio	OAXACA	SAN ANTONIO HUITEPEC	San Francisco Yucucundo	2324	-97.1667	16.8833	Consistente
1763	11650-OAX-1479	2002	Castro	García	Humberto	Cónico	Arrocillo Amarillo	Aragón	Cuevas	Flavio	OAXACA	SANTA MARIA LACHIXIO	Ejido Santa María Lachixio	2297	-97.0313	16.7521	Consistente
1764	11654-OAX-1483	2002	Castro	García	Humberto	Cónico	Arrocillo Amarillo	Aragón	Cuevas	Flavio	OAXACA	SANTA MARIA LACHIXIO	Ejido Santa María Lachixio	2297	-97.0313	16.7521	Consistente
1765	11661-OAX-1490	2002	Castro	García	Humberto	Cónico	Arrocillo Amarillo	Aragón	Cuevas	Flavio	OAXACA	SAN ANTONIO HUITEPEC	San Francisco Yucucundo	2324	-97.1667	16.8833	Consistente
1766	11664-OAX-1493	2002	Castro	García	Humberto	Cónico	Mushito	Aragón	Cuevas	Flavio	OAXACA	SAN ANTONIO HUITEPEC	San Francisco Yucucundo	2324	-97.1667	16.8833	Consistente
1767	11660-OAX-1489	2002	Castro	García	Humberto	Olotillo	Pepitilla	Aragón	Cuevas	Flavio	OAXACA	SAN ANTONIO HUITEPEC	San Francisco Yucucundo	2324	-97.1667	16.8833	Consistente
1768	11662-OAX-1491	2002	Castro	García	Humberto	Arrocillo Amarillo	Pepitilla	Aragón	Cuevas	Flavio	OAXACA	SAN ANTONIO HUITEPEC	San Francisco Yucucundo	2324	-97.1667	16.8833	Consistente
1769	11665-OAX-1494	2002	Castro	García	Humberto	Elotes Cónicos	Mushito	Aragón	Cuevas	Flavio	OAXACA	SAN ANTONIO HUITEPEC	San Francisco Yucucundo	2324	-97.1667	16.8833	Consistente
1770	11666-OAX-1495	2002	Castro	García	Humberto	Elotes Cónicos		Aragón	Cuevas	Flavio	OAXACA	SAN ANTONIO HUITEPEC	San Francisco Yucucundo	2324	-97.1667	16.8833	Consistente
1771	11667-OAX-1496	2002	Castro	García	Humberto	Cónico	Mushito	Aragón	Cuevas	Flavio	OAXACA	SAN ANTONIO HUITEPEC	San Francisco Yucucundo	2324	-97.1667	16.8833	Consistente
1772	11668-OAX-1497	2002	Castro	García	Humberto	Pepitilla	Bolita	Aragón	Cuevas	Flavio	OAXACA	SAN ANTONIO HUITEPEC	San Francisco Yucucundo	2324	-97.1667	16.8833	Consistente
1773	11669-OAX-1498	2002	Castro	García	Humberto	Bolita	Pepitilla	Aragón	Cuevas	Flavio	OAXACA	SAN ANTONIO HUITEPEC	San Francisco Yucucundo	2324	-97.1667	16.8833	Consistente
1774	11670-OAX-1499	2002	Castro	García	Humberto	Mushito	Elotes Cónicos	Aragón	Cuevas	Flavio	OAXACA	ZIMATLAN DE ALVAREZ	Santiago Clavelillas	2750	-96.9277	16.932	Consistente
1775	11673-OAX-1502	2002	Castro	García	Humberto	Elotes Cónicos		Aragón	Cuevas	Flavio	OAXACA	ZIMATLAN DE ALVAREZ	Santiago Clavelillas	2750	-96.9277	16.932	Consistente
1776	11674-OAX-1503	2002	Castro	García	Humberto	Nal-tel		Aragón	Cuevas	Flavio	OAXACA	SAN MIGUEL PERAS	San Miguel Peras	2170	-97	16.9167	Consistente
1777	11675-OAX-1504	2002	Castro	García	Humberto	Cónico		Aragón	Cuevas	Flavio	OAXACA	SAN MIGUEL PERAS	San Miguel Peras	2170	-97	16.9167	Consistente
1778	11678-OAX-1507	2002	Castro	García	Humberto	Cónico	Nal-Tel	Aragón	Cuevas	Flavio	OAXACA	SAN MIGUEL PERAS	San Miguel Peras	2170	-97	16.9167	Consistente
1779	11497-OAX-1326	2002	Espinosa	Paz	Horacio	Bolita		Aragón	Cuevas	Flavio	OAXACA	SAN FELIPE TEJALAPAM	San Felipe Tejalapam	1700	-96.85	17.1167	Consistente
1780	11498-OAX-1327	2002	Espinosa	Paz	Horacio	Bolita		Aragón	Cuevas	Flavio	OAXACA	SAN FELIPE TEJALAPAM	San Felipe Tejalapam	1700	-96.85	17.1167	Consistente
1781	11499-OAX-1328	2002	Espinosa	Paz	Horacio	Bolita		Aragón	Cuevas	Flavio	OAXACA	SAN FELIPE TEJALAPAM	San Felipe Tejalapam	1700	-96.85	17.1167	Consistente
1782	11500-OAX-1329	2002	Espinosa	Paz	Horacio	Bolita		Aragón	Cuevas	Flavio	OAXACA	SAN FELIPE TEJALAPAM	San Felipe Tejalapam	1700	-96.85	17.1167	Consistente
1783	11501-OAX-1330	2002	Espinosa	Paz	Horacio	Bolita		Aragón	Cuevas	Flavio	OAXACA	SAN FELIPE TEJALAPAM	San Felipe Tejalapam	1700	-96.85	17.1167	Consistente
1784	11502-OAX-1331	2002	Espinosa	Paz	Horacio	Bolita		Aragón	Cuevas	Flavio	OAXACA	SAN FELIPE TEJALAPAM	La Unión, San Felipe Tejalapam	1700	-96.85	17.1167	Consistente
1785	11503-OAX-1332	2002	Espinosa	Paz	Horacio	Bolita		Aragón	Cuevas	Flavio	OAXACA	SAN JUAN TEITIPAC	San Juan Teitipac	1650	-96.6	16.9333	Consistente
1786	11504-OAX-1333	2002	Espinosa	Paz	Horacio	Bolita		Aragón	Cuevas	Flavio	OAXACA	SAN JUAN TEITIPAC	San Juan Teitipac	1650	-96.6	16.9333	Consistente
1787	11505-OAX-1334	2002	Espinosa	Paz	Horacio	Bolita		Aragón	Cuevas	Flavio	OAXACA	SAN JUAN TEITIPAC	San Juan Teitipac	1650	-96.6	16.9333	Consistente
1788	11506-OAX-1335	2002	Espinosa	Paz	Horacio	Bolita		Aragón	Cuevas	Flavio	OAXACA	SAN JUAN TEITIPAC	San Juan Teitipac	1650	-96.6	16.9333	Consistente
1789	11507-OAX-1336	2002	Espinosa	Paz	Horacio	Bolita		Aragón	Cuevas	Flavio	OAXACA	SAN JUAN TEITIPAC	San Juan Teitipac	1650	-96.6	16.9333	Consistente
1790	11508-OAX-1337	2002	Espinosa	Paz	Horacio	Bolita		Aragón	Cuevas	Flavio	OAXACA	SAN JUAN TEITIPAC	San Juan Teitipac	1650	-96.6	16.9333	Consistente
1791	11509-OAX-1338	2002	Espinosa	Paz	Horacio	Bolita		Aragón	Cuevas	Flavio	OAXACA	SAN JUAN TEITIPAC	San Juan Teitipac	1650	-96.6	16.9333	Consistente
1792	11510-OAX-1339	2002	Espinosa	Paz	Horacio	Bolita		Aragón	Cuevas	Flavio	OAXACA	SAN JUAN TEITIPAC	San Juan Teitipac	1650	-96.6	16.9333	Consistente
1793	11676-OAX-1505	2002	Castro	García	Humberto	Cónico	Nal-Tel	Aragón	Cuevas	Flavio	OAXACA	SAN MIGUEL PERAS	San Miguel Peras	2170	-97	16.9167	Consistente
1794	11511-OAX-1340	2002	Espinosa	Paz	Horacio	Bolita		Aragón	Cuevas	Flavio	OAXACA	SAN JUAN TEITIPAC	San Juan Teitipac	1650	-96.6	16.9333	Consistente
1795	11512-OAX-1341	2002	Espinosa	Paz	Horacio	Bolita		Aragón	Cuevas	Flavio	OAXACA	SAN JUAN TEITIPAC	San Juan Teitipac	1650	-96.6	16.9333	Consistente
1796	11686-OAX-1515	2002	Castro	García	Humberto	Cónico	Mushito	Aragón	Cuevas	Flavio	OAXACA	SAN ANTONIO HUITEPEC	Loma de Miel	2310	-97.15	16.95	Consistente
1797	11513-OAX-1342	2002	Espinosa	Paz	Horacio	Bolita		Aragón	Cuevas	Flavio	OAXACA	SAN JUAN TEITIPAC	San Juan Teitipac	1650	-96.6	16.9333	Consistente
1798	11679-OAX-1508	2002	Castro	García	Humberto	Pepitilla	Nal-Tel	Aragón	Cuevas	Flavio	OAXACA	SAN MIGUEL PERAS	San Miguel Peras	2170	-97	16.9167	Consistente
1799	11514-OAX-1343	2002	Espinosa	Paz	Horacio	Bolita		Aragón	Cuevas	Flavio	OAXACA	SAN JUAN TEITIPAC	San Juan Teitipac	1650	-96.6	16.9333	Consistente
1800	11680-OAX-1509	2002	Castro	García	Humberto	Arrocillo Amarillo	Cónico	Aragón	Cuevas	Flavio	OAXACA	SAN MIGUEL PERAS	San Miguel Peras	2170	-97	16.9167	Consistente
1801	11515-OAX-1344	2002	Castro	García	Humberto	Bolita	Tepecintle	Aragón	Cuevas	Flavio	OAXACA	SANTA MARIA TATALTEPEC	Santa María Tataltepec	1655	-97.3833	17.1333	Consistente
1802	11677-OAX-1506	2002	Castro	García	Humberto	Mushito	Elotes Cónicos	Aragón	Cuevas	Flavio	OAXACA	SAN MIGUEL PERAS	San Miguel Peras	2170	-97	16.9167	Consistente
1803	11516-OAX-1345	2002	Castro	García	Humberto	Bolita		Aragón	Cuevas	Flavio	OAXACA	SANTA MARIA TATALTEPEC	Santa María Tataltepec	1655	-97.3833	17.1333	Consistente
1804	11681-OAX-1510	2002	Castro	García	Humberto	Mushito	Elotes Cónicos	Aragón	Cuevas	Flavio	OAXACA	SAN ANTONIO HUITEPEC	San Antonio Huitepec	2140	-97.15	16.9167	Consistente
1805	11517-OAX-1346	2002	Castro	García	Humberto	Bolita		Aragón	Cuevas	Flavio	OAXACA	SANTA MARIA TATALTEPEC	Santa María Tataltepec	1655	-97.3833	17.1333	Consistente
1806	11518-OAX-1347	2002	Castro	García	Humberto	Bolita		Aragón	Cuevas	Flavio	OAXACA	SANTA MARIA TATALTEPEC	Santa María Tataltepec	1655	-97.3833	17.1333	Consistente
1807	11682-OAX-1511	2002	Castro	García	Humberto	Mushito		Aragón	Cuevas	Flavio	OAXACA	SAN ANTONIO HUITEPEC	San Antonio Huitepec	2140	-97.15	16.9167	Consistente
1808	11519-OAX-1348	2002	Castro	García	Humberto	Bolita		Aragón	Cuevas	Flavio	OAXACA	SANTA MARIA TATALTEPEC	Santa María Tataltepec	1624	-97.3833	17.1333	Consistente
1809	11683-OAX-1512	2002	Castro	García	Humberto	Mushito		Aragón	Cuevas	Flavio	OAXACA	SAN ANTONIO HUITEPEC	San Antonio Huitepec	2140	-97.15	16.9167	Consistente
1810	11520-OAX-1349	2002	Castro	García	Humberto	Bolita		Aragón	Cuevas	Flavio	OAXACA	SANTA MARIA TATALTEPEC	Santa María Tataltepec	1642	-97.3833	17.1333	Consistente
1811	11684-OAX-1513	2002	Castro	García	Humberto	Mushito	Elotes Cónicos	Aragón	Cuevas	Flavio	OAXACA	SAN ANTONIO HUITEPEC	Loma de Miel	2310	-97.15	16.95	Consistente
1812	11521-OAX-1350	2002	Castro	García	Humberto	Bolita	Pepitilla	Aragón	Cuevas	Flavio	OAXACA	SANTA MARIA TATALTEPEC	Santa María Tataltepec	1643	-97.3833	17.1333	Consistente
1813	11685-OAX-1514	2002	Castro	García	Humberto	Mushito	Cónico	Aragón	Cuevas	Flavio	OAXACA	SAN ANTONIO HUITEPEC	Loma de Miel	2310	-97.15	16.95	Consistente
1814	11687-OAX-1516	2002	Castro	García	Humberto	Mushito		Aragón	Cuevas	Flavio	OAXACA	SAN ANTONIO HUITEPEC	Loma de Miel	2310	-97.15	16.95	Consistente
1815	11522-OAX-1351	2002	Castro	García	Humberto	Bolita	Zapalote Grande	Aragón	Cuevas	Flavio	OAXACA	SANTA MARIA TATALTEPEC	Santa María Tataltepec	1643	-97.3833	17.1333	Consistente
1816	11688-OAX-1517	2002	Castro	García	Humberto	Mushito	Pepitilla	Aragón	Cuevas	Flavio	OAXACA	SAN ANTONIO HUITEPEC	Loma de Miel	2310	-97.15	16.95	Consistente
1817	11523-OAX-1352	2002	Castro	García	Humberto	Bolita	Zapalote Chico	Aragón	Cuevas	Flavio	OAXACA	SAN JUAN TEITA	San Juan Teita	1340	-97.4	17.0833	Consistente
1818	11689-OAX-1518	2002	Castro	García	Humberto	Mushito	Arrocillo Amarillo	Aragón	Cuevas	Flavio	OAXACA	SAN ANTONIO HUITEPEC	Loma de Miel	2310	-97.15	16.95	Consistente
1819	11690-OAX-1519	2002	Castro	García	Humberto	Mushito	Cónico	Aragón	Cuevas	Flavio	OAXACA	SAN ANTONIO HUITEPEC	San Antonio Huitepec	2140	-97.15	16.9167	Consistente
1820	11524-OAX-1353	2002	Castro	García	Humberto	Bolita		Aragón	Cuevas	Flavio	OAXACA	SAN JUAN TEITA	San Juan Teita	1340	-97.4	17.0833	Consistente
1821	11692-OAX-1521	2002	Castro	García	Humberto	Mushito	Bolita	Aragón	Cuevas	Flavio	OAXACA	SAN ANTONIO HUITEPEC	San Antonio Huitepec	2140	-97.15	16.9167	Consistente
1822	11525-OAX-1354	2002	Castro	García	Humberto	Pepitilla		Aragón	Cuevas	Flavio	OAXACA	SAN JUAN TEITA	San Juan Teita	1366	-97.4	17.0833	Consistente
1823	11694-OAX-1523	2002	Castro	García	Humberto	Mushito		Aragón	Cuevas	Flavio	OAXACA	SAN MIGUEL PIEDRAS	El Colorado	1937	-97.2167	16.9833	Consistente
1824	11695-OAX-1524	2002	Castro	García	Humberto	Mushito	Pepitilla	Aragón	Cuevas	Flavio	OAXACA	SAN ANTONIO HUITEPEC	Infiernillo, San Francisco	1970	-97.1833	16.8833	Consistente
1825	11526-OAX-1355	2002	Castro	García	Humberto	Bolita	Pepitilla	Aragón	Cuevas	Flavio	OAXACA	SAN JUAN TEITA	San Juan Teita	1369	-97.4	17.0833	Consistente
1826	11527-OAX-1356	2002	Castro	García	Humberto	Bolita		Aragón	Cuevas	Flavio	OAXACA	SAN JUAN TEITA	San Juan Teita	1369	-97.4	17.0833	Consistente
1827	11528-OAX-1357	2002	Castro	García	Humberto	Bolita		Aragón	Cuevas	Flavio	OAXACA	SAN JUAN TEITA	San Juan Teita	1375	-97.4	17.0833	Consistente
1828	11701-OAX-1530	2002	Castro	García	Humberto	Mushito	Tuxpeño	Aragón	Cuevas	Flavio	OAXACA	SANTA CATARINA JUQUILA	Santa María Yolotepec	1780	-97.1847	16.2489	Consistente
1829	11529-OAX-1358	2002	Castro	García	Humberto	Bolita	Nal-Tel	Aragón	Cuevas	Flavio	OAXACA	SAN JUAN TEITA	San Juan Teita	1375	-97.4	17.0833	Consistente
1830	11691-OAX-1520	2002	Castro	García	Humberto	Bolita	Nal-Tel	Aragón	Cuevas	Flavio	OAXACA	SAN ANTONIO HUITEPEC	San Antonio Huitepec	2140	-97.15	16.9167	Consistente
1831	11530-OAX-1359	2002	Castro	García	Humberto	Bolita		Aragón	Cuevas	Flavio	OAXACA	SAN JUAN TEITA	San Juan Teita	1375	-97.4	17.0833	Consistente
1832	11733-OAX-1562	2002	Castro	García	Humberto	Bolita	Olotillo	Aragón	Cuevas	Flavio	OAXACA	SAN JERONIMO COATLAN	San Cristóbal Honduras	1120	-97.0333	16.3167	Consistente
1833	11693-OAX-1522	2002	Castro	García	Humberto	Cónico	Mushito	Aragón	Cuevas	Flavio	OAXACA	SAN ANTONIO HUITEPEC	San Antonio Huitepec	2140	-97.15	16.9167	Consistente
1834	11531-OAX-1360	2002	Castro	García	Humberto	Tuxpeño		Aragón	Cuevas	Flavio	OAXACA	SAN JUAN TEITA	San Juan Teita	1375	-97.4	17.0833	Consistente
1835	11710-OAX-1539	2002	Castro	García	Humberto	Olotón		Aragón	Cuevas	Flavio	OAXACA	SANTA CATARINA JUQUILA	San Francisco Ixpantepec	2140	-97.2333	16.2833	Consistente
1836	11696-OAX-1525	2002	Castro	García	Humberto	Comiteco		Aragón	Cuevas	Flavio	OAXACA	SANTA CATARINA JUQUILA	Santa María Yolotepec	1780	-97.1847	16.2489	Consistente
1837	11532-OAX-1361	2002	Castro	García	Humberto	Bolita		Aragón	Cuevas	Flavio	OAXACA	SAN JUAN TEITA	San Juan Teita	1375	-97.4	17.0833	Consistente
1838	11533-OAX-1362	2002	Castro	García	Humberto	Tepecintle	Bolita	Aragón	Cuevas	Flavio	OAXACA	SAN JUAN TEITA	San Juan Teita	1375	-97.4	17.0833	Consistente
1839	11534-OAX-1363	2002	Castro	García	Humberto	ND		Aragón	Cuevas	Flavio	OAXACA	SAN JUAN TEITA	San Juan Teita	1375	-97.4	17.0833	Consistente
1840	11698-OAX-1527	2002	Castro	García	Humberto	Comiteco		Aragón	Cuevas	Flavio	OAXACA	SANTA CATARINA JUQUILA	Santa María Yolotepec	1780	-97.1847	16.2489	Consistente
1841	11699-OAX-1528	2002	Castro	García	Humberto	Comiteco		Aragón	Cuevas	Flavio	OAXACA	SANTA CATARINA JUQUILA	Santa María Yolotepec	1780	-97.1847	16.2489	Consistente
1842	11535-OAX-1364	2002	Castro	García	Humberto	Bolita	Olotillo	Aragón	Cuevas	Flavio	OAXACA	SAN JUAN TEITA	San Juan Teita	1375	-97.4	17.0833	Consistente
1843	11792-OAX-1621	2002	Castro	García	Humberto	Tuxpeño		Aragón	Cuevas	Flavio	OAXACA	SANTA CRUZ ZENZONTEPEC	Santa María Tlapanalquiahuitl	927	-97.5	16.4333	Consistente
1844	11794-OAX-1623	2002	Castro	García	Humberto	Tuxpeño	Tepecintle	Aragón	Cuevas	Flavio	OAXACA	SANTA CRUZ ZENZONTEPEC	Santa María Tlapanalquiahuitl	927	-97.5	16.4333	Consistente
1845	11795-OAX-1624	2002	Castro	García	Humberto	Tuxpeño		Aragón	Cuevas	Flavio	OAXACA	SANTA CRUZ ZENZONTEPEC	Santa María Tlapanalquiahuitl	927	-97.5	16.4333	Consistente
1846	11796-OAX-1625	2002	Castro	García	Humberto	Tuxpeño	Tepecintle	Aragón	Cuevas	Flavio	OAXACA	SANTA CRUZ ZENZONTEPEC	Santa María Tlapanalquiahuitl	927	-97.5	16.4333	Consistente
1847	11798-OAX-1627	2002	Castro	García	Humberto	Tuxpeño	Conejo	Aragón	Cuevas	Flavio	OAXACA	SANTA CRUZ ZENZONTEPEC	Barrio de Abajo, Quinicuano	568	-97.5167	16.5167	Consistente
1848	11806-OAX-1635	2002	Castro	García	Humberto	Cónico		Aragón	Cuevas	Flavio	OAXACA	PUTLA VILLA DE GUERRERO	Santo Domingo del Estado	2446	-97.8333	17.15	Consistente
1849	11807-OAX-1636	2002	Castro	García	Humberto	Cónico	Serrano Mixe	Aragón	Cuevas	Flavio	OAXACA	PUTLA VILLA DE GUERRERO	Santo Domingo del Estado	2446	-97.8333	17.15	Consistente
1850	11809-OAX-1638	2002	Castro	García	Humberto	Mushito	Serrano Mixe	Aragón	Cuevas	Flavio	OAXACA	PUTLA VILLA DE GUERRERO	Santo Domingo del Estado	2446	-97.8333	17.15	Consistente
1851	11810-OAX-1639	2002	Castro	García	Humberto	Mushito	Serrano Mixe	Aragón	Cuevas	Flavio	OAXACA	PUTLA VILLA DE GUERRERO	Santo Domingo del Estado	2446	-97.8333	17.15	Consistente
1852	11811-OAX-1640	2002	Castro	García	Humberto	Mushito		Aragón	Cuevas	Flavio	OAXACA	PUTLA VILLA DE GUERRERO	Santo Domingo del Estado	2446	-97.8333	17.15	Consistente
1853	12005-OAX-1834	2005	Espinosa	Paz	Horacio	Cónico		Aragón	Cuevas	Flavio	OAXACA	SAN JUAN ATEPEC	San Juan Atepec	2000	-96.5333	17.4333	Consistente
1854	12006-OAX-1835	2005	Espinosa	Paz	Horacio	Cónico		Aragón	Cuevas	Flavio	OAXACA	SAN JUAN ATEPEC	San Juan Atepec	2000	-96.5333	17.4333	Consistente
1855	12009-OAX-1838	2005	Espinosa	Paz	Horacio	Cónico		Aragón	Cuevas	Flavio	OAXACA	SAN JUAN ATEPEC	San Juan Atepec	2000	-96.5333	17.4333	Consistente
1856	12010-OAX-1839	2005	Espinosa	Paz	Horacio	Cónico		Aragón	Cuevas	Flavio	OAXACA	SANTA MARIA JALTIANGUIS	Santa María Jaltianguis	2040	-96.5333	17.3667	Consistente
1857	12011-OAX-1840	2005	Espinosa	Paz	Horacio	Cónico		Aragón	Cuevas	Flavio	OAXACA	SANTA MARIA JALTIANGUIS	Santa María Jaltianguis	2040	-96.5333	17.3667	Consistente
1858	12012-OAX-1841	2005	Espinosa	Paz	Horacio	Cónico		Aragón	Cuevas	Flavio	OAXACA	SANTA MARIA JALTIANGUIS	Santa María Jaltianguis	2040	-96.5333	17.3667	Consistente
1859	11700-OAX-1529	2002	Castro	García	Humberto	Comiteco	Tuxpeño	Aragón	Cuevas	Flavio	OAXACA	SANTA CATARINA JUQUILA	Santa María Yolotepec	1780	-97.1847	16.2489	Consistente
1860	11536-OAX-1365	2002	Castro	García	Humberto	Bolita		Aragón	Cuevas	Flavio	OAXACA	SAN JUAN TEITA	San Juan Teita	1374	-97.4	17.0833	Consistente
1861	11702-OAX-1531	2002	Castro	García	Humberto	Comiteco		Aragón	Cuevas	Flavio	OAXACA	SANTIAGO YAITEPEC	Santiago Yaitepec	1860	-97.2667	16.2167	Consistente
1862	11703-OAX-1532	2002	Castro	García	Humberto	Comiteco		Aragón	Cuevas	Flavio	OAXACA	SANTIAGO YAITEPEC	Santiago Yaitepec	1860	-97.2667	16.2167	Consistente
1863	11537-OAX-1366	2002	Castro	García	Humberto	Bolita		Aragón	Cuevas	Flavio	OAXACA	SAN JUAN TEITA	San Juan Teita	1374	-97.4	17.0833	Consistente
1864	11704-OAX-1533	2002	Castro	García	Humberto	Comiteco		Aragón	Cuevas	Flavio	OAXACA	SANTIAGO YAITEPEC	Santiago Yaitepec	1860	-97.2667	16.2167	Consistente
1865	11538-OAX-1367	2002	Castro	García	Humberto	Bolita		Aragón	Cuevas	Flavio	OAXACA	SAN JUAN TEITA	San Juan Teita	1374	-97.4	17.0833	Consistente
1866	11705-OAX-1534	2002	Castro	García	Humberto	Comiteco	Tuxpeño	Aragón	Cuevas	Flavio	OAXACA	SANTIAGO YAITEPEC	Santiago Yaitepec	1860	-97.2667	16.2167	Consistente
1867	11706-OAX-1535	2002	Castro	García	Humberto	Comiteco		Aragón	Cuevas	Flavio	OAXACA	SANTIAGO YAITEPEC	Santiago Yaitepec	1860	-97.2667	16.2167	Consistente
1868	11539-OAX-1368	2002	Castro	García	Humberto	Mushito		Aragón	Cuevas	Flavio	OAXACA	SANTIAGO TILANTONGO	Guadalupe Hidalgo	2005	-97.4	17.1833	Consistente
1869	11707-OAX-1536	2002	Castro	García	Humberto	Comiteco		Aragón	Cuevas	Flavio	OAXACA	SANTIAGO YAITEPEC	Santiago Yaitepec	1860	-97.2667	16.2167	Consistente
1870	11708-OAX-1537	2002	Castro	García	Humberto	Comiteco		Aragón	Cuevas	Flavio	OAXACA	SANTIAGO YAITEPEC	Santiago Yaitepec	1860	-97.2667	16.2167	Consistente
1871	11709-OAX-1538	2002	Castro	García	Humberto	Comiteco		Aragón	Cuevas	Flavio	OAXACA	SANTIAGO YAITEPEC	Santiago Yaitepec	1860	-97.2667	16.2167	Consistente
1872	11711-OAX-1540	2002	Castro	García	Humberto	Comiteco	Olotón	Aragón	Cuevas	Flavio	OAXACA	SANTA CATARINA JUQUILA	San Francisco Ixpantepec	2140	-97.2333	16.2833	Consistente
1873	11712-OAX-1541	2002	Castro	García	Humberto	Comiteco		Aragón	Cuevas	Flavio	OAXACA	SANTA CATARINA JUQUILA	San Francisco Ixpantepec	2140	-97.2333	16.2833	Consistente
1874	11713-OAX-1542	2002	Castro	García	Humberto	Comiteco		Aragón	Cuevas	Flavio	OAXACA	SANTA CATARINA JUQUILA	San Francisco Ixpantepec	2140	-97.2333	16.2833	Consistente
1875	11714-OAX-1543	2002	Castro	García	Humberto	Comiteco		Aragón	Cuevas	Flavio	OAXACA	SANTA CATARINA JUQUILA	San Francisco Ixpantepec	2140	-97.2333	16.2833	Consistente
1876	11715-OAX-1544	2002	Castro	García	Humberto	Comiteco		Aragón	Cuevas	Flavio	OAXACA	SANTA CATARINA JUQUILA	San Francisco Ixpantepec	2140	-97.2333	16.2833	Consistente
1877	11716-OAX-1545	2002	Castro	García	Humberto	Comiteco	Tuxpeño	Aragón	Cuevas	Flavio	OAXACA	SAN JUAN QUIAHIJE	San Juan Quiahije	2000	-97.3167	16.2833	Consistente
1878	11717-OAX-1546	2002	Castro	García	Humberto	Comiteco		Aragón	Cuevas	Flavio	OAXACA	SAN JUAN QUIAHIJE	San Juan Quiahije	2000	-97.3167	16.2833	Consistente
1879	11718-OAX-1547	2002	Castro	García	Humberto	Comiteco	Olotón	Aragón	Cuevas	Flavio	OAXACA	SAN JUAN QUIAHIJE	San Juan Quiahije	2000	-97.3167	16.2833	Consistente
1880	11719-OAX-1548	2002	Castro	García	Humberto	Comiteco	Olotón	Aragón	Cuevas	Flavio	OAXACA	SAN JUAN QUIAHIJE	San Juan Quiahije	2000	-97.3167	16.2833	Consistente
1881	11720-OAX-1549	2002	Castro	García	Humberto	Comiteco		Aragón	Cuevas	Flavio	OAXACA	SAN JUAN QUIAHIJE	San Juan Quiahije	2000	-97.3167	16.2833	Consistente
1882	11721-OAX-1550	2002	Castro	García	Humberto	Comiteco		Aragón	Cuevas	Flavio	OAXACA	SAN JUAN QUIAHIJE	Cieneguilla	1740	-97.3167	16.3167	Consistente
1883	11728-OAX-1557	2002	Castro	García	Humberto	Pepitilla	Olotillo	Aragón	Cuevas	Flavio	OAXACA	SAN JERONIMO COATLAN	San Cristóbal Honduras	1120	-97.0333	16.3167	Consistente
1884	11729-OAX-1558	2002	Castro	García	Humberto	Pepitilla	Olotillo	Aragón	Cuevas	Flavio	OAXACA	SAN JERONIMO COATLAN	San Cristóbal Honduras	1120	-97.0333	16.3167	Consistente
1885	11743-OAX-1572	2002	Castro	García	Humberto	Pepitilla	Olotillo	Aragón	Cuevas	Flavio	OAXACA	SAN JUAN LACHAO	San Juan Lachao Pueblo Viejo	1940	-97.1333	16.2167	Consistente
1886	11697-OAX-1526	2002	Castro	García	Humberto	Olotillo		Aragón	Cuevas	Flavio	OAXACA	SANTA CATARINA JUQUILA	Santa María Yolotepec	1780	-97.1847	16.2489	Consistente
1887	11730-OAX-1559	2002	Castro	García	Humberto	Olotillo	Pepitilla	Aragón	Cuevas	Flavio	OAXACA	SAN JERONIMO COATLAN	San Cristóbal Honduras	1120	-97.0333	16.3167	Consistente
1888	11731-OAX-1560	2002	Castro	García	Humberto	Olotillo	Pepitilla	Aragón	Cuevas	Flavio	OAXACA	SAN JERONIMO COATLAN	San Cristóbal Honduras	1120	-97.0333	16.3167	Consistente
1889	11732-OAX-1561	2002	Castro	García	Humberto	Olotillo		Aragón	Cuevas	Flavio	OAXACA	SAN JERONIMO COATLAN	San Cristóbal Honduras	1120	-97.0333	16.3167	Consistente
1890	11734-OAX-1563	2002	Castro	García	Humberto	Olotillo	Pepitilla	Aragón	Cuevas	Flavio	OAXACA	SAN JERONIMO COATLAN	San Cristóbal Honduras	1120	-97.0333	16.3167	Consistente
1891	11735-OAX-1564	2002	Castro	García	Humberto	Olotillo	Pepitilla	Aragón	Cuevas	Flavio	OAXACA	SAN JERONIMO COATLAN	San Cristóbal Honduras	1120	-97.0333	16.3167	Consistente
1892	11825-OAX-1654	2002	Castro	García	Humberto	Mushito		Aragón	Cuevas	Flavio	OAXACA	SAN MIGUEL SUCHIXTEPEC	San Miguel Suchixtepec	2540	-96.4653	16.0917	Consistente
1893	11826-OAX-1655	2002	Castro	García	Humberto	Mushito		Aragón	Cuevas	Flavio	OAXACA	SAN MIGUEL SUCHIXTEPEC	San Miguel Suchixtepec	2540	-96.4653	16.0917	Consistente
1894	11827-OAX-1656	2002	Castro	García	Humberto	Mushito		Aragón	Cuevas	Flavio	OAXACA	SAN MIGUEL SUCHIXTEPEC	San Miguel Suchixtepec	2540	-96.4653	16.0917	Consistente
1895	11830-OAX-1659	2002	Castro	García	Humberto	Mushito	Cónico	Aragón	Cuevas	Flavio	OAXACA	SAN MIGUEL SUCHIXTEPEC	San Miguel Suchixtepec	2540	-96.4653	16.0917	Consistente
1896	11829-OAX-1658	2002	Castro	García	Humberto	Mushito	Comiteco	Aragón	Cuevas	Flavio	OAXACA	SAN MIGUEL SUCHIXTEPEC	San Miguel Suchixtepec	2540	-96.4653	16.0917	Consistente
1897	11831-OAX-1660	2002	Castro	García	Humberto	Mushito	Elotes Cónicos	Aragón	Cuevas	Flavio	OAXACA	SAN MATEO RIO HONDO	San Mateo Río Hondo	2340	-96.4333	16.1333	Consistente
1898	11832-OAX-1661	2002	Castro	García	Humberto	Mushito		Aragón	Cuevas	Flavio	OAXACA	SAN MATEO RIO HONDO	San Mateo Río Hondo	2340	-96.4333	16.1333	Consistente
1899	11833-OAX-1662	2002	Castro	García	Humberto	Mushito	Elotes Cónicos	Aragón	Cuevas	Flavio	OAXACA	SAN MATEO RIO HONDO	San Mateo Río Hondo	2340	-96.4333	16.1333	Consistente
1900	11834-OAX-1663	2002	Castro	García	Humberto	Mushito	Comiteco	Aragón	Cuevas	Flavio	OAXACA	SAN MATEO RIO HONDO	San Mateo Río Hondo	2340	-96.4333	16.1333	Consistente
1901	11837-OAX-1666	2002	Castro	García	Humberto	Mushito	Cónico	Aragón	Cuevas	Flavio	OAXACA	SAN MATEO RIO HONDO	San Mateo Río Hondo	2340	-96.4333	16.1333	Consistente
1902	11838-OAX-1667	2002	Castro	García	Humberto	Mushito	Elotes Cónicos	Aragón	Cuevas	Flavio	OAXACA	SAN MATEO RIO HONDO	San Mateo Río Hondo	2340	-96.4333	16.1333	Consistente
1903	11839-OAX-1668	2002	Castro	García	Humberto	Mushito	Comiteco	Aragón	Cuevas	Flavio	OAXACA	SAN MARCIAL OZOLOTEPEC	San Marcial Ozolotepec	2380	-96.4	16.0833	Consistente
1904	11840-OAX-1669	2002	Castro	García	Humberto	Mushito	Comiteco	Aragón	Cuevas	Flavio	OAXACA	SAN MARCIAL OZOLOTEPEC	San Marcial Ozolotepec	2380	-96.4	16.0833	Consistente
1905	11841-OAX-1670	2002	Castro	García	Humberto	Mushito	Comiteco	Aragón	Cuevas	Flavio	OAXACA	SAN MARCIAL OZOLOTEPEC	San Marcial Ozolotepec	2380	-96.4	16.0833	Consistente
1906	11842-OAX-1671	2002	Castro	García	Humberto	Mushito	Elotes Cónicos	Aragón	Cuevas	Flavio	OAXACA	SAN MARCIAL OZOLOTEPEC	San Marcial Ozolotepec	2380	-96.4	16.0833	Consistente
1907	11844-OAX-1673	2002	Castro	García	Humberto	Mushito	Elotes Cónicos	Aragón	Cuevas	Flavio	OAXACA	SAN SEBASTIAN RIO HONDO	Cieneguilla	2820	-96.3867	16.18	Consistente
1908	11849-OAX-1678	2002	Castro	García	Humberto	Mushito		Aragón	Cuevas	Flavio	OAXACA	SAN SEBASTIAN RIO HONDO	Cieneguilla	2560	-96.3867	16.18	Consistente
1909	11853-OAX-1682	2002	Castro	García	Humberto	Mushito		Aragón	Cuevas	Flavio	OAXACA	PUTLA VILLA DE GUERRERO	San Isidro de Morelos	2436	-97.85	17.1833	Consistente
1910	11998-OAX-1827	2005	Espinosa	Paz	Horacio	Mushito		Aragón	Cuevas	Flavio	OAXACA	SAN JUAN ATEPEC	San Juan Atepec	2000	-96.5333	17.4333	Consistente
1911	11854-OAX-1683	2005	Aragón	Cuevas	Flavio	Tuxpeño		Aragón	Cuevas	Flavio	OAXACA	SAN FELIPE JALAPA DE DIAZ	El Crucero	110	-96.4833	18.1167	Consistente
1912	12031-OAX-1860	2005	Aragón	Cuevas	Flavio	Bolita		Aragón	Cuevas	Flavio	OAXACA	SANTIAGO XIACUI	Santiago Xiacui	2050	-96.4167	17.2833	Consistente
1913	12032-OAX-1861	2005	Aragón	Cuevas	Flavio	Bolita		Aragón	Cuevas	Flavio	OAXACA	SANTIAGO XIACUI	Santiago Xiacui	2050	-96.4167	17.2833	Consistente
1914	12053-OAX-1882	2005	Aragón	Cuevas	Flavio	Bolita		Aragón	Cuevas	Flavio	OAXACA	IXTLAN DE JUAREZ	Santa María Yahuichi	1870	-96.4667	17.3	Consistente
1915	12054-OAX-1883	2005	Aragón	Cuevas	Flavio	Bolita		Aragón	Cuevas	Flavio	OAXACA	IXTLAN DE JUAREZ	Santa María Yahuichi	1870	-96.4667	17.3	Consistente
1916	12055-OAX-1884	2005	Aragón	Cuevas	Flavio	Bolita		Aragón	Cuevas	Flavio	OAXACA	IXTLAN DE JUAREZ	Santa María Yahuichi	1870	-96.4667	17.3	Consistente
1917	12056-OAX-1885	2005	Aragón	Cuevas	Flavio	Bolita		Aragón	Cuevas	Flavio	OAXACA	IXTLAN DE JUAREZ	Santa María Yahuichi	1840	-96.4667	17.3	Consistente
1918	12058-OAX-1887	2005	Aragón	Cuevas	Flavio	Bolita		Aragón	Cuevas	Flavio	OAXACA	IXTLAN DE JUAREZ	Santa María Yahuichi	1840	-96.4667	17.3	Consistente
1919	12059-OAX-1888	2005	Aragón	Cuevas	Flavio	Bolita		Aragón	Cuevas	Flavio	OAXACA	IXTLAN DE JUAREZ	Santa María Yahuichi	1840	-96.4667	17.3	Consistente
1920	12060-OAX-1889	2005	Aragón	Cuevas	Flavio	Bolita		Aragón	Cuevas	Flavio	OAXACA	IXTLAN DE JUAREZ	Santa María Yahuichi	1840	-96.4667	17.3	Consistente
1921	12061-OAX-1890	2005	Aragón	Cuevas	Flavio	Bolita		Aragón	Cuevas	Flavio	OAXACA	IXTLAN DE JUAREZ	Santa María Yahuichi	1840	-96.4667	17.3	Consistente
1922	12062-OAX-1891	2005	Aragón	Cuevas	Flavio	Bolita		Aragón	Cuevas	Flavio	OAXACA	IXTLAN DE JUAREZ	Santa María Yahuichi	1840	-96.4667	17.3	Consistente
1923	12041-OAX-1870	2005	Aragón	Cuevas	Flavio	Olotón		Aragón	Cuevas	Flavio	OAXACA	IXTLAN DE JUAREZ	Ixtlán de Juárez	2113	-96.4833	17.3333	Consistente
1924	12052-OAX-1881	2005	Aragón	Cuevas	Flavio	Olotón		Aragón	Cuevas	Flavio	OAXACA	IXTLAN DE JUAREZ	Santa María Yahuichi	1870	-96.4667	17.3	Consistente
1925	12068-OAX-1897	2005	Aragón	Cuevas	Flavio	Olotón		Aragón	Cuevas	Flavio	OAXACA	SAN MIGUEL QUETZALTEPEC	San Miguel Quetzaltepec	1200	-95.7667	16.9667	Consistente
1926	12070-OAX-1899	2005	Aragón	Cuevas	Flavio	Olotón		Aragón	Cuevas	Flavio	OAXACA	SAN MIGUEL QUETZALTEPEC	San Miguel Quetzaltepec	1280	-95.7667	16.9667	Consistente
1927	12073-OAX-1902	2005	Aragón	Cuevas	Flavio	Olotón		Aragón	Cuevas	Flavio	OAXACA	SANTA MARIA ALOTEPEC	Santa María Alotepec	1500	-95.85	17.1	Consistente
1928	12075-OAX-1904	2005	Aragón	Cuevas	Flavio	Olotón		Aragón	Cuevas	Flavio	OAXACA	SANTA MARIA ALOTEPEC	Santa María Alotepec	1500	-95.85	17.1	Consistente
1929	12076-OAX-1905	2005	Aragón	Cuevas	Flavio	Olotón		Aragón	Cuevas	Flavio	OAXACA	SANTA MARIA ALOTEPEC	Santa María Alotepec	1500	-95.85	17.1	Consistente
1930	11736-OAX-1565	2002	Castro	García	Humberto	Olotillo	Pepitilla	Aragón	Cuevas	Flavio	OAXACA	SAN JERONIMO COATLAN	San Cristóbal Honduras	1120	-97.0333	16.3167	Consistente
1931	11737-OAX-1566	2002	Castro	García	Humberto	Olotillo	Pepitilla	Aragón	Cuevas	Flavio	OAXACA	SAN JERONIMO COATLAN	San Cristóbal Honduras	1120	-97.0333	16.3167	Consistente
1932	11738-OAX-1567	2002	Castro	García	Humberto	Olotillo		Aragón	Cuevas	Flavio	OAXACA	SAN JERONIMO COATLAN	San Cristóbal Honduras	1120	-97.0333	16.3167	Consistente
1933	11739-OAX-1568	2002	Castro	García	Humberto	Olotillo		Aragón	Cuevas	Flavio	OAXACA	SAN JERONIMO COATLAN	San Cristóbal Honduras	1120	-97.0333	16.3167	Consistente
1934	11740-OAX-1569	2002	Castro	García	Humberto	Olotillo	Pepitilla	Aragón	Cuevas	Flavio	OAXACA	SAN JERONIMO COATLAN	San Cristóbal Honduras	1120	-97.0333	16.3167	Consistente
1935	11741-OAX-1570	2002	Castro	García	Humberto	Olotillo	Conejo	Aragón	Cuevas	Flavio	OAXACA	SAN JUAN LACHAO	San Juan Lachao Pueblo Viejo	1940	-97.1333	16.2167	Consistente
1936	11742-OAX-1571	2002	Castro	García	Humberto	Olotillo	Tepecintle	Aragón	Cuevas	Flavio	OAXACA	SAN JUAN LACHAO	San Juan Lachao Pueblo Viejo	1940	-97.1333	16.2167	Consistente
1937	11744-OAX-1573	2002	Castro	García	Humberto	Olotillo	Chiquito	Aragón	Cuevas	Flavio	OAXACA	SAN JUAN LACHAO	San Juan Lachao Pueblo Viejo	1940	-97.1333	16.2167	Consistente
1938	11745-OAX-1574	2002	Castro	García	Humberto	Olotillo	Tepecintle	Aragón	Cuevas	Flavio	OAXACA	SAN JUAN LACHAO	San Juan Lachao Pueblo Viejo	1940	-97.1333	16.2167	Consistente
1939	11746-OAX-1575	2002	Castro	García	Humberto	Olotillo	Comiteco	Aragón	Cuevas	Flavio	OAXACA	SAN JUAN LACHAO	San Juan Lachao Pueblo Viejo	1940	-97.1333	16.2167	Consistente
1940	11747-OAX-1576	2002	Castro	García	Humberto	Olotillo		Aragón	Cuevas	Flavio	OAXACA	SAN JUAN LACHAO	San Juan Lachao Pueblo Viejo	1940	-97.1333	16.2167	Consistente
1941	11748-OAX-1577	2002	Castro	García	Humberto	Olotillo	Conejo	Aragón	Cuevas	Flavio	OAXACA	SAN JUAN LACHAO	San Juan Lachao Pueblo Viejo	1940	-97.1333	16.2167	Consistente
1942	11750-OAX-1579	2002	Castro	García	Humberto	Olotillo		Aragón	Cuevas	Flavio	OAXACA	SAN MIGUEL PANIXTLAHUACA	San Miguel Panixtlahuaca	900	-97.3833	16.25	Consistente
1943	11753-OAX-1582	2002	Castro	García	Humberto	Olotillo		Aragón	Cuevas	Flavio	OAXACA	SANTA CATARINA JUQUILA	San Marcos Zacatepec	940	-97.35	16.1333	Consistente
1944	11756-OAX-1585	2002	Castro	García	Humberto	Olotillo		Aragón	Cuevas	Flavio	OAXACA	SANTA CATARINA JUQUILA	San Marcos Zacatepec	940	-97.35	16.1333	Consistente
1945	11757-OAX-1586	2002	Castro	García	Humberto	Olotillo	Tuxpeño	Aragón	Cuevas	Flavio	OAXACA	SANTA CATARINA JUQUILA	San Marcos Zacatepec	940	-97.35	16.1333	Consistente
1946	11758-OAX-1587	2002	Castro	García	Humberto	Olotillo		Aragón	Cuevas	Flavio	OAXACA	SANTA CATARINA JUQUILA	San Marcos Zacatepec	940	-97.35	16.1333	Consistente
1947	11761-OAX-1590	2002	Castro	García	Humberto	Olotillo		Aragón	Cuevas	Flavio	OAXACA	SANTA CATARINA JUQUILA	San Marcos Zacatepec	940	-97.35	16.1333	Consistente
1948	11722-OAX-1551	2002	Castro	García	Humberto	Tuxpeño	Olotillo	Aragón	Cuevas	Flavio	OAXACA	SANTA CATARINA JUQUILA	San José Ixtapan	930	-97.2667	16.3667	Consistente
1949	11749-OAX-1578	2002	Castro	García	Humberto	Tuxpeño		Aragón	Cuevas	Flavio	OAXACA	SAN MIGUEL PANIXTLAHUACA	San Miguel Panixtlahuaca	900	-97.3833	16.25	Consistente
1950	11751-OAX-1580	2002	Castro	García	Humberto	Tuxpeño		Aragón	Cuevas	Flavio	OAXACA	SAN MIGUEL PANIXTLAHUACA	San Miguel Panixtlahuaca	900	-97.3833	16.25	Consistente
1951	11752-OAX-1581	2002	Castro	García	Humberto	Tuxpeño		Aragón	Cuevas	Flavio	OAXACA	SAN MIGUEL PANIXTLAHUACA	San Miguel Panixtlahuaca	900	-97.3833	16.25	Consistente
1952	11754-OAX-1583	2002	Castro	García	Humberto	Tuxpeño		Aragón	Cuevas	Flavio	OAXACA	SANTA CATARINA JUQUILA	San Marcos Zacatepec	940	-97.35	16.1333	Consistente
1953	11759-OAX-1588	2002	Castro	García	Humberto	Tuxpeño	Olotillo	Aragón	Cuevas	Flavio	OAXACA	SANTA CATARINA JUQUILA	San Marcos Zacatepec	940	-97.35	16.1333	Consistente
1954	11760-OAX-1589	2002	Castro	García	Humberto	Tuxpeño	Olotillo	Aragón	Cuevas	Flavio	OAXACA	SANTA CATARINA JUQUILA	San Marcos Zacatepec	940	-97.35	16.1333	Consistente
1955	11780-OAX-1609	2002	Castro	García	Humberto	Tuxpeño	Tepecintle	Aragón	Cuevas	Flavio	OAXACA	SAN LORENZO TEXMELUCAN	El Arador	1537	-97.1667	16.5333	Consistente
1956	11762-OAX-1591	2002	Castro	García	Humberto	Mushito		Aragón	Cuevas	Flavio	OAXACA	SAN MIGUEL SUCHIXTEPEC	San Miguel Suchixtepec	2540	-96.4653	16.0917	Consistente
1957	11763-OAX-1592	2002	Castro	García	Humberto	Mushito		Aragón	Cuevas	Flavio	OAXACA	SAN MIGUEL SUCHIXTEPEC	San Miguel Suchixtepec	2540	-96.4653	16.0917	Consistente
1958	11764-OAX-1593	2002	Castro	García	Humberto	Mushito		Aragón	Cuevas	Flavio	OAXACA	SAN MIGUEL SUCHIXTEPEC	San Miguel Suchixtepec	2540	-96.4653	16.0917	Consistente
1959	11765-OAX-1594	2002	Castro	García	Humberto	Bolita		Aragón	Cuevas	Flavio	OAXACA	SAN ANTONIO HUITEPEC	San Francisco Yucucundo	2324	-97.1667	16.8833	Consistente
1960	11766-OAX-1595	2002	Castro	García	Humberto	Cónico		Aragón	Cuevas	Flavio	OAXACA	SAN VICENTE LACHIXIO	San Vicente Lachixio	2199	-97	16.6833	Consistente
1961	11768-OAX-1597	2002	Castro	García	Humberto	Cónico		Aragón	Cuevas	Flavio	OAXACA	SAN VICENTE LACHIXIO	San Vicente Lachixio	2199	-97	16.6833	Consistente
1962	11769-OAX-1598	2002	Castro	García	Humberto	Cónico		Aragón	Cuevas	Flavio	OAXACA	SAN VICENTE LACHIXIO	San Vicente Lachixio	2199	-97	16.6833	Consistente
1963	11772-OAX-1601	2002	Castro	García	Humberto	Cónico	Serrano Mixe	Aragón	Cuevas	Flavio	OAXACA	SAN PEDRO EL ALTO	La Cofradía	2780			Inconsistente
1964	11775-OAX-1604	2002	Castro	García	Humberto	Cónico		Aragón	Cuevas	Flavio	OAXACA	ZIMATLAN DE ALVAREZ	San Pedro El Alto	2425	-97.15	16.7	Consistente
1965	11776-OAX-1605	2002	Castro	García	Humberto	Cónico	Elotes Cónicos	Aragón	Cuevas	Flavio	OAXACA	ZIMATLAN DE ALVAREZ	San Pedro El Alto	2425	-97.15	16.7	Consistente
1966	11778-OAX-1607	2002	Castro	García	Humberto	Cónico		Aragón	Cuevas	Flavio	OAXACA	SAN VICENTE LACHIXIO	San Vicente Lachixio	2199	-97	16.6833	Consistente
1967	11767-OAX-1596	2002	Castro	García	Humberto	Elotes Cónicos		Aragón	Cuevas	Flavio	OAXACA	SAN VICENTE LACHIXIO	San Vicente Lachixio	2199	-97	16.6833	Consistente
1968	11771-OAX-1600	2002	Castro	García	Humberto	Elotes Cónicos		Aragón	Cuevas	Flavio	OAXACA	SAN VICENTE LACHIXIO	San Vicente Lachixio	2199	-97	16.6833	Consistente
1969	11773-OAX-1602	2002	Castro	García	Humberto	Elotes Cónicos	Serrano Mixe	Aragón	Cuevas	Flavio	OAXACA	SAN PEDRO EL ALTO	La Cofradía	2780			Inconsistente
1970	11774-OAX-1603	2002	Castro	García	Humberto	Elotes Cónicos	Serrano Mixe	Aragón	Cuevas	Flavio	OAXACA	ZIMATLAN DE ALVAREZ	San Pedro El Alto	2425	-97.15	16.7	Consistente
1971	11777-OAX-1606	2002	Castro	García	Humberto	Elotes Cónicos		Aragón	Cuevas	Flavio	OAXACA	SAN VICENTE LACHIXIO	San Vicente Lachixio	2199	-97	16.6833	Consistente
1972	11779-OAX-1608	2002	Castro	García	Humberto	Comiteco	Tepecintle	Aragón	Cuevas	Flavio	OAXACA	SAN LORENZO TEXMELUCAN	El Arador	1537	-97.1667	16.5333	Consistente
1973	11781-OAX-1610	2002	Castro	García	Humberto	Comiteco	Tepecintle	Aragón	Cuevas	Flavio	OAXACA	SAN LORENZO TEXMELUCAN	El Arador	1537	-97.1667	16.5333	Consistente
1974	11782-OAX-1611	2002	Castro	García	Humberto	Comiteco	Olotón	Aragón	Cuevas	Flavio	OAXACA	SAN LORENZO TEXMELUCAN	Río Talea	1914	-97.15	16.5	Consistente
1975	11783-OAX-1612	2002	Castro	García	Humberto	Comiteco	Olotón	Aragón	Cuevas	Flavio	OAXACA	SAN LORENZO TEXMELUCAN	Río Talea	1914	-97.15	16.5	Consistente
1976	11787-OAX-1616	2002	Castro	García	Humberto	Comiteco		Aragón	Cuevas	Flavio	OAXACA	SAN LORENZO TEXMELUCAN	La Ciénega, El Carrizal	1337	-97.2	16.5	Consistente
1977	11788-OAX-1617	2002	Castro	García	Humberto	Comiteco	Tepecintle	Aragón	Cuevas	Flavio	OAXACA	SAN LORENZO TEXMELUCAN	El Carrizal	1337	-97.2	16.5	Consistente
1978	11784-OAX-1613	2002	Castro	García	Humberto	Olotillo	Tepecintle	Aragón	Cuevas	Flavio	OAXACA	SAN LORENZO TEXMELUCAN	El Carrizal	1337	-97.2	16.5	Consistente
1979	11785-OAX-1614	2002	Castro	García	Humberto	Olotillo		Aragón	Cuevas	Flavio	OAXACA	SAN LORENZO TEXMELUCAN	La Ciénega, El Carrizal	1337	-97.2	16.5	Consistente
1980	11786-OAX-1615	2002	Castro	García	Humberto	Olotillo	Tepecintle	Aragón	Cuevas	Flavio	OAXACA	SAN LORENZO TEXMELUCAN	La Ciénega, El Carrizal	1337	-97.2	16.5	Consistente
1981	11789-OAX-1618	2002	Castro	García	Humberto	Olotillo	Tepecintle	Aragón	Cuevas	Flavio	OAXACA	SANTA CRUZ ZENZONTEPEC	Santa María Tlapanalquiahuitl	927	-97.5	16.4333	Consistente
1982	11790-OAX-1619	2002	Castro	García	Humberto	Olotillo	Tuxpeño	Aragón	Cuevas	Flavio	OAXACA	SANTA CRUZ ZENZONTEPEC	Santa María Tlapanalquiahuitl	927	-97.5	16.4333	Consistente
1983	11793-OAX-1622	2002	Castro	García	Humberto	Olotillo	Tuxpeño	Aragón	Cuevas	Flavio	OAXACA	SANTA CRUZ ZENZONTEPEC	Santa María Tlapanalquiahuitl	927	-97.5	16.4333	Consistente
1984	11797-OAX-1626	2002	Castro	García	Humberto	Olotillo		Aragón	Cuevas	Flavio	OAXACA	SANTA CRUZ ZENZONTEPEC	Santa María Tlapanalquiahuitl	927	-97.5	16.4333	Consistente
1985	11799-OAX-1628	2002	Castro	García	Humberto	Olotillo		Aragón	Cuevas	Flavio	OAXACA	SANTA CRUZ ZENZONTEPEC	Barrio de Abajo, Quinicuano	568	-97.5167	16.5167	Consistente
1986	11800-OAX-1629	2002	Castro	García	Humberto	Olotillo		Aragón	Cuevas	Flavio	OAXACA	SANTA CRUZ ZENZONTEPEC	Barrio de Abajo, Quinicuano	568	-97.5167	16.5167	Consistente
1987	11801-OAX-1630	2002	Castro	García	Humberto	Olotillo		Aragón	Cuevas	Flavio	OAXACA	SANTA CRUZ ZENZONTEPEC	Barrio de Abajo, Quinicuano	568	-97.5167	16.5167	Consistente
1988	11803-OAX-1632	2002	Castro	García	Humberto	Olotillo		Aragón	Cuevas	Flavio	OAXACA	SANTA CRUZ ZENZONTEPEC	Barrio de Abajo, Quinicuano	568	-97.5167	16.5167	Consistente
1989	11805-OAX-1634	2002	Castro	García	Humberto	Tuxpeño		Aragón	Cuevas	Flavio	OAXACA	SANTA CRUZ ZENZONTEPEC	Barrio de Abajo, Quinicuano	568	-97.5167	16.5167	Consistente
1990	11791-OAX-1620	2002	Castro	García	Humberto	Tuxpeño		Aragón	Cuevas	Flavio	OAXACA	SANTA CRUZ ZENZONTEPEC	Santa María Tlapanalquiahuitl	927	-97.5	16.4333	Consistente
1991	11812-OAX-1641	2002	Castro	García	Humberto	Mushito		Aragón	Cuevas	Flavio	OAXACA	PUTLA VILLA DE GUERRERO	San Andrés Chicahuaxtla	2446	-97.8333	17.15	Consistente
1992	11813-OAX-1642	2002	Castro	García	Humberto	Mushito		Aragón	Cuevas	Flavio	OAXACA	PUTLA VILLA DE GUERRERO	San Andrés Chicahuaxtla	2446	-97.8333	17.15	Consistente
1993	11814-OAX-1643	2002	Castro	García	Humberto	Mushito		Aragón	Cuevas	Flavio	OAXACA	PUTLA VILLA DE GUERRERO	San Andrés Chicahuaxtla	2446	-97.8333	17.15	Consistente
1994	11815-OAX-1644	2002	Castro	García	Humberto	Mushito	Serrano Mixe	Aragón	Cuevas	Flavio	OAXACA	PUTLA VILLA DE GUERRERO	Llano de Zaragoza	2496	-97.8167	17.1333	Consistente
1995	11816-OAX-1645	2002	Castro	García	Humberto	Mushito	Cónico	Aragón	Cuevas	Flavio	OAXACA	PUTLA VILLA DE GUERRERO	Llano de Zaragoza	2496	-97.8167	17.1333	Consistente
1996	11817-OAX-1646	2002	Castro	García	Humberto	Mushito	Cónico	Aragón	Cuevas	Flavio	OAXACA	PUTLA VILLA DE GUERRERO	Yosonduchi	2473	-97.8103	17.1414	Consistente
1997	11819-OAX-1648	2002	Castro	García	Humberto	Mushito	Cónico	Aragón	Cuevas	Flavio	OAXACA	PUTLA VILLA DE GUERRERO	Yosonduchi	2473	-97.8103	17.1414	Consistente
1998	11835-OAX-1664	2002	Castro	García	Humberto	Comiteco	Mushito	Aragón	Cuevas	Flavio	OAXACA	SAN MATEO RIO HONDO	San Mateo Río Hondo	2340	-96.4333	16.1333	Consistente
1999	11836-OAX-1665	2002	Castro	García	Humberto	Comiteco		Aragón	Cuevas	Flavio	OAXACA	SAN MATEO RIO HONDO	San Mateo Río Hondo	2340	-96.4333	16.1333	Consistente
2000	12071-OAX-1900	2005	Aragón	Cuevas	Flavio	Comiteco		Aragón	Cuevas	Flavio	OAXACA	SAN MIGUEL QUETZALTEPEC	San Miguel Quetzaltepec	1300	-95.7667	16.9833	Consistente
2001	12072-OAX-1901	2005	Aragón	Cuevas	Flavio	Comiteco	Olotón	Aragón	Cuevas	Flavio	OAXACA	SAN MIGUEL QUETZALTEPEC	San Miguel Quetzaltepec	1300	-95.7667	16.9833	Consistente
2002	12074-OAX-1903	2005	Aragón	Cuevas	Flavio	Comiteco	Olotón	Aragón	Cuevas	Flavio	OAXACA	SANTA MARIA ALOTEPEC	Santa María Alotepec	1500	-95.85	17.1	Consistente
2003	12033-OAX-1862	2005	Aragón	Cuevas	Flavio	Comiteco	Chalqueño	Aragón	Cuevas	Flavio	OAXACA	SANTIAGO XIACUI	Santiago Xiacui	2050	-96.4167	17.2833	Consistente
2004	12034-OAX-1863	2005	Aragón	Cuevas	Flavio	Comiteco	Mushito	Aragón	Cuevas	Flavio	OAXACA	SANTIAGO XIACUI	Santiago Xiacui	2050	-96.4167	17.2833	Consistente
2005	11818-OAX-1647	2002	Castro	García	Humberto	Elotes Cónicos		Aragón	Cuevas	Flavio	OAXACA	PUTLA VILLA DE GUERRERO	Yosonduchi	2473	-97.8103	17.1414	Consistente
2006	11820-OAX-1649	2002	Castro	García	Humberto	Elotes Cónicos		Aragón	Cuevas	Flavio	OAXACA	PUTLA VILLA DE GUERRERO	Yosonduchi	2473	-97.8103	17.1414	Consistente
2007	11823-OAX-1652	2002	Castro	García	Humberto	Elotes Cónicos		Aragón	Cuevas	Flavio	OAXACA	PUTLA VILLA DE GUERRERO	Miguel Hidalgo Chicahuaxtla	2559	-97.8333	17.1667	Consistente
2008	11828-OAX-1657	2002	Castro	García	Humberto	Elotes Cónicos		Aragón	Cuevas	Flavio	OAXACA	SAN MIGUEL SUCHIXTEPEC	San Miguel Suchixtepec	2540	-96.4653	16.0917	Consistente
2009	11850-OAX-1679	2002	Castro	García	Humberto	Elotes Cónicos		Aragón	Cuevas	Flavio	OAXACA	SAN SEBASTIAN RIO HONDO	San Sebastián Río Hondo	2560	-96.4367	16.2297	Consistente
2010	11987-OAX-1816	2005	Espinosa	Paz	Horacio	Elotes Cónicos		Aragón	Cuevas	Flavio	OAXACA	SANTIAGO COMALTEPEC	Santiago Comaltepec	2000	-96.55	17.5667	Consistente
2011	11988-OAX-1817	2005	Espinosa	Paz	Horacio	Elotes Cónicos	Serrano Mixe	Aragón	Cuevas	Flavio	OAXACA	SANTIAGO COMALTEPEC	Santiago Comaltepec	2000	-96.55	17.5667	Consistente
2012	11989-OAX-1818	2005	Espinosa	Paz	Horacio	Elotes Cónicos		Aragón	Cuevas	Flavio	OAXACA	SANTIAGO COMALTEPEC	Santiago Comaltepec	2000	-96.55	17.5667	Consistente
2013	11852-OAX-1681	2002	Castro	García	Humberto	Elotes Cónicos		Aragón	Cuevas	Flavio	OAXACA	PUTLA VILLA DE GUERRERO	Miguel Hidalgo Chicahuaxtla	2559	-97.8333	17.1667	Consistente
2014	11955-OAX-1784	2005	Castro	García	Humberto	Elotes Cónicos	Serrano Mixe	Aragón	Cuevas	Flavio	OAXACA	SANTA CATARINA LACHATAO	Benito Juárez	3000	-96.4833	17.1167	Consistente
2015	12007-OAX-1836	2005	Espinosa	Paz	Horacio	Elotes Cónicos		Aragón	Cuevas	Flavio	OAXACA	SAN JUAN ATEPEC	San Juan Atepec	2000	-96.5333	17.4333	Consistente
2016	11974-OAX-1803	2005	Castro	García	Humberto	Elotes Cónicos	Serrano Mixe	Aragón	Cuevas	Flavio	OAXACA	SANTA CATARINA IXTEPEJI	Yuvila	2400	-96.5689	17.1856	Consistente
2017	11966-OAX-1795	2005	Castro	García	Humberto	Elotes Cónicos		Aragón	Cuevas	Flavio	OAXACA	SANTA CATARINA LACHATAO	La Nevería	2600	-96.5167	17.1167	Consistente
2018	11985-OAX-1814	2005	Castro	García	Humberto	Elotes Cónicos		Aragón	Cuevas	Flavio	OAXACA	SANTA CATARINA LACHATAO	Latuvi	2400	-96.5	17.1833	Consistente
2019	11892-OAX-1721	2005	Aragón	Cuevas	Flavio	Elotes Occidentales		Aragón	Cuevas	Flavio	OAXACA	SANTA MARIA JACATEPEC	La Joya	93	-96.0167	17.8667	Consistente
2020	11894-OAX-1723	2005	Aragón	Cuevas	Flavio	Elotes Occidentales		Aragón	Cuevas	Flavio	OAXACA	SANTA MARIA JACATEPEC	La Joya	149	-96.0333	17.8667	Consistente
2021	11821-OAX-1650	2002	Castro	García	Humberto	Cónico	Mushito	Aragón	Cuevas	Flavio	OAXACA	PUTLA VILLA DE GUERRERO	Llano de Zaragoza	2496	-97.8167	17.1333	Consistente
2022	11822-OAX-1651	2002	Castro	García	Humberto	Cónico		Aragón	Cuevas	Flavio	OAXACA	PUTLA VILLA DE GUERRERO	Miguel Hidalgo Chicahuaxtla	2559	-97.8333	17.1667	Consistente
2023	11843-OAX-1672	2002	Castro	García	Humberto	Cónico		Aragón	Cuevas	Flavio	OAXACA	SAN SEBASTIAN RIO HONDO	Cieneguilla	2820	-96.3867	16.18	Consistente
2024	11845-OAX-1674	2002	Castro	García	Humberto	Cónico	Mushito	Aragón	Cuevas	Flavio	OAXACA	SAN SEBASTIAN RIO HONDO	Cieneguilla	2820	-96.3867	16.18	Consistente
2025	11846-OAX-1675	2002	Castro	García	Humberto	Cónico	Mushito	Aragón	Cuevas	Flavio	OAXACA	SAN SEBASTIAN RIO HONDO	San Sebastián Río Hondo	2560	-96.4367	16.2297	Consistente
2026	11847-OAX-1676	2002	Castro	García	Humberto	Cónico	Mushito	Aragón	Cuevas	Flavio	OAXACA	SAN SEBASTIAN RIO HONDO	San Sebastián Río Hondo	2560	-96.4367	16.2297	Consistente
2027	11848-OAX-1677	2002	Castro	García	Humberto	Cónico	Mushito	Aragón	Cuevas	Flavio	OAXACA	SAN SEBASTIAN RIO HONDO	San Sebastián Río Hondo	2560	-96.4367	16.2297	Consistente
2028	11851-OAX-1680	2002	Castro	García	Humberto	Cónico	Mushito	Aragón	Cuevas	Flavio	OAXACA	PUTLA VILLA DE GUERRERO	Miguel Hidalgo Chicahuaxtla	2559	-97.8333	17.1667	Consistente
2029	12008-OAX-1837	2002	Espinosa	Paz	Horacio	Mushito	Elotes Cónicos	Aragón	Cuevas	Flavio	OAXACA	SAN JUAN ATEPEC	San Juan Atepec	2000	-96.5333	17.4333	Consistente
2030	11824-OAX-1653	2002	Castro	García	Humberto	Mushito		Aragón	Cuevas	Flavio	OAXACA	SAN MIGUEL SUCHIXTEPEC	San Miguel Suchixtepec	2540	-96.4653	16.0917	Consistente
2031	11855-OAX-1684	2005	Aragón	Cuevas	Flavio	Tuxpeño		Aragón	Cuevas	Flavio	OAXACA	SAN LUCAS OJITLAN	Loma de Piedra	120	-96.4333	18.1	Consistente
2032	11857-OAX-1686	2005	Aragón	Cuevas	Flavio	Tuxpeño		Aragón	Cuevas	Flavio	OAXACA	SAN LUCAS OJITLAN	San Lucas Ojitlán	120	-96.4	18.0667	Consistente
2033	11860-OAX-1689	2005	Aragón	Cuevas	Flavio	Tuxpeño		Aragón	Cuevas	Flavio	OAXACA	SAN LUCAS OJITLAN	San José Lagunas	120	-96.3833	18.1167	Consistente
2034	11862-OAX-1691	2005	Aragón	Cuevas	Flavio	Tuxpeño		Aragón	Cuevas	Flavio	OAXACA	SAN LUCAS OJITLAN	San José Lagunas	120	-96.3833	18.1167	Consistente
2035	11865-OAX-1694	2005	Aragón	Cuevas	Flavio	Tuxpeño		Aragón	Cuevas	Flavio	OAXACA	SAN LUCAS OJITLAN	Loma de Piedra	50	-96.4333	18.1	Consistente
2036	11870-OAX-1699	2005	Aragón	Cuevas	Flavio	Tuxpeño	Tepecintle	Aragón	Cuevas	Flavio	OAXACA	SAN FELIPE USILA	San Felipe Usila	110	-96.5167	17.9	Consistente
2037	11882-OAX-1711	2005	Aragón	Cuevas	Flavio	Tuxpeño		Aragón	Cuevas	Flavio	OAXACA	SAN FELIPE USILA	Paso Escalera	94	-96.4833	17.9167	Consistente
2038	11885-OAX-1714	2005	Aragón	Cuevas	Flavio	Tuxpeño		Aragón	Cuevas	Flavio	OAXACA	SAN FELIPE JALAPA DE DIAZ	Sección de los Roque	180	-96.4983	18.1036	Consistente
2039	11886-OAX-1715	2005	Aragón	Cuevas	Flavio	Tuxpeño		Aragón	Cuevas	Flavio	OAXACA	SAN FELIPE JALAPA DE DIAZ	Sección de los Roque	180	-96.4983	18.1036	Consistente
2040	11888-OAX-1717	2005	Aragón	Cuevas	Flavio	Tuxpeño		Aragón	Cuevas	Flavio	OAXACA	SAN FELIPE JALAPA DE DIAZ	Sección de los Roque	180	-96.4983	18.1036	Consistente
2041	11889-OAX-1718	2005	Aragón	Cuevas	Flavio	Tuxpeño		Aragón	Cuevas	Flavio	OAXACA	SANTA MARIA JACATEPEC	Plan Juan Martínez	150	-96.0833	17.7667	Consistente
2042	11890-OAX-1719	2005	Aragón	Cuevas	Flavio	Tuxpeño		Aragón	Cuevas	Flavio	OAXACA	SANTA MARIA JACATEPEC	La Joya	80	-96.0167	17.8667	Consistente
2043	11895-OAX-1724	2005	Aragón	Cuevas	Flavio	Tuxpeño		Aragón	Cuevas	Flavio	OAXACA	SANTA MARIA JACATEPEC	La Joya	149	-96.0333	17.8667	Consistente
2044	11897-OAX-1726	2005	Aragón	Cuevas	Flavio	Tuxpeño		Aragón	Cuevas	Flavio	OAXACA	SANTA MARIA JACATEPEC	La Joya	149	-96.0333	17.8667	Consistente
2045	11931-OAX-1760	2005	Castro	García	Humberto	Tuxpeño		Aragón	Cuevas	Flavio	OAXACA	SAN JOSE CHILTEPEC	San José Chiltepec	390	-96.1667	17.95	Consistente
2046	11932-OAX-1761	2005	Castro	García	Humberto	Tuxpeño		Aragón	Cuevas	Flavio	OAXACA	SANTA MARIA JAXATEPEC	Rancho Faisan	53	-96.2339	17.8798	Consistente
2047	11933-OAX-1762	2005	Castro	García	Humberto	Tuxpeño		Aragón	Cuevas	Flavio	OAXACA	SANTA MARIA JAXATEPEC	Rancho Faisan	53	-96.2339	17.8798	Consistente
2048	12065-OAX-1894	2005	Aragón	Cuevas	Flavio	Tuxpeño		Aragón	Cuevas	Flavio	OAXACA	SAN MIGUEL QUETZALTEPEC	Chuxnaban ( San Juan Bosco Chuxnaban)	680	-95.8297	17.0181	Consistente
2049	12066-OAX-1895	2005	Aragón	Cuevas	Flavio	Tuxpeño		Aragón	Cuevas	Flavio	OAXACA	SAN MIGUEL QUETZALTEPEC	Chuxnaban ( San Juan Bosco Chuxnaban)	680	-95.8297	17.0181	Consistente
2050	11946-OAX-1775	2005	Castro	García	Humberto	Tuxpeño		Aragón	Cuevas	Flavio	OAXACA	SAN JUAN GUICHICOVI	El Zacatal	600	-95.2	16.9333	Consistente
2051	11948-OAX-1777	2005	Castro	García	Humberto	Tuxpeño		Aragón	Cuevas	Flavio	OAXACA	SAN JUAN GUICHICOVI	El Zacatal	600	-95.2	16.9333	Consistente
2052	11858-OAX-1687	2005	Aragón	Cuevas	Flavio	Olotillo		Aragón	Cuevas	Flavio	OAXACA	SAN LUCAS OJITLAN	San José Lagunas	9999	-96.4	18.0667	Consistente
2053	11859-OAX-1688	2005	Aragón	Cuevas	Flavio	Olotillo		Aragón	Cuevas	Flavio	OAXACA	SAN LUCAS OJITLAN	San José Lagunas	120	-96.3833	18.1167	Consistente
2054	11861-OAX-1690	2005	Aragón	Cuevas	Flavio	Olotillo		Aragón	Cuevas	Flavio	OAXACA	SAN LUCAS OJITLAN	San José Lagunas	120	-96.3833	18.1167	Consistente
2055	11863-OAX-1692	2005	Aragón	Cuevas	Flavio	Olotillo		Aragón	Cuevas	Flavio	OAXACA	SAN LUCAS OJITLAN	San José Lagunas	120	-96.3833	18.1167	Consistente
2056	11864-OAX-1693	2005	Aragón	Cuevas	Flavio	Olotillo		Aragón	Cuevas	Flavio	OAXACA	SAN LUCAS OJITLAN	San José Lagunas	120	-96.3833	18.1167	Consistente
2057	11881-OAX-1710	2005	Aragón	Cuevas	Flavio	Olotillo		Aragón	Cuevas	Flavio	OAXACA	SAN FELIPE USILA	Arroyo Iguana	125	-96.5	17.9	Consistente
2058	11891-OAX-1720	2005	Aragón	Cuevas	Flavio	Olotillo		Aragón	Cuevas	Flavio	OAXACA	SANTA MARIA JACATEPEC	La Joya	93	-96.0167	17.8667	Consistente
2059	11893-OAX-1722	2005	Aragón	Cuevas	Flavio	Olotillo		Aragón	Cuevas	Flavio	OAXACA	SANTA MARIA JACATEPEC	La Joya	149	-96.0333	17.8667	Consistente
2060	11896-OAX-1725	2005	Aragón	Cuevas	Flavio	Olotillo		Aragón	Cuevas	Flavio	OAXACA	SANTA MARIA JACATEPEC	La Joya	149	-96.0333	17.8667	Consistente
2061	11940-OAX-1769	2005	Castro	García	Humberto	Olotillo		Aragón	Cuevas	Flavio	OAXACA	SAN JUAN GUICHICOVI	Chocolate	270	-95.0833	16.9333	Consistente
2062	11941-OAX-1770	2005	Castro	García	Humberto	Olotillo		Aragón	Cuevas	Flavio	OAXACA	SAN JUAN GUICHICOVI	Chocolate	270	-95.0833	16.9333	Consistente
2063	11867-OAX-1696	2005	Aragón	Cuevas	Flavio	Vandeño		Aragón	Cuevas	Flavio	OAXACA	SAN FELIPE USILA	Arroyo Tambor	80	-96.4667	17.9333	Consistente
2064	11915-OAX-1744	2005	Aragón	Cuevas	Flavio	Nal-tel		Aragón	Cuevas	Flavio	OAXACA	SAN JUAN COMALTEPEC	San Juan Comaltepec	646	-95.9833	17.3333	Consistente
2065	11921-OAX-1750	2005	Aragón	Cuevas	Flavio	Nal-tel		Aragón	Cuevas	Flavio	OAXACA	SANTIAGO CHOAPAM	Santiago Choapam	1000	-95.9167	17.3667	Consistente
2066	11922-OAX-1751	2005	Aragón	Cuevas	Flavio	Nal-tel		Aragón	Cuevas	Flavio	OAXACA	SANTIAGO CHOAPAM	Santiago Choapam	1000	-95.9167	17.3667	Consistente
2067	12077-OAX-1906	2005	Aragón	Cuevas	Flavio	Nal-tel		Aragón	Cuevas	Flavio	OAXACA	SANTA MARIA ALOTEPEC	Santa María Alotepec	1500	-95.85	17.1	Consistente
2068	11942-OAX-1771	2005	Castro	García	Humberto	Zapalote Grande		Aragón	Cuevas	Flavio	OAXACA	SAN JUAN GUICHICOVI	Chocolate	270	-95.0833	16.9333	Consistente
2069	11943-OAX-1772	2005	Castro	García	Humberto	Zapalote Grande		Aragón	Cuevas	Flavio	OAXACA	SAN JUAN GUICHICOVI	Chocolate	270	-95.0833	16.9333	Consistente
2070	11944-OAX-1773	2005	Castro	García	Humberto	Zapalote Grande		Aragón	Cuevas	Flavio	OAXACA	SAN JUAN GUICHICOVI	Chocolate	270	-95.0833	16.9333	Consistente
2071	11951-OAX-1780	2005	Castro	García	Humberto	Cónico		Aragón	Cuevas	Flavio	OAXACA	SANTA CATARINA LACHATAO	Benito Juárez	3000	-96.4833	17.1167	Consistente
2072	11952-OAX-1781	2005	Castro	García	Humberto	Cónico		Aragón	Cuevas	Flavio	OAXACA	SANTA CATARINA LACHATAO	Benito Juárez	3000	-96.4833	17.1167	Consistente
2073	11953-OAX-1782	2005	Castro	García	Humberto	Cónico		Aragón	Cuevas	Flavio	OAXACA	SANTA CATARINA LACHATAO	Benito Juárez	3000	-96.4833	17.1167	Consistente
2074	11954-OAX-1783	2005	Castro	García	Humberto	Cónico		Aragón	Cuevas	Flavio	OAXACA	SANTA CATARINA LACHATAO	Benito Juárez	3000	-96.4833	17.1167	Consistente
2075	11956-OAX-1785	2005	Castro	García	Humberto	Cónico		Aragón	Cuevas	Flavio	OAXACA	SANTA CATARINA LACHATAO	Benito Juárez	3000	-96.4833	17.1167	Consistente
2076	11958-OAX-1787	2005	Castro	García	Humberto	Cónico		Aragón	Cuevas	Flavio	OAXACA	SANTA CATARINA LACHATAO	Benito Juárez	3000	-96.4833	17.1167	Consistente
2077	11959-OAX-1788	2005	Castro	García	Humberto	Cónico		Aragón	Cuevas	Flavio	OAXACA	SANTA CATARINA LACHATAO	Benito Juárez	3000	-96.4833	17.1167	Consistente
2078	11960-OAX-1789	2005	Castro	García	Humberto	Cónico		Aragón	Cuevas	Flavio	OAXACA	SANTA CATARINA LACHATAO	Benito Juárez	3000	-96.4833	17.1167	Consistente
2079	11961-OAX-1790	2005	Castro	García	Humberto	Cónico		Aragón	Cuevas	Flavio	OAXACA	SANTA CATARINA LACHATAO	Benito Juárez	3000	-96.4833	17.1167	Consistente
2080	11962-OAX-1791	2005	Castro	García	Humberto	Cónico		Aragón	Cuevas	Flavio	OAXACA	SANTA CATARINA LACHATAO	Benito Juárez	3000	-96.4833	17.1167	Consistente
2081	11963-OAX-1792	2005	Castro	García	Humberto	Cónico		Aragón	Cuevas	Flavio	OAXACA	SANTA CATARINA LACHATAO	La Nevería	2600	-96.5167	17.1167	Consistente
2082	11964-OAX-1793	2005	Castro	García	Humberto	Cónico		Aragón	Cuevas	Flavio	OAXACA	SANTA CATARINA LACHATAO	La Nevería	2600	-96.5167	17.1167	Consistente
2083	11965-OAX-1794	2005	Castro	García	Humberto	Cónico		Aragón	Cuevas	Flavio	OAXACA	SANTA CATARINA LACHATAO	La Nevería	2600	-96.5167	17.1167	Consistente
2084	11967-OAX-1796	2005	Castro	García	Humberto	Cónico		Aragón	Cuevas	Flavio	OAXACA	SANTA CATARINA LACHATAO	La Nevería	2600	-96.5167	17.1167	Consistente
2085	11968-OAX-1797	2005	Castro	García	Humberto	Cónico		Aragón	Cuevas	Flavio	OAXACA	SANTA CATARINA LACHATAO	La Nevería	2600	-96.5167	17.1167	Consistente
2086	11969-OAX-1798	2005	Castro	García	Humberto	Cónico		Aragón	Cuevas	Flavio	OAXACA	SANTA CATARINA LACHATAO	La Nevería	2600	-96.5167	17.1167	Consistente
2087	11970-OAX-1799	2005	Castro	García	Humberto	Cónico		Aragón	Cuevas	Flavio	OAXACA	SANTA CATARINA IXTEPEJI	Yuvila	2400	-96.5689	17.1856	Consistente
2088	11971-OAX-1800	2005	Castro	García	Humberto	Cónico		Aragón	Cuevas	Flavio	OAXACA	SANTA CATARINA IXTEPEJI	Yuvila	2400	-96.5689	17.1856	Consistente
2089	11972-OAX-1801	2005	Castro	García	Humberto	Cónico		Aragón	Cuevas	Flavio	OAXACA	SANTA CATARINA IXTEPEJI	Yuvila	2400	-96.5689	17.1856	Consistente
2090	11973-OAX-1802	2005	Castro	García	Humberto	Cónico		Aragón	Cuevas	Flavio	OAXACA	SANTA CATARINA IXTEPEJI	Yuvila	2400	-96.5689	17.1856	Consistente
2091	11975-OAX-1804	2005	Castro	García	Humberto	Cónico		Aragón	Cuevas	Flavio	OAXACA	SANTA CATARINA IXTEPEJI	Yuvila	2400	-96.5689	17.1856	Consistente
2092	11976-OAX-1805	2005	Castro	García	Humberto	Cónico		Aragón	Cuevas	Flavio	OAXACA	SANTA CATARINA IXTEPEJI	Yuvila	2400	-96.5689	17.1856	Consistente
2093	11977-OAX-1806	2005	Castro	García	Humberto	Cónico		Aragón	Cuevas	Flavio	OAXACA	SANTA CATARINA LACHATAO	Latuvi	2400	-96.5	17.1833	Consistente
2094	11978-OAX-1807	2005	Castro	García	Humberto	Cónico		Aragón	Cuevas	Flavio	OAXACA	SANTA CATARINA LACHATAO	Latuvi	2400	-96.5	17.1833	Consistente
2095	11979-OAX-1808	2005	Castro	García	Humberto	Cónico		Aragón	Cuevas	Flavio	OAXACA	SANTA CATARINA LACHATAO	Latuvi	2400	-96.5	17.1833	Consistente
2096	11980-OAX-1809	2005	Castro	García	Humberto	Cónico		Aragón	Cuevas	Flavio	OAXACA	SANTA CATARINA LACHATAO	Latuvi	2400	-96.5	17.1833	Consistente
2097	11981-OAX-1810	2005	Castro	García	Humberto	Cónico		Aragón	Cuevas	Flavio	OAXACA	SANTA CATARINA LACHATAO	Latuvi	2400	-96.5	17.1833	Consistente
2098	11982-OAX-1811	2005	Castro	García	Humberto	Cónico		Aragón	Cuevas	Flavio	OAXACA	SANTA CATARINA LACHATAO	Latuvi	2400	-96.5	17.1833	Consistente
2099	11983-OAX-1812	2005	Castro	García	Humberto	Cónico		Aragón	Cuevas	Flavio	OAXACA	SANTA CATARINA LACHATAO	Latuvi	2400	-96.5	17.1833	Consistente
2100	11984-OAX-1813	2005	Castro	García	Humberto	Cónico		Aragón	Cuevas	Flavio	OAXACA	SANTA CATARINA LACHATAO	Latuvi	2400	-96.5	17.1833	Consistente
2101	11986-OAX-1815	2005	Castro	García	Humberto	Cónico		Aragón	Cuevas	Flavio	OAXACA	SANTA CATARINA LACHATAO	Latuvi	2400	-96.5	17.1833	Consistente
2102	11990-OAX-1819	2005	Espinosa	Paz	Horacio	Cónico		Aragón	Cuevas	Flavio	OAXACA	SANTIAGO COMALTEPEC	Santiago Comaltepec	2000	-96.55	17.5667	Consistente
2103	11991-OAX-1820	2005	Espinosa	Paz	Horacio	Cónico		Aragón	Cuevas	Flavio	OAXACA	SANTIAGO COMALTEPEC	Santiago Comaltepec	2000	-96.55	17.5667	Consistente
2104	11992-OAX-1821	2005	Espinosa	Paz	Horacio	Cónico		Aragón	Cuevas	Flavio	OAXACA	SANTIAGO COMALTEPEC	Santiago Comaltepec	2000	-96.55	17.5667	Consistente
2105	11993-OAX-1822	2005	Espinosa	Paz	Horacio	Cónico		Aragón	Cuevas	Flavio	OAXACA	SANTIAGO COMALTEPEC	Santiago Comaltepec	2000	-96.55	17.5667	Consistente
2106	11994-OAX-1823	2005	Espinosa	Paz	Horacio	Cónico		Aragón	Cuevas	Flavio	OAXACA	SANTIAGO COMALTEPEC	Santiago Comaltepec	2000	-96.55	17.5667	Consistente
2107	11995-OAX-1824	2005	Espinosa	Paz	Horacio	Cónico		Aragón	Cuevas	Flavio	OAXACA	SANTIAGO COMALTEPEC	Santiago Comaltepec	2000	-96.55	17.5667	Consistente
2108	11996-OAX-1825	2005	Espinosa	Paz	Horacio	Cónico		Aragón	Cuevas	Flavio	OAXACA	SANTIAGO COMALTEPEC	Santiago Comaltepec	2000	-96.55	17.5667	Consistente
2109	11997-OAX-1826	2005	Espinosa	Paz	Horacio	Cónico		Aragón	Cuevas	Flavio	OAXACA	SANTIAGO COMALTEPEC	Santiago Comaltepec	2000	-96.55	17.5667	Consistente
2110	11999-OAX-1828	2005	Espinosa	Paz	Horacio	Cónico		Aragón	Cuevas	Flavio	OAXACA	SAN JUAN ATEPEC	San Juan Atepec	2000	-96.5333	17.4333	Consistente
2111	12000-OAX-1829	2005	Espinosa	Paz	Horacio	Cónico		Aragón	Cuevas	Flavio	OAXACA	SAN JUAN ATEPEC	San Juan Atepec	2000	-96.5333	17.4333	Consistente
2112	12001-OAX-1830	2005	Espinosa	Paz	Horacio	Cónico		Aragón	Cuevas	Flavio	OAXACA	SAN JUAN ATEPEC	San Juan Atepec	2000	-96.5333	17.4333	Consistente
2113	12002-OAX-1831	2005	Espinosa	Paz	Horacio	Cónico		Aragón	Cuevas	Flavio	OAXACA	SAN JUAN ATEPEC	San Juan Atepec	2000	-96.5333	17.4333	Consistente
2114	12004-OAX-1833	2005	Espinosa	Paz	Horacio	Cónico		Aragón	Cuevas	Flavio	OAXACA	SAN JUAN ATEPEC	San Juan Atepec	2000	-96.5333	17.4333	Consistente
2115	12013-OAX-1842	2005	Espinosa	Paz	Horacio	Cónico		Aragón	Cuevas	Flavio	OAXACA	SANTA MARIA JALTIANGUIS	Santa María Jaltianguis	2040	-96.5333	17.3667	Consistente
2116	12014-OAX-1843	2005	Espinosa	Paz	Horacio	Cónico		Aragón	Cuevas	Flavio	OAXACA	SANTA MARIA JALTIANGUIS	Santa María Jaltianguis	2040	-96.5333	17.3667	Consistente
2117	12015-OAX-1844	2005	Espinosa	Paz	Horacio	Cónico		Aragón	Cuevas	Flavio	OAXACA	SANTA MARIA JALTIANGUIS	Santa María Jaltianguis	2040	-96.5333	17.3667	Consistente
2118	12016-OAX-1845	2005	Espinosa	Paz	Horacio	Cónico		Aragón	Cuevas	Flavio	OAXACA	SANTA MARIA JALTIANGUIS	Santa María Jaltianguis	2040	-96.5333	17.3667	Consistente
2119	12017-OAX-1846	2005	Aragón	Cuevas	Flavio	Cónico		Aragón	Cuevas	Flavio	OAXACA	CAPULALPAM DE MENDEZ	Capulálpam de Méndez	2160	-96.45	17.3	Consistente
2120	12018-OAX-1847	2005	Aragón	Cuevas	Flavio	Cónico		Aragón	Cuevas	Flavio	OAXACA	CAPULALPAM DE MENDEZ	Capulálpam de Méndez	2160	-96.45	17.3	Consistente
2121	11269-OAX-1098	1999	Aragón	Cuevas	Flavio	Serrano Mixe		Aragón	Cuevas	Flavio	OAXACA	ASUNCION CACALOTEPEC	Asunción Cacalotepec	2050	-95.95	17.0333	Consistente
2122	11271-OAX-1100	1999	Aragón	Cuevas	Flavio	Serrano Mixe		Aragón	Cuevas	Flavio	OAXACA	ASUNCION CACALOTEPEC	Asunción Cacalotepec	2050	-95.95	17.0333	Consistente
2123	11273-OAX-1102	1999	Aragón	Cuevas	Flavio	Serrano Mixe	Chiquito	Aragón	Cuevas	Flavio	OAXACA	ASUNCION CACALOTEPEC	Asunción Cacalotepec	2050	-95.95	17.0333	Consistente
2124	11275-OAX-1104	1999	Aragón	Cuevas	Flavio	Serrano Mixe		Aragón	Cuevas	Flavio	OAXACA	ASUNCION CACALOTEPEC	Asunción Cacalotepec	2050	-95.95	17.0333	Consistente
2125	11283-OAX-1112	1999	Aragón	Cuevas	Flavio	Serrano Mixe		Aragón	Cuevas	Flavio	OAXACA	SANTA MARIA TEPANTLALI	Santa María Tepantlali	1900	-96.0167	17	Consistente
2126	11288-OAX-1117	1999	Aragón	Cuevas	Flavio	Serrano Mixe		Aragón	Cuevas	Flavio	OAXACA	SANTA MARIA TLAHUITOLTEPEC	Rancho Texas	2500	-96.0167	17.1	Consistente
2127	11289-OAX-1118	1999	Aragón	Cuevas	Flavio	Serrano Mixe		Aragón	Cuevas	Flavio	OAXACA	SANTA MARIA TLAHUITOLTEPEC	Rancho Texas	2500	-96.0167	17.1	Consistente
2128	11290-OAX-1119	1999	Aragón	Cuevas	Flavio	Serrano Mixe		Aragón	Cuevas	Flavio	OAXACA	SANTA MARIA TLAHUITOLTEPEC	Rancho Texas	2500	-96.0167	17.1	Consistente
2129	11291-OAX-1120	1999	Aragón	Cuevas	Flavio	Serrano Mixe		Aragón	Cuevas	Flavio	OAXACA	SANTA MARIA TLAHUITOLTEPEC	Rancho Texas	2500	-96.0167	17.1	Consistente
2130	11292-OAX-1121	1999	Aragón	Cuevas	Flavio	Serrano Mixe		Aragón	Cuevas	Flavio	OAXACA	SANTA MARIA TLAHUITOLTEPEC	Rancho Texas	2500	-96.0167	17.1	Consistente
2131	11293-OAX-1122	1999	Aragón	Cuevas	Flavio	Serrano Mixe		Aragón	Cuevas	Flavio	OAXACA	SANTA MARIA TLAHUITOLTEPEC	Rancho Texas	2500	-96.0167	17.1	Consistente
2132	11295-OAX-1124	1999	Aragón	Cuevas	Flavio	Serrano Mixe		Aragón	Cuevas	Flavio	OAXACA	SANTA MARIA TLAHUITOLTEPEC	Santa María Yacochi	2500	-96.05	17.1333	Consistente
2133	11296-OAX-1125	1999	Aragón	Cuevas	Flavio	Serrano Mixe		Aragón	Cuevas	Flavio	OAXACA	SANTA MARIA TLAHUITOLTEPEC	Santa María Yacochi	2500	-96.05	17.1333	Consistente
2134	11297-OAX-1126	1999	Aragón	Cuevas	Flavio	Serrano Mixe		Aragón	Cuevas	Flavio	OAXACA	SANTA MARIA TLAHUITOLTEPEC	Santa María Yacochi	2500	-96.05	17.1333	Consistente
2135	11298-OAX-1127	1999	Aragón	Cuevas	Flavio	Serrano Mixe		Aragón	Cuevas	Flavio	OAXACA	SANTA MARIA TLAHUITOLTEPEC	Santa María Yacochi	2500	-96.05	17.1333	Consistente
2136	11302-OAX-1131	1999	Aragón	Cuevas	Flavio	Serrano Mixe		Aragón	Cuevas	Flavio	OAXACA	TOTONTEPEC VILLA DE MORELOS	Totontepec, Villa de Morelos	1950	-96.0167	17.25	Consistente
2137	11304-OAX-1133	1999	Aragón	Cuevas	Flavio	Serrano Mixe	Chiquito	Aragón	Cuevas	Flavio	OAXACA	TOTONTEPEC VILLA DE MORELOS	Totontepec, Villa de Morelos	1950	-96.0167	17.25	Consistente
2138	11311-OAX-1140	1999	Aragón	Cuevas	Flavio	Serrano Mixe	Comiteco	Aragón	Cuevas	Flavio	OAXACA	TOTONTEPEC VILLA DE MORELOS	Totontepec, Villa de Morelos	1950	-96.0167	17.25	Consistente
2139	11314-OAX-1143	1999	Aragón	Cuevas	Flavio	Serrano Mixe	Olotón	Aragón	Cuevas	Flavio	OAXACA	TOTONTEPEC VILLA DE MORELOS	Totontepec, Villa de Morelos	2050	-96.0167	17.25	Consistente
2140	11563-OAX-1392	2002	Castro	García	Humberto	Negrito		Aragón	Cuevas	Flavio	OAXACA	CHALCATONGO DE HIDALGO	Chalcatongo de Hidalgo	2420	-97.5667	17.0333	Consistente
2141	11565-OAX-1394	2002	Castro	García	Humberto	Negrito		Aragón	Cuevas	Flavio	OAXACA	CHALCATONGO DE HIDALGO	Progreso	2420	-97.5667	17.0333	Consistente
2142	11671-OAX-1500	2002	Castro	García	Humberto	Negrito		Aragón	Cuevas	Flavio	OAXACA	ZIMATLAN DE ALVAREZ	Santiago Clavelillas	2750	-96.9277	16.932	Consistente
2143	11770-OAX-1599	2002	Castro	García	Humberto	Negrito		Aragón	Cuevas	Flavio	OAXACA	SAN VICENTE LACHIXIO	San Vicente Lachixio	2199	-97	16.6833	Consistente
2144	11808-OAX-1637	2002	Castro	García	Humberto	Serrano Mixe		Aragón	Cuevas	Flavio	OAXACA	PUTLA VILLA DE GUERRERO	Santo Domingo del Estado	2446	-97.8333	17.15	Consistente
2145	11957-OAX-1786	2005	Castro	García	Humberto	Serrano Mixe		Aragón	Cuevas	Flavio	OAXACA	SANTA CATARINA LACHATAO	Benito Juárez	3000	-96.4833	17.1167	Consistente
2146	12020-OAX-1849	2005	Aragón	Cuevas	Flavio	Serrano Mixe		Aragón	Cuevas	Flavio	OAXACA	CAPULALPAM DE MENDEZ	Capulálpam de Méndez	2160	-96.45	17.3	Consistente
2147	12023-OAX-1852	2005	Aragón	Cuevas	Flavio	Serrano Mixe		Aragón	Cuevas	Flavio	OAXACA	CAPULALPAM DE MENDEZ	Capulálpam de Méndez	2160	-96.45	17.3	Consistente
2148	12035-OAX-1864	2005	Aragón	Cuevas	Flavio	Serrano Mixe		Aragón	Cuevas	Flavio	OAXACA	SANTIAGO XIACUI	Santiago Xiacui	2050	-96.4167	17.2833	Consistente
2149	12037-OAX-1866	2005	Aragón	Cuevas	Flavio	Serrano Mixe		Aragón	Cuevas	Flavio	OAXACA	SANTIAGO XIACUI	Santiago Xiacui	2050	-96.4167	17.2833	Consistente
2150	11614-OAX-1443	2002	Castro	García	Humberto	Serrano Mixe		Aragón	Cuevas	Flavio	OAXACA	ZIMATLAN DE ALVAREZ	Santiago Clavelillas	2750	-96.9277	16.932	Consistente
2151	1778-GTO-45	1945	Cuevas	Ríos	Anastacio	Celaya		Cuevas	Ríos	Anastacio	GUANAJUATO	COMONFORT	Neutlas	2001	-100.85	20.6833	Consistente
2152	4115-MEX-714	1972	López	Herrera	Agustín	Chalqueño		López	Herrera	Agustín	ESTADO DE MEXICO	CHALCO	San Gregorio Cuatzingo	2250	-98.9	19.25	Consistente
2153	4117-MEX-716	1971	López	Herrera	Agustín	ND		López	Herrera	Agustín	ESTADO DE MEXICO	CHALCO	San Gregorio Cuatzingo	2250	-98.9	19.25	Consistente
2154	4016-MEX-615	1972	Muñoz	Orozco	Abel	Chalqueño		Muñoz	Orozco	Abel	ESTADO DE MEXICO	OZUMBA	San Vicente Chimalhuacán	2250	-98.8016	19.0231	Consistente
2155	4062-MEX-661	1972	Muñoz	Orozco	Abel	Chalqueño		Muñoz	Orozco	Abel	ESTADO DE MEXICO	COCOTITLAN	Ejido Cocotitlán	2270	-98.8432	19.2104	Consistente
2156	4065-MEX-664	1972	Muñoz	Orozco	Abel	Chalqueño		Muñoz	Orozco	Abel	ESTADO DE MEXICO	AYAPANGO	Mihuacan	2500	-98.8	19.1333	Consistente
2157	4038-MEX-637	1972	Muñoz	Orozco	Abel	Chalqueño		Muñoz	Orozco	Abel	ESTADO DE MEXICO	CHALCO	Ejido Santiago Zula	2280	-98.8988	19.239	Consistente
2158	12019-OAX-1848	2005	Aragón	Cuevas	Flavio	Cónico		Aragón	Cuevas	Flavio	OAXACA	CAPULALPAM DE MENDEZ	Capulálpam de Méndez	2160	-96.45	17.3	Consistente
2159	12021-OAX-1850	2005	Aragón	Cuevas	Flavio	Cónico		Aragón	Cuevas	Flavio	OAXACA	CAPULALPAM DE MENDEZ	Capulálpam de Méndez	2160	-96.45	17.3	Consistente
2160	12022-OAX-1851	2005	Aragón	Cuevas	Flavio	Cónico		Aragón	Cuevas	Flavio	OAXACA	CAPULALPAM DE MENDEZ	Capulálpam de Méndez	2160	-96.45	17.3	Consistente
2161	12024-OAX-1853	2005	Aragón	Cuevas	Flavio	Cónico		Aragón	Cuevas	Flavio	OAXACA	CAPULALPAM DE MENDEZ	Capulálpam de Méndez	2160	-96.45	17.3	Consistente
2162	12025-OAX-1854	2005	Aragón	Cuevas	Flavio	Cónico		Aragón	Cuevas	Flavio	OAXACA	CAPULALPAM DE MENDEZ	Capulálpam de Méndez	2160	-96.45	17.3	Consistente
2163	12026-OAX-1855	2005	Aragón	Cuevas	Flavio	Cónico		Aragón	Cuevas	Flavio	OAXACA	CAPULALPAM DE MENDEZ	Capulálpam de Méndez	2160	-96.45	17.3	Consistente
2164	12027-OAX-1856	2005	Aragón	Cuevas	Flavio	Cónico		Aragón	Cuevas	Flavio	OAXACA	CAPULALPAM DE MENDEZ	Capulálpam de Méndez	2160	-96.45	17.3	Consistente
2165	12028-OAX-1857	2005	Aragón	Cuevas	Flavio	Cónico		Aragón	Cuevas	Flavio	OAXACA	CAPULALPAM DE MENDEZ	Capulálpam de Méndez	2160	-96.45	17.3	Consistente
2166	12029-OAX-1858	2005	Aragón	Cuevas	Flavio	Cónico		Aragón	Cuevas	Flavio	OAXACA	CAPULALPAM DE MENDEZ	Capulálpam de Méndez	2160	-96.45	17.3	Consistente
2167	12030-OAX-1859	2005	Aragón	Cuevas	Flavio	Cónico		Aragón	Cuevas	Flavio	OAXACA	CAPULALPAM DE MENDEZ	Capulálpam de Méndez	2160	-96.45	17.3	Consistente
2168	12036-OAX-1865	2005	Aragón	Cuevas	Flavio	Cónico		Aragón	Cuevas	Flavio	OAXACA	SANTIAGO XIACUI	Santiago Xiacui	2050	-96.4167	17.2833	Consistente
2169	12038-OAX-1867	2005	Aragón	Cuevas	Flavio	Cónico		Aragón	Cuevas	Flavio	OAXACA	SANTIAGO XIACUI	Santiago Xiacui	2050	-96.4167	17.2833	Consistente
2170	12039-OAX-1868	2005	Aragón	Cuevas	Flavio	Cónico		Aragón	Cuevas	Flavio	OAXACA	SANTIAGO XIACUI	Santiago Xiacui	2050	-96.4167	17.2833	Consistente
2171	12040-OAX-1869	2005	Aragón	Cuevas	Flavio	Cónico		Aragón	Cuevas	Flavio	OAXACA	IXTLAN DE JUAREZ	Ixtlán de Juárez	2113	-96.4833	17.3333	Consistente
2172	12042-OAX-1871	2005	Aragón	Cuevas	Flavio	Cónico		Aragón	Cuevas	Flavio	OAXACA	IXTLAN DE JUAREZ	Ixtlán de Juárez	2113	-96.4833	17.3333	Consistente
2173	12043-OAX-1872	2005	Aragón	Cuevas	Flavio	Cónico		Aragón	Cuevas	Flavio	OAXACA	IXTLAN DE JUAREZ	Ixtlán de Juárez	2113	-96.4833	17.3333	Consistente
2174	12044-OAX-1873	2005	Aragón	Cuevas	Flavio	Cónico		Aragón	Cuevas	Flavio	OAXACA	IXTLAN DE JUAREZ	Ixtlán de Juárez	2113	-96.4833	17.3333	Consistente
2175	12045-OAX-1874	2005	Aragón	Cuevas	Flavio	Cónico		Aragón	Cuevas	Flavio	OAXACA	IXTLAN DE JUAREZ	Ixtlán de Juárez	2113	-96.4833	17.3333	Consistente
2176	12046-OAX-1875	2005	Aragón	Cuevas	Flavio	Cónico		Aragón	Cuevas	Flavio	OAXACA	IXTLAN DE JUAREZ	Ixtlán de Juárez	2113	-96.4833	17.3333	Consistente
2177	12047-OAX-1876	2005	Aragón	Cuevas	Flavio	Cónico		Aragón	Cuevas	Flavio	OAXACA	IXTLAN DE JUAREZ	Ixtlán de Juárez	2113	-96.4833	17.3333	Consistente
2178	12048-OAX-1877	2005	Aragón	Cuevas	Flavio	Cónico		Aragón	Cuevas	Flavio	OAXACA	IXTLAN DE JUAREZ	Ixtlán de Juárez	2113	-96.4833	17.3333	Consistente
2179	12049-OAX-1878	2005	Aragón	Cuevas	Flavio	Cónico		Aragón	Cuevas	Flavio	OAXACA	IXTLAN DE JUAREZ	Ixtlán de Juárez	2113	-96.4833	17.3333	Consistente
2180	12050-OAX-1879	2005	Aragón	Cuevas	Flavio	Cónico		Aragón	Cuevas	Flavio	OAXACA	IXTLAN DE JUAREZ	Ixtlán de Juárez	2113	-96.4833	17.3333	Consistente
2181	12051-OAX-1880	2005	Aragón	Cuevas	Flavio	Cónico		Aragón	Cuevas	Flavio	OAXACA	IXTLAN DE JUAREZ	Ixtlán de Juárez	2113	-96.4833	17.3333	Consistente
2182	12057-OAX-1886	2005	Aragón	Cuevas	Flavio	Pepitilla		Aragón	Cuevas	Flavio	OAXACA	IXTLAN DE JUAREZ	Santa María Yahuichi	1840	-96.4667	17.3	Consistente
2183	12079-OAX-1908	2005	Aragón	Cuevas	Flavio	Olotón		Aragón	Cuevas	Flavio	OAXACA	SAN JUAN COTZOCON	San Juan Cotzocón	1200	-95.7833	17.1667	Consistente
2184	12080-OAX-1909	2005	Aragón	Cuevas	Flavio	Olotón		Aragón	Cuevas	Flavio	OAXACA	SAN JUAN COTZOCON	San Juan Cotzocón	1200	-95.7833	17.1667	Consistente
2185	12081-OAX-1910	2005	Aragón	Cuevas	Flavio	Olotón		Aragón	Cuevas	Flavio	OAXACA	SAN JUAN COTZOCON	San Juan Cotzocón	1200	-95.7833	17.1667	Consistente
2186	12003-OAX-1832	2005	Espinosa	Paz	Horacio	Olotón		Aragón	Cuevas	Flavio	OAXACA	SAN JUAN ATEPEC	San Juan Atepec	2000	-96.5333	17.4333	Consistente
2187	11945-OAX-1774	2005	Castro	García	Humberto	Tepecintle		Aragón	Cuevas	Flavio	OAXACA	SAN JUAN GUICHICOVI	El Zacatal	600	-95.2	16.9333	Consistente
2188	11947-OAX-1776	2005	Castro	García	Humberto	Tepecintle		Aragón	Cuevas	Flavio	OAXACA	SAN JUAN GUICHICOVI	El Zacatal	600	-95.2	16.9333	Consistente
2189	11585-OAX-1414	2002	Castro	García	Humberto	Tepecintle	Tuxpeño	Aragón	Cuevas	Flavio	OAXACA	SANTIAGO YOSONDUA	Buena Vista	1980	-97.5167	16.85	Consistente
2190	11586-OAX-1415	2002	Castro	García	Humberto	Tepecintle	Comiteco	Aragón	Cuevas	Flavio	OAXACA	SANTIAGO YOSONDUA	Buena Vista	1980	-97.5167	16.85	Consistente
2191	11587-OAX-1416	2002	Castro	García	Humberto	Tepecintle	Elotes Cónicos	Aragón	Cuevas	Flavio	OAXACA	SANTIAGO YOSONDUA	Buena Vista	1980	-97.5167	16.85	Consistente
2192	11802-OAX-1631	2002	Castro	García	Humberto	Tepecintle	Conejo	Aragón	Cuevas	Flavio	OAXACA	SANTA CRUZ ZENZONTEPEC	Barrio de Abajo, Quinicuano	568	-97.5167	16.5167	Consistente
2193	11804-OAX-1633	2002	Castro	García	Humberto	Tepecintle	Conejo	Aragón	Cuevas	Flavio	OAXACA	SANTA CRUZ ZENZONTEPEC	Barrio de Abajo, Quinicuano	568	-97.5167	16.5167	Consistente
2194	11856-OAX-1685	2005	Aragón	Cuevas	Flavio	Tepecintle		Aragón	Cuevas	Flavio	OAXACA	SAN LUCAS OJITLAN	San Lucas Ojitlán	120	-96.4	18.0667	Consistente
2195	11866-OAX-1695	2005	Aragón	Cuevas	Flavio	Tepecintle		Aragón	Cuevas	Flavio	OAXACA	SAN LUCAS OJITLAN	Loma de Piedra	50	-96.4333	18.1	Consistente
2196	11868-OAX-1697	2005	Aragón	Cuevas	Flavio	Tepecintle		Aragón	Cuevas	Flavio	OAXACA	SAN FELIPE USILA	Arroyo Tambor	80	-96.4667	17.9333	Consistente
2197	11869-OAX-1698	2005	Aragón	Cuevas	Flavio	Tepecintle		Aragón	Cuevas	Flavio	OAXACA	SAN FELIPE USILA	San Felipe Usila	80	-96.5333	17.8833	Consistente
2198	11871-OAX-1700	2005	Aragón	Cuevas	Flavio	Tepecintle		Aragón	Cuevas	Flavio	OAXACA	SAN FELIPE USILA	San Felipe Usila	110	-96.5167	17.9	Consistente
2199	11872-OAX-1701	2005	Aragón	Cuevas	Flavio	Tepecintle		Aragón	Cuevas	Flavio	OAXACA	SAN FELIPE USILA	Peña Blanca	380	-96.55	17.9	Consistente
2200	11873-OAX-1702	2005	Aragón	Cuevas	Flavio	Tepecintle		Aragón	Cuevas	Flavio	OAXACA	SAN FELIPE USILA	Peña Blanca	380	-96.55	17.9	Consistente
2201	11874-OAX-1703	2005	Aragón	Cuevas	Flavio	Tepecintle		Aragón	Cuevas	Flavio	OAXACA	SAN FELIPE USILA	Peña Blanca	380	-96.55	17.9	Consistente
2202	11875-OAX-1704	2005	Aragón	Cuevas	Flavio	Tepecintle		Aragón	Cuevas	Flavio	OAXACA	SAN FELIPE USILA	Peña Blanca	380	-96.55	17.9	Consistente
2203	11876-OAX-1705	2005	Aragón	Cuevas	Flavio	Tepecintle		Aragón	Cuevas	Flavio	OAXACA	SAN FELIPE USILA	Peña Blanca	380	-96.55	17.9	Consistente
2204	11877-OAX-1706	2005	Aragón	Cuevas	Flavio	Tepecintle		Aragón	Cuevas	Flavio	OAXACA	SAN FELIPE USILA	Peña Blanca	380	-96.55	17.9	Consistente
2205	11878-OAX-1707	2005	Aragón	Cuevas	Flavio	Tepecintle		Aragón	Cuevas	Flavio	OAXACA	SAN FELIPE USILA	San Felipe Usila	380	-96.55	17.9	Consistente
2206	11879-OAX-1708	2005	Aragón	Cuevas	Flavio	Tepecintle		Aragón	Cuevas	Flavio	OAXACA	SAN FELIPE USILA	Arroyo Aguacate	110	-96.5	17.9167	Consistente
2207	11880-OAX-1709	2005	Aragón	Cuevas	Flavio	Tepecintle		Aragón	Cuevas	Flavio	OAXACA	SAN FELIPE USILA	Arroyo Iguana	125	-96.5	17.9	Consistente
2208	11883-OAX-1712	2005	Aragón	Cuevas	Flavio	Tepecintle		Aragón	Cuevas	Flavio	OAXACA	SAN FELIPE USILA	Paso Escalera	94	-96.4833	17.9167	Consistente
2209	11884-OAX-1713	2005	Aragón	Cuevas	Flavio	Tepecintle		Aragón	Cuevas	Flavio	OAXACA	SAN FELIPE USILA	San Felipe Usila	380	-96.55	17.9	Consistente
2210	11887-OAX-1716	2005	Aragón	Cuevas	Flavio	Tepecintle		Aragón	Cuevas	Flavio	OAXACA	SAN FELIPE JALAPA DE DIAZ	Sección de los Roque	180	-96.4983	18.1036	Consistente
2211	11949-OAX-1778	2005	Castro	García	Humberto	Tepecintle		Aragón	Cuevas	Flavio	OAXACA	SAN JUAN GUICHICOVI	El Zacatal	600	-95.2	16.9333	Consistente
2212	11950-OAX-1779	2005	Castro	García	Humberto	Tepecintle		Aragón	Cuevas	Flavio	OAXACA	SAN JUAN GUICHICOVI	El Zacatal	600	-95.2	16.9333	Consistente
2213	11923-OAX-1752	2005	Aragón	Cuevas	Flavio	Tepecintle		Aragón	Cuevas	Flavio	OAXACA	SANTIAGO CHOAPAM	Santiago Choapam	870	-95.9167	17.3667	Consistente
2214	11924-OAX-1753	2005	Aragón	Cuevas	Flavio	Tepecintle		Aragón	Cuevas	Flavio	OAXACA	SANTIAGO CHOAPAM	San Juan Teotalcingo	898	-95.95	17.4167	Consistente
2215	11925-OAX-1754	2005	Aragón	Cuevas	Flavio	Tepecintle		Aragón	Cuevas	Flavio	OAXACA	SANTIAGO CHOAPAM	San Juan Teotalcingo	898	-95.95	17.4167	Consistente
2216	11926-OAX-1755	2005	Aragón	Cuevas	Flavio	Tepecintle		Aragón	Cuevas	Flavio	OAXACA	SANTIAGO CHOAPAM	San Juan Teotalcingo	898	-95.95	17.4167	Consistente
2217	11927-OAX-1756	2005	Aragón	Cuevas	Flavio	Tepecintle		Aragón	Cuevas	Flavio	OAXACA	SANTIAGO CHOAPAM	San Juan Teotalcingo	898	-95.95	17.4167	Consistente
2218	11928-OAX-1757	2005	Aragón	Cuevas	Flavio	Tepecintle		Aragón	Cuevas	Flavio	OAXACA	SANTIAGO CHOAPAM	San Juan Teotalcingo	898	-95.95	17.4167	Consistente
2219	11929-OAX-1758	2005	Aragón	Cuevas	Flavio	Tepecintle		Aragón	Cuevas	Flavio	OAXACA	SANTIAGO CHOAPAM	San Juan Teotalcingo	898	-95.95	17.4167	Consistente
2220	11930-OAX-1759	2005	Aragón	Cuevas	Flavio	Tepecintle		Aragón	Cuevas	Flavio	OAXACA	SAN JUAN COMALTEPEC	San Juan Comaltepec	646	-95.9833	17.3333	Consistente
2221	11916-OAX-1745	2005	Aragón	Cuevas	Flavio	Tepecintle		Aragón	Cuevas	Flavio	OAXACA	SAN JUAN COMALTEPEC	San Juan Comaltepec	646	-95.9833	17.3333	Consistente
2222	11917-OAX-1746	2005	Aragón	Cuevas	Flavio	Tepecintle		Aragón	Cuevas	Flavio	OAXACA	SANTIAGO CHOAPAM	Santiago Choapam	1000	-95.9167	17.3667	Consistente
2223	11918-OAX-1747	2005	Aragón	Cuevas	Flavio	Tepecintle		Aragón	Cuevas	Flavio	OAXACA	SANTIAGO CHOAPAM	Santiago Choapam	1000	-95.9167	17.3667	Consistente
2224	11919-OAX-1748	2005	Aragón	Cuevas	Flavio	Tepecintle		Aragón	Cuevas	Flavio	OAXACA	SANTIAGO CHOAPAM	Santiago Choapam	1000	-95.9167	17.3667	Consistente
2225	11920-OAX-1749	2005	Aragón	Cuevas	Flavio	Tepecintle		Aragón	Cuevas	Flavio	OAXACA	SANTIAGO CHOAPAM	Santiago Choapam	1000	-95.9167	17.3667	Consistente
2226	11934-OAX-1763	2005	Castro	García	Humberto	Tepecintle		Aragón	Cuevas	Flavio	OAXACA	SAN JUAN BAUTISTA VALLE NACIONAL	Monte Negro	94	-96.25	17.7167	Consistente
2227	11935-OAX-1764	2005	Castro	García	Humberto	Tepecintle		Aragón	Cuevas	Flavio	OAXACA	SAN JUAN BAUTISTA VALLE NACIONAL	Monte Negro	94	-96.25	17.7167	Consistente
2228	12069-OAX-1898	2005	Aragón	Cuevas	Flavio	Tepecintle		Aragón	Cuevas	Flavio	OAXACA	SAN MIGUEL QUETZALTEPEC	San Miguel Quetzaltepec	1280	-95.7667	16.9667	Consistente
2229	11901-OAX-1730	2005	Aragón	Cuevas	Flavio	Tepecintle		Aragón	Cuevas	Flavio	OAXACA	SANTIAGO YAVEO	Santiago Yaveo	310	-95.7	17.3333	Consistente
2230	11902-OAX-1731	2005	Aragón	Cuevas	Flavio	Tepecintle		Aragón	Cuevas	Flavio	OAXACA	SANTIAGO YAVEO	Santiago Yaveo	310	-95.7	17.3333	Consistente
2231	11903-OAX-1732	2005	Aragón	Cuevas	Flavio	Tepecintle		Aragón	Cuevas	Flavio	OAXACA	SANTIAGO YAVEO	Santiago Yaveo	310	-95.7	17.3333	Consistente
2232	11904-OAX-1733	2005	Aragón	Cuevas	Flavio	Tepecintle		Aragón	Cuevas	Flavio	OAXACA	SANTIAGO YAVEO	Santiago Yaveo	310	-95.7	17.3333	Consistente
2233	11905-OAX-1734	2005	Aragón	Cuevas	Flavio	Tepecintle		Aragón	Cuevas	Flavio	OAXACA	SANTIAGO YAVEO	Santiago Yaveo	310	-95.7	17.3333	Consistente
2234	11906-OAX-1735	2005	Aragón	Cuevas	Flavio	Tepecintle		Aragón	Cuevas	Flavio	OAXACA	SANTIAGO YAVEO	Santiago Yaveo	310	-95.7	17.3333	Consistente
2235	11907-OAX-1736	2005	Aragón	Cuevas	Flavio	Tepecintle		Aragón	Cuevas	Flavio	OAXACA	SANTIAGO YAVEO	San Juan Jaltepec	366	-95.6667	17.35	Consistente
2236	11908-OAX-1737	2005	Aragón	Cuevas	Flavio	Tepecintle		Aragón	Cuevas	Flavio	OAXACA	SANTIAGO YAVEO	San Juan Jaltepec	366	-95.6667	17.35	Consistente
2237	11909-OAX-1738	2005	Aragón	Cuevas	Flavio	Tepecintle		Aragón	Cuevas	Flavio	OAXACA	SANTIAGO YAVEO	San Juan Jaltepec	366	-95.6667	17.35	Consistente
2238	11910-OAX-1739	2005	Aragón	Cuevas	Flavio	Tepecintle		Aragón	Cuevas	Flavio	OAXACA	SANTIAGO YAVEO	San Juan Jaltepec	366	-95.6667	17.35	Consistente
2239	11911-OAX-1740	2005	Aragón	Cuevas	Flavio	Tepecintle		Aragón	Cuevas	Flavio	OAXACA	SANTIAGO YAVEO	San Juan Jaltepec	366	-95.6667	17.35	Consistente
2240	11912-OAX-1741	2005	Aragón	Cuevas	Flavio	Tepecintle		Aragón	Cuevas	Flavio	OAXACA	SAN JUAN COMALTEPEC	San Juan Comaltepec	646	-95.9833	17.3333	Consistente
2241	11913-OAX-1742	2005	Aragón	Cuevas	Flavio	Tepecintle		Aragón	Cuevas	Flavio	OAXACA	SAN JUAN COMALTEPEC	San Juan Comaltepec	646	-95.9833	17.3333	Consistente
2242	11914-OAX-1743	2005	Aragón	Cuevas	Flavio	Tepecintle		Aragón	Cuevas	Flavio	OAXACA	SAN JUAN COMALTEPEC	San Juan Comaltepec	646	-95.9833	17.3333	Consistente
2243	12067-OAX-1896	2005	Aragón	Cuevas	Flavio	Tepecintle		Aragón	Cuevas	Flavio	OAXACA	SAN MIGUEL QUETZALTEPEC	Chuxnaban ( San Juan Bosco Chuxnaban)	680	-95.8297	17.0181	Consistente
2244	12063-OAX-1892	2005	Aragón	Cuevas	Flavio	Tepecintle		Aragón	Cuevas	Flavio	OAXACA	SAN MIGUEL QUETZALTEPEC	Chuxnaban ( San Juan Bosco Chuxnaban)	680	-95.8297	17.0181	Consistente
2245	12064-OAX-1893	2005	Aragón	Cuevas	Flavio	Tepecintle		Aragón	Cuevas	Flavio	OAXACA	SAN MIGUEL QUETZALTEPEC	Chuxnaban ( San Juan Bosco Chuxnaban)	680	-95.8297	17.0181	Consistente
2246	12078-OAX-1907	2005	Aragón	Cuevas	Flavio	Tepecintle		Aragón	Cuevas	Flavio	OAXACA	SANTA MARIA ALOTEPEC	Santa María Alotepec	1500	-95.85	17.1	Consistente
2247	11672-OAX-1501	2002	Castro	García	Humberto	ND		Aragón	Cuevas	Flavio	OAXACA	ZIMATLAN DE ALVAREZ	Santiago Clavelillas	2750	-96.9277	16.932	Consistente
2248	11900-OAX-1729	2005	Aragón	Cuevas	Flavio	Vandeño		Aragón	Cuevas	Flavio	OAXACA	SANTIAGO JOCOTEPEC	Monte Negro	180	-95.8833	17.5833	Consistente
2249	11898-OAX-1727	2005	Aragón	Cuevas	Flavio	Tepecintle		Aragón	Cuevas	Flavio	OAXACA	SANTIAGO JOCOTEPEC	Monte Negro	180	-95.8833	17.5833	Consistente
2250	11899-OAX-1728	2005	Aragón	Cuevas	Flavio	Tepecintle		Aragón	Cuevas	Flavio	OAXACA	SANTIAGO JOCOTEPEC	Monte Negro	180	-95.8833	17.5833	Consistente
2251	4083-MEX-682	1972	Muñoz	Orozco	Abel	Chalqueño		Muñoz	Orozco	Abel	ESTADO DE MEXICO	AMECAMECA	Santiago Cuautenco	2530	-98.7667	19.1333	Consistente
2252	4107-MEX-706	1972	Muñoz	Orozco	Abel	Cónico		Muñoz	Orozco	Abel	ESTADO DE MEXICO	NOPALTEPEC	Ej. Nopaltepec	2400	-98.7074	19.805	Consistente
2253	4663-MOR-83	9999	Muñoz	Orozco	Abel	Ancho		Muñoz	Orozco	Abel	MORELOS	TOTOLAPAN	Nepopualco	1900	-98.95	18.9833	Consistente
2254	4432-MICH-302	9999	Muñoz	Orozco	Abel	ND		Muñoz	Orozco	Abel	MICHOACAN DE OCAMPO	CHARAPAN	Charapan	2350	-102.267	19.65	Consistente
2255	4435-MICH-305	9999	Muñoz	Orozco	Abel	ND		Muñoz	Orozco	Abel	MICHOACAN DE OCAMPO	SALVADOR ESCALANTE	San Gregorio	2650	-101.817	19.4167	Consistente
2256	4437-MICH-307	9999	Muñoz	Orozco	Abel	ND		Muñoz	Orozco	Abel	MICHOACAN DE OCAMPO	SALVADOR ESCALANTE	Rancho El Llano Huaniqueo	2350	-101.817	19.4167	Consistente
2257	4684-MOR-104	9999	Muñoz	Orozco	Abel	Ancho		Muñoz	Orozco	Abel	MORELOS	JOJUTLA	Jojutla	1040	-99.1833	18.6167	Consistente
2258	4706-MOR-126	9999	Muñoz	Orozco	Abel	Pepitilla		Muñoz	Orozco	Abel	MORELOS	JOJUTLA	Tehuixtla	975	-99.2667	18.55	Consistente
2259	4711-MOR-131	9999	Muñoz	Orozco	Abel	Tuxpeño		Muñoz	Orozco	Abel	MORELOS	AMACUZAC	Amacuzac	1100	-99.35	18.5833	Consistente
2260	4720-MOR-140	9999	Muñoz	Orozco	Abel	Pepitilla		Muñoz	Orozco	Abel	MORELOS	JOJUTLA	Tehuixtla	975	-99.2667	18.55	Consistente
2261	4718-MOR-138	9999	Muñoz	Orozco	Abel	Ancho		Muñoz	Orozco	Abel	MORELOS	PUENTE DE IXTLA	Tilzapotla	1000	-99.2667	18.4833	Consistente
2262	4727-MOR-147	9999	Muñoz	Orozco	Abel	Tuxpeño		Muñoz	Orozco	Abel	MORELOS	JOJUTLA	Tehuixtla	975	-99.2667	18.55	Consistente
2263	6072-PUE-312	1971	Muñoz	Orozco	Abel	Cónico		Muñoz	Orozco	Abel	PUEBLA	TLACOTEPEC DE BENITO JUAREZ	San Marcos	2400	-97.6667	18.6667	Consistente
2264	6070-PUE-310	1971	Muñoz	Orozco	Abel	Chalqueño		Muñoz	Orozco	Abel	PUEBLA	TEPEACA	El Rincón	2300	-97.9	18.9667	Consistente
2265	6071-PUE-311	1971	Muñoz	Orozco	Abel	Chalqueño		Muñoz	Orozco	Abel	PUEBLA	SAN JOSE CHIAPA	Hacienda Vicencio	2400	-97.7833	19.25	Consistente
2266	6079-PUE-319	1971	Muñoz	Orozco	Abel	ND		Muñoz	Orozco	Abel	PUEBLA	SAN JOSE CHIAPA	Hacienda Ojo de Agua	2400	-97.7833	19.25	Consistente
2267	6325-PUE-565	1972	Muñoz	Orozco	Abel	ND		Muñoz	Orozco	Abel	PUEBLA	MAZAPILTEPEC DE JUAREZ	Mazapiltepec	2400	-97.6833	19.1333	Consistente
2268	6331-PUE-571	1972	Muñoz	Orozco	Abel	Elotes Cónicos		Muñoz	Orozco	Abel	PUEBLA	CHALCHICOMULA DE SESMA	San Diego Texmelucan	2630	-97.45	18.9667	Consistente
2269	6362-PUE-602	1972	Muñoz	Orozco	Abel	Cónico		Muñoz	Orozco	Abel	PUEBLA	ESPERANZA	La Esperanza	2460	-97.3667	18.8667	Consistente
2270	6363-PUE-603	1972	Muñoz	Orozco	Abel	Cónico		Muñoz	Orozco	Abel	PUEBLA	ESPERANZA	La Esperanza	2460	-97.3667	18.8667	Consistente
2271	6437-PUE-677	1972	Muñoz	Orozco	Abel	Bolita		Muñoz	Orozco	Abel	PUEBLA	TEPEYAHUALCO	Tepeyahualco	2350	-97.4833	19.4833	Consistente
2272	6469-PUE-709	1972	Muñoz	Orozco	Abel	Cacahuacintle		Muñoz	Orozco	Abel	PUEBLA	LIBRES	Ponchintoc	2450	-97.6833	19.4667	Consistente
2273	3925-MEX-524	9999	Ramos	Rodríguez	Alberto	Chalqueño		Ramos	Rodríguez	Alberto	ESTADO DE MEXICO	CHALCO	Chalco DE Diaz Covarrubias	2250	-98.8975	19.2647	Consistente
2274	3926-MEX-525	9999	Ramos	Rodríguez	Alberto	Chalqueño		Ramos	Rodríguez	Alberto	ESTADO DE MEXICO	CHALCO	San Pablo Atlazalpan	2250	-98.9	19.2167	Consistente
2275	3928-MEX-527	9999	Ramos	Rodríguez	Alberto	Chalqueño		Ramos	Rodríguez	Alberto	ESTADO DE MEXICO	COCOTITLAN	Ejido Cocotitlán	2250	-98.8432	19.2104	Consistente
2276	3929-MEX-528	9999	Ramos	Rodríguez	Alberto	Chalqueño		Ramos	Rodríguez	Alberto	ESTADO DE MEXICO	TLALMANALCO	Tlalmanalco	2250	-98.8	19.2	Consistente
2277	3930-MEX-529	9999	Ramos	Rodríguez	Alberto	Chalqueño		Ramos	Rodríguez	Alberto	ESTADO DE MEXICO	TLALMANALCO	Tlalmanalco	2250	-98.8	19.2	Consistente
2278	3931-MEX-530	9999	Ramos	Rodríguez	Alberto	Chalqueño		Ramos	Rodríguez	Alberto	ESTADO DE MEXICO	TLALMANALCO	Tlalmanalco	2550	-98.8	19.2	Consistente
2279	317-CHIS-86	1946	Hernández-Xolocotzi	Guzmán	Efraím	Comiteco		Hernández-Xolocotzi	Guzmán	Efraím	CHIAPAS	COMITAN DE DOMINGUEZ	Comitán de Domínguez	1500	-92.1333	16.25	Consistente
2280	319-CHIS-88	1946	Hernández-Xolocotzi	Guzmán	Efraím	ND		Hernández-Xolocotzi	Guzmán	Efraím	CHIAPAS	COMITAN DE DOMINGUEZ	Comitán de Domínguez	1500	-92.1333	16.25	Consistente
2281	320-CHIS-89	1946	Hernández-Xolocotzi	Guzmán	Efraím	ND		Hernández-Xolocotzi	Guzmán	Efraím	CHIAPAS	COMITAN DE DOMINGUEZ	Comitán de Domínguez	1500	-92.1333	16.25	Consistente
2282	321-CHIS-90	1946	Hernández-Xolocotzi	Guzmán	Efraím	Olotillo		Hernández-Xolocotzi	Guzmán	Efraím	CHIAPAS	COMITAN DE DOMINGUEZ	Volantón 8 Km Comitán	1800	-92.1333	16.25	Consistente
2283	323-CHIS-92	1946	Hernández-Xolocotzi	Guzmán	Efraím	ND		Hernández-Xolocotzi	Guzmán	Efraím	CHIAPAS	COMITAN DE DOMINGUEZ	Colonia Hidalgo	1870	-92.1333	16.25	Consistente
2284	324-CHIS-93	1946	Hernández-Xolocotzi	Guzmán	Efraím	ND		Hernández-Xolocotzi	Guzmán	Efraím	CHIAPAS	COMITAN DE DOMINGUEZ	Yaltzi, 10 Km Comitán	1840	-92.1333	16.25	Consistente
2285	1113-CHIH-178	1969	Hernández-Xolocotzi	Guzmán	Efraím	Cristalino de Chihuahua		Hernández-Xolocotzi	Guzmán	Efraím	CHIHUAHUA	BOCOYNA	Bocoyna	2180	-107.583	27.8333	Consistente
2286	1114-CHIH-179	1969	Hernández-Xolocotzi	Guzmán	Efraím	Cristalino de Chihuahua		Hernández-Xolocotzi	Guzmán	Efraím	CHIHUAHUA	BOCOYNA	Bocoyna	2180	-107.583	27.8333	Consistente
2287	1116-CHIH-181	1969	Hernández-Xolocotzi	Guzmán	Efraím	Apachito		Hernández-Xolocotzi	Guzmán	Efraím	CHIHUAHUA	BOCOYNA	Estación Creel	2310	-107.583	27.8667	Consistente
2288	1117-CHIH-182	1969	Hernández-Xolocotzi	Guzmán	Efraím	Apachito		Hernández-Xolocotzi	Guzmán	Efraím	CHIHUAHUA	BOCOYNA	Estación Creel	2310	-107.633	27.75	Consistente
2289	1118-CHIH-183	1969	Hernández-Xolocotzi	Guzmán	Efraím	Apachito		Hernández-Xolocotzi	Guzmán	Efraím	CHIHUAHUA	BOCOYNA	Estación Creel	2310	-107.633	27.75	Consistente
2290	1119-CHIH-184	1969	Hernández-Xolocotzi	Guzmán	Efraím	Apachito		Hernández-Xolocotzi	Guzmán	Efraím	CHIHUAHUA	BOCOYNA	Estación Creel	2310	-107.633	27.75	Consistente
2291	1120-CHIH-185	1969	Hernández-Xolocotzi	Guzmán	Efraím	Cristalino de Chihuahua		Hernández-Xolocotzi	Guzmán	Efraím	CHIHUAHUA	BOCOYNA	Estación Creel	2310	-107.633	27.75	Consistente
2292	1121-CHIH-186	1969	Hernández-Xolocotzi	Guzmán	Efraím	Cónico Norteño		Hernández-Xolocotzi	Guzmán	Efraím	CHIHUAHUA	BOCOYNA	Estación Creel	2310	-107.633	27.75	Consistente
2293	1122-CHIH-187	1969	Hernández-Xolocotzi	Guzmán	Efraím	Gordo		Hernández-Xolocotzi	Guzmán	Efraím	CHIHUAHUA	BOCOYNA	Estación Creel	2310	-107.633	27.75	Consistente
2294	1123-CHIH-188	1969	Hernández-Xolocotzi	Guzmán	Efraím	Cristalino de Chihuahua		Hernández-Xolocotzi	Guzmán	Efraím	CHIHUAHUA	HUEJOTITAN	Huejotitan	1700	-106.183	27.05	Consistente
2295	6475-PUE-715	1972	Muñoz	Orozco	Abel	ND		Muñoz	Orozco	Abel	PUEBLA	ND	ND	9999			Inconsistente
2296	6476-PUE-716	1972	Muñoz	Orozco	Abel	ND		Muñoz	Orozco	Abel	PUEBLA	TLACHICHUCA	Tlachichuca	2600	-97.4167	19.1	Consistente
2297	6477-PUE-717	1972	Muñoz	Orozco	Abel	ND		Muñoz	Orozco	Abel	PUEBLA	ND	ND	9999			Inconsistente
2298	6478-PUE-718	1972	Muñoz	Orozco	Abel	ND		Muñoz	Orozco	Abel	PUEBLA	ZACAPALA	Victoria	1650	-97.95	18.65	Consistente
2299	6480-PUE-720	1972	Muñoz	Orozco	Abel	ND		Muñoz	Orozco	Abel	PUEBLA	ZACAPALA	Victoria	1650	-97.95	18.65	Consistente
2300	6484-PUE-724	1972	Muñoz	Orozco	Abel	ND		Muñoz	Orozco	Abel	PUEBLA	TEPEYAHUALCO	San Roque	2400	-97.5333	19.5167	Consistente
2301	7657-TLAX-82	1971	Muñoz	Orozco	Abel	Chalqueño		Muñoz	Orozco	Abel	TLAXCALA	XICOHTZINCO	Xicohtzinco	2160	-98.2333	19.1667	Consistente
2302	7675-TLAX-100	1971	Muñoz	Orozco	Abel	Chalqueño		Muñoz	Orozco	Abel	TLAXCALA	TEOLOCHOLCO	Axotla	2250	-98.1833	19.25	Consistente
2303	7720-TLAX-145	1971	Muñoz	Orozco	Abel	Cónico		Muñoz	Orozco	Abel	TLAXCALA	MUÑOZ DE DOMINGO ARENAS	Muñoz Ejido De	2520	-98.2098	19.4983	Consistente
2304	7744-TLAX-169	1971	Muñoz	Orozco	Abel	Cónico		Muñoz	Orozco	Abel	TLAXCALA	TETLA DE LA SOLIDARIDAD	Tetla	2522	-98.1167	19.4333	Consistente, con tolerancia de 250 m
2305	7781-TLAX-206	1971	Muñoz	Orozco	Abel	Arrocillo Amarillo		Muñoz	Orozco	Abel	TLAXCALA	TERRENATE	Toluca De Guadalupe	2700	-97.9553	19.4692	Consistente
2306	8796-ZAC-52	1961	Muñoz	Orozco	Abel	Cónico Norteño		Muñoz	Orozco	Abel	ZACATECAS	MORELOS	Morelos	2100	-102.617	22.8667	Consistente
2307	8798-ZAC-54	1961	Muñoz	Orozco	Abel	ND		Muñoz	Orozco	Abel	ZACATECAS	TRANCOSO	Ejido Trancoso	2100	-102.336	22.7504	Consistente
2308	8799-ZAC-55	1961	Muñoz	Orozco	Abel	Celaya		Muñoz	Orozco	Abel	ZACATECAS	JEREZ	Jerez de García Salinas	1900	-102.967	22.6333	Consistente
2309	8800-ZAC-56	1961	Muñoz	Orozco	Abel	Cónico Norteño		Muñoz	Orozco	Abel	ZACATECAS	SOMBRERETE	Sombrerete	2300	-103.633	23.6167	Consistente
2310	8801-ZAC-57	1961	Muñoz	Orozco	Abel	ND		Muñoz	Orozco	Abel	ZACATECAS	SOMBRERETE	Villa Insurgentes	2300	-103.85	23.7333	Consistente
2311	8250-VER-341	1972	Muñoz	Orozco	Abel	Arrocillo Amarillo		Muñoz	Orozco	Abel	VERACRUZ DE IGNACIO DE LA LLAVE	LAS VIGAS DE RAMIREZ	Las Vigas de Ramírez	2430	-97.1167	19.65	Consistente
2312	8829-ZAC-85	1963	Muñoz	Orozco	Abel	Celaya		Muñoz	Orozco	Abel	ZACATECAS	TEPETONGO	La Chavena Tepetongo	1950	-103.133	22.45	Consistente
2313	8830-ZAC-86	1963	Muñoz	Orozco	Abel	ND		Muñoz	Orozco	Abel	ZACATECAS	ZACATECAS	Zacatecas	2400	-102.583	22.7833	Consistente
2314	8831-ZAC-86B	1963	Muñoz	Orozco	Abel	ND		Muñoz	Orozco	Abel	ZACATECAS	ZACATECAS	Zacatecas	2400	-102.583	22.7833	Consistente
2315	8833-ZAC-87B	1963	Muñoz	Orozco	Abel	ND		Muñoz	Orozco	Abel	ZACATECAS	FRESNILLO	Fresnillo	1900	-102.867	23.1667	Consistente
2316	8834-ZAC-88	1963	Muñoz	Orozco	Abel	Cónico Norteño		Muñoz	Orozco	Abel	ZACATECAS	CALERA	Calera	2000	-102.7	22.9333	Consistente
2317	8835-ZAC-88B	1963	Muñoz	Orozco	Abel	ND		Muñoz	Orozco	Abel	ZACATECAS	CALERA	Calera	2000	-102.7	22.9333	Consistente
2318	8836-ZAC-89	1963	Muñoz	Orozco	Abel	Cónico Norteño		Muñoz	Orozco	Abel	ZACATECAS	VILLANUEVA	Villanueva	1800	-102.883	22.3	Consistente
2319	8838-ZAC-91	1963	Muñoz	Orozco	Abel	Cónico Norteño		Muñoz	Orozco	Abel	ZACATECAS	FRESNILLO	Fresnillo	1900	-102.867	23.1667	Consistente
2320	8839-ZAC-92	1963	Muñoz	Orozco	Abel	Celaya		Muñoz	Orozco	Abel	ZACATECAS	FRESNILLO	Plazuela del Guache	2000	-102.867	23.1667	Consistente
2321	8840-ZAC-93	1963	Muñoz	Orozco	Abel	Cónico Norteño		Muñoz	Orozco	Abel	ZACATECAS	SOMBRERETE	Sombrerete	2400	-103.633	23.6167	Consistente
2322	8843-ZAC-96	1963	Muñoz	Orozco	Abel	ND		Muñoz	Orozco	Abel	ZACATECAS	SOMBRERETE	Sombrerete	2300	-103.633	23.6167	Consistente
[truncated: 20,932 more rows]

## Sheet: Teocintle599
Id	IdEjemplar	SiglasColeccion	NombreColeccion	NumeroDeCatalogo	Fuente	DiaColecta	MesColecta	AnioColecta	NumeroDeColecta	DescripcionGpoColecta	ApellidoPaterno(Colector)	ApellidoMaterno(Colector)	Nombre(Colector)	Abreviado(Colector)	Taxa	Raza	DescripcionGpoDeterminador	ApellidoPaterno(Determinador)	ApellidoMaterno(Determinador)	Nombre(Determinador)	Abreviado(Determinador)	Estado	Municipio	Localidad	AltitudProfundidad	Longitud	Latitud	Maíz simpátrico	NomComun	Aspectos edáficos	Aspectos topográficos	Fuente de Colecta	Usos
750	9594	URG-BGM	Unidad de Recursos Genéticos-Banco de Germoplasma de Maíz	10152-JSG-RMM-430	FY001	7	11	2002	JSG & RMM 430	JSG & RMM	Sánchez	González	José de Jesús	JSG	Zea mays subsp. mexicana raza Mesa Central	Mesa Central	JSG	Sánchez	González	José de Jesús	JJSG	DURANGO	DURANGO	Puente Dalila-Hda. de Dolores	1887	-104.567	24.0167
751	9595	URG-BGM	Unidad de Recursos Genéticos-Banco de Germoplasma de Maíz	10153-JSG-RMM-438	FY001	20	11	2002	JSG & RMM 438	JSG & RMM	Sánchez	González	José de Jesús	JSG	Zea mays subsp. mexicana raza Mesa Central	Mesa Central	JSG	Sánchez	González	José de Jesús	JJSG	MICHOACÁN DE OCAMPO	CHURINTZIO	Changuitiro, 1 Km carretera hacia Purepero	1910	-102.05	20.0667
752	9596	URG-BGM	Unidad de Recursos Genéticos-Banco de Germoplasma de Maíz	10154-JSG-RMM-439	FY001	20	11	2002	JSG & RMM 439	JSG & RMM	Sánchez	González	José de Jesús	JSG	Zea mays subsp. mexicana raza Mesa Central	Mesa Central	JSG	Sánchez	González	José de Jesús	JJSG	MICHOACÁN DE OCAMPO	CHURINTZIO	Km 3.2 Churintzio-La Noria	1809	-102.067	20.1667
753	9597	URG-BGM	Unidad de Recursos Genéticos-Banco de Germoplasma de Maíz	10155-JSG-RMM-440	FY001	20	11	2002	JSG & RMM 440	JSG & RMM	Sánchez	González	José de Jesús	JSG	Zea mays subsp. mexicana raza Mesa Central	Mesa Central	JSG	Sánchez	González	José de Jesús	JJSG	MICHOACÁN DE OCAMPO	PENJAMILLO	Penjamillo	1775	-101.933	20.1
754	9598	URG-BGM	Unidad de Recursos Genéticos-Banco de Germoplasma de Maíz	10156-JSG-RMM-441	FY001	21	11	2002	JSG & RMM 441	JSG & RMM	Sánchez	González	José de Jesús	JSG	Zea mays subsp. mexicana raza Mesa Central	Mesa Central	JSG	Sánchez	González	José de Jesús	JJSG	MICHOACÁN DE OCAMPO	PURUANDIRO	Km 2 Puruándiro-Las Pilas	1948	-101.483	20.0833
755	9599	URG-BGM	Unidad de Recursos Genéticos-Banco de Germoplasma de Maíz	10157-JSG-RMM-442	FY001	20	11	2002	JSG & RMM 442	JSG & RMM	Sánchez	González	José de Jesús	JSG	Zea mays subsp. mexicana raza Mesa Central	Mesa Central	JSG	Sánchez	González	José de Jesús	JJSG	MICHOACÁN DE OCAMPO	ZINAPARO	Jalapa	1917	-102.033	20.1667
756	9600	URG-BGM	Unidad de Recursos Genéticos-Banco de Germoplasma de Maíz	10158-JSG-RMM-443	FY001	21	11	2002	JSG & RMM 443	JSG & RMM	Sánchez	González	José de Jesús	JSG	Zea mays subsp. mexicana raza Mesa Central	Mesa Central	JSG	Sánchez	González	José de Jesús	JJSG	MICHOACÁN DE OCAMPO	PURUANDIRO	Km 2 Puruándiro-Cuitzeo, paseo Agua Tibia	1941	-101.483	20.0833
757	9615	URG-BGM	Unidad de Recursos Genéticos-Banco de Germoplasma de Maíz	10159-JSG-RMM-444	FY001	21	11	2002	JSG & RMM 444	JSG & RMM	Sánchez	González	José de Jesús	JSG	Zea mays subsp. mexicana raza Mesa Central	Mesa Central	JSG	Sánchez	González	José de Jesús	JJSG	MICHOACÁN DE OCAMPO	PURUANDIRO	Batuecas, 1 Km hacia Cuitzeo	2186	-101.467	20.0333
758	9617	URG-BGM	Unidad de Recursos Genéticos-Banco de Germoplasma de Maíz	10160-JSG-RMM-445	FY001	21	11	2002	JSG & RMM 445	JSG & RMM	Sánchez	González	José de Jesús	JSG	Zea mays subsp. mexicana raza Mesa Central	Mesa Central	JSG	Sánchez	González	José de Jesús	JJSG	GUANAJUATO	MOROLEON	Piñícuaro	2025	-101.233	20.05
759	9618	URG-BGM	Unidad de Recursos Genéticos-Banco de Germoplasma de Maíz	10161-JSG-RMM-446	FY001	21	11	2002	JSG & RMM 446	JSG & RMM	Sánchez	González	José de Jesús	JSG	Zea mays subsp. mexicana raza Mesa Central	Mesa Central	JSG	Sánchez	González	José de Jesús	JJSG	GUANAJUATO	MOROLEON	Crucero Sepio, carretera Piñícuaro-Moroleón	1917	-101.183	20.0667
760	9619	URG-BGM	Unidad de Recursos Genéticos-Banco de Germoplasma de Maíz	10162-JSG-RMM-447	FY001	22	11	2002	JSG & RMM 447	JSG & RMM	Sánchez	González	José de Jesús	JSG	Zea mays subsp. mexicana raza Mesa Central	Mesa Central	JSG	Sánchez	González	José de Jesús	JJSG	GUANAJUATO	URIANGATO	Uriangato, salida a Yuriria	1880	-101.15	20.1667
761	9621	URG-BGM	Unidad de Recursos Genéticos-Banco de Germoplasma de Maíz	10163-JSG-RMM-448	FY001	22	11	2002	JSG & RMM 448	JSG & RMM	Sánchez	González	José de Jesús	JSG	Zea mays subsp. mexicana raza Mesa Central	Mesa Central	JSG	Sánchez	González	José de Jesús	JJSG	MICHOACÁN DE OCAMPO	CUITZEO	2 Km sur Cuamio	1854	-101.15	20
762	9623	URG-BGM	Unidad de Recursos Genéticos-Banco de Germoplasma de Maíz	10164-JSG-RMM-449	FY001	22	11	2002	JSG & RMM 449	JSG & RMM	Sánchez	González	José de Jesús	JSG	Zea mays subsp. mexicana raza Mesa Central	Mesa Central	JSG	Sánchez	González	José de Jesús	JJSG	MICHOACÁN DE OCAMPO	HUANDACAREO	Hacienda La Estancia	1888	-101.283	19.9833
763	9625	URG-BGM	Unidad de Recursos Genéticos-Banco de Germoplasma de Maíz	10165-JSG-RMM-450	FY001	22	11	2002	JSG & RMM 450	JSG & RMM	Sánchez	González	José de Jesús	JSG	Zea mays subsp. mexicana raza Mesa Central	Mesa Central	JSG	Sánchez	González	José de Jesús	JJSG	MICHOACÁN DE OCAMPO	COPANDARO	San Agustín del Maíz	1855	-101.167	19.8833
764	9626	URG-BGM	Unidad de Recursos Genéticos-Banco de Germoplasma de Maíz	10166-JSG-RMM-451	FY001	23	11	2002	JSG & RMM 451	JSG & RMM	Sánchez	González	José de Jesús	JSG	Zea mays subsp. mexicana raza Mesa Central	Mesa Central	JSG	Sánchez	González	José de Jesús	JJSG	MICHOACÁN DE OCAMPO	CHUCANDIRO	Km 267.5 autopista Guadalajara-Morelia	2019	-101.383	19.8667
765	9627	URG-BGM	Unidad de Recursos Genéticos-Banco de Germoplasma de Maíz	10167-JSG-RMM-452	FY001	23	11	2002	JSG & RMM 451	JSG & RMM	Sánchez	González	José de Jesús	JSG	Zea mays subsp. mexicana raza Mesa Central	Mesa Central	JSG	Sánchez	González	José de Jesús	JJSG	MICHOACÁN DE OCAMPO	CHURINTZIO	Km 351.3 autopista Guadalajara-Morelia	1801	-102.1	20.15
766	9628	URG-BGM	Unidad de Recursos Genéticos-Banco de Germoplasma de Maíz	10168-JSG-RMM-453	FY001	27	11	2002	JSG & RMM 453	JSG & RMM	Sánchez	González	José de Jesús	JSG	Zea mays subsp. parviglumis raza Balsas	Balsas	JSG	Sánchez	González	José de Jesús	JJSG	MICHOACÁN DE OCAMPO	JUAREZ	1 km norte de Santa Ana	1332	-100.433	19.2667
767	9629	URG-BGM	Unidad de Recursos Genéticos-Banco de Germoplasma de Maíz	10169-JSG-RMM-454	FY001	27	11	2002	JSG & RMM 454	JSG & RMM	Sánchez	González	José de Jesús	JSG	Zea mays subsp. parviglumis raza Balsas	Balsas	JSG	Sánchez	González	José de Jesús	JJSG	MICHOACÁN DE OCAMPO	TUZANTLA	Los Guajes, Km 43 Zitácuaro-Huetamo	985	-100.483	19.2167
768	9630	URG-BGM	Unidad de Recursos Genéticos-Banco de Germoplasma de Maíz	10170-JSG-RMM-455	FY001	28	11	2002	JSG & RMM 455	JSG & RMM	Sánchez	González	José de Jesús	JSG	Zea mays subsp. parviglumis raza Balsas	Balsas	JSG	Sánchez	González	José de Jesús	JJSG	MICHOACÁN DE OCAMPO	TIQUICHEO DE NICOLAS ROMERO	El Guayabo, Km 132.5 Zitácuaro-Huetamo	555	-100.833	18.85
769	9631	URG-BGM	Unidad de Recursos Genéticos-Banco de Germoplasma de Maíz	10171-JSG-RMM-456	FY001	28	11	2002	JSG & RMM 456	JSG & RMM	Sánchez	González	José de Jesús	JSG	Zea mays subsp. parviglumis raza Balsas	Balsas	JSG	Sánchez	González	José de Jesús	JJSG	MICHOACÁN DE OCAMPO	TIQUICHEO DE NICOLAS ROMERO	La Crucita, Km 135 Zitácuaro-Huétamo	609	-100.85	18.85
1060	9361	URG-BGM	Unidad de Recursos Genéticos-Banco de Germoplasma de Maíz	10016-JSG-LOS-1	FY001	7	10	1983	JSG & LOS 1	JSG & LOS	Sánchez	González	José de Jesús	JSG	Zea mays subsp. mexicana raza Chalco	Chalco	JSG	Sánchez	González	José de Jesús	JJSG	MÉXICO	ATENCO	Km 3 Chiconcuac-Lechería	2250	-98.9167	19.5667
1061	9363	URG-BGM	Unidad de Recursos Genéticos-Banco de Germoplasma de Maíz	10017-JSG-LOS-3	FY001	28	10	1983	JSG & LOS 3	JSG & LOS	Sánchez	González	José de Jesús	JSG	Zea mays subsp. parviglumis raza Balsas	Balsas	JSG	Sánchez	González	José de Jesús	JJSG	JALISCO	AYOTLAN	San Jerónimo, Valle 4 Km norte	1520	-102.35	20.4167
1062	9368	URG-BGM	Unidad de Recursos Genéticos-Banco de Germoplasma de Maíz	10018-JSG-LOS-4	FY001	28	10	1983	JSG & LOS 4	JSG & LOS	Sánchez	González	José de Jesús	JSG	Zea mays subsp. parviglumis raza Balsas	Balsas	JSG	Sánchez	González	José de Jesús	JJSG	JALISCO	AYOTLAN	San Jerónimo, falda Cerro Grande	1535	-102.35	20.4167
1063	9377	URG-BGM	Unidad de Recursos Genéticos-Banco de Germoplasma de Maíz	10019-JSG-LOS-5	FY001	28	10	1983	JSG & LOS 5	JSG & LOS	Sánchez	González	José de Jesús	JSG	Zea mays subsp. parviglumis raza Balsas	Balsas	JSG	Sánchez	González	José de Jesús	JJSG	JALISCO	AYOTLAN	San Jerónimo, Cerro Grande	1600	-102.35	20.4167
1064	9379	URG-BGM	Unidad de Recursos Genéticos-Banco de Germoplasma de Maíz	10022-JSG-LOS-40	FY001	16	11	1983	JSG & LOS 40	JSG & LOS	Sánchez	González	José de Jesús	JSG	Zea mays subsp. parviglumis raza Balsas	Balsas	JSG	Sánchez	González	José de Jesús	JJSG	JALISCO	MASCOTA	Zacatongo 2 Km sur-suroeste, arroyo El Pujillo	620	-104.583	20.8
1065	9380	URG-BGM	Unidad de Recursos Genéticos-Banco de Germoplasma de Maíz	10023-JSG-LOS-43	FY001	17	11	1983	JSG & LOS 43	JSG & LOS	Sánchez	González	José de Jesús	JSG	Zea mays subsp. parviglumis raza Balsas	Balsas	JSG	Sánchez	González	José de Jesús	JJSG	JALISCO	GUACHINANGO	El Tablillo, Huerta de Villegas	1090	-104.55	20.8
1066	9381	URG-BGM	Unidad de Recursos Genéticos-Banco de Germoplasma de Maíz	10024-JSG-LOS-45	FY001	17	11	1983	JSG & LOS 44	JSG & LOS	Sánchez	González	José de Jesús	JSG	Zea mays subsp. parviglumis raza Balsas	Balsas	JSG	Sánchez	González	José de Jesús	JJSG	JALISCO	GUACHINANGO	7 Km noreste Zacatongo, camino a Tepuzhuacán	1000	-104.55	20.8333
1067	9382	URG-BGM	Unidad de Recursos Genéticos-Banco de Germoplasma de Maíz	10025-JSG-LOS-47	FY001	22	11	1983	JSG & LOS 47	JSG & LOS	Sánchez	González	José de Jesús	JSG	Zea mays subsp. mexicana raza Mesa Central	Mesa Central	JSG	Sánchez	González	José de Jesús	JJSG	MICHOACÁN DE OCAMPO	ZINAPARO	Jalapa	1840	-102.033	20.1833
1068	9383	URG-BGM	Unidad de Recursos Genéticos-Banco de Germoplasma de Maíz	10026-JSG-LOS-48	FY001	22	11	1983	JSG & LOS 48	JSG & LOS	Sánchez	González	José de Jesús	JSG	Zea mays subsp. mexicana raza Mesa Central	Mesa Central	JSG	Sánchez	González	José de Jesús	JJSG	MICHOACÁN DE OCAMPO	CHURINTZIO	Cerro Churintzio	1800	-102.083	20.15
1069	9384	URG-BGM	Unidad de Recursos Genéticos-Banco de Germoplasma de Maíz	10027-JSG-LOS-49	FY001	22	11	1983	JSG & LOS 49	JSG & LOS	Sánchez	González	José de Jesús	JSG	Zea mays subsp. mexicana raza Mesa Central	Mesa Central	JSG	Sánchez	González	José de Jesús	JJSG	MICHOACÁN DE OCAMPO	PURUANDIRO	Km 6 Puruándiro-Villachuato	1840	-102.083	20.0833
1070	9385	URG-BGM	Unidad de Recursos Genéticos-Banco de Germoplasma de Maíz	10028-JSG-LOS-50	FY001	22	11	1983	JSG & LOS 50	JSG & LOS	Sánchez	González	José de Jesús	JSG	Zea mays subsp. mexicana raza Mesa Central	Mesa Central	JSG	Sánchez	González	José de Jesús	JJSG	MICHOACÁN DE OCAMPO	PURUANDIRO	Km 2 Puruandiro-Las Tortugas	1880	-101.45	20.1167
1071	9386	URG-BGM	Unidad de Recursos Genéticos-Banco de Germoplasma de Maíz	10029-JSG-LOS-51	FY001	23	11	1983	JSG & LOS 51	JSG & LOS	Sánchez	González	José de Jesús	JSG	Zea mays subsp. mexicana raza Mesa Central	Mesa Central	JSG	Sánchez	González	José de Jesús	JJSG	MICHOACÁN DE OCAMPO	HUANDACAREO	Hacienda La Estancia	1810	-101.317	19.9667
1072	9387	URG-BGM	Unidad de Recursos Genéticos-Banco de Germoplasma de Maíz	10030-JSG-LOS-52	FY001	23	11	1983	JSG & LOS 52	JSG & LOS	Sánchez	González	José de Jesús	JSG	Zea mays subsp. mexicana raza Mesa Central	Mesa Central	JSG	Sánchez	González	José de Jesús	JJSG	MICHOACÁN DE OCAMPO	HUANDACAREO	Hacienda La Estancia	1810	-101.317	19.9667
1073	9388	URG-BGM	Unidad de Recursos Genéticos-Banco de Germoplasma de Maíz	10031-JSG-LOS-53	FY001	23	11	1983	JSG & LOS 53	JSG & LOS	Sánchez	González	José de Jesús	JSG	Zea mays subsp. mexicana raza Mesa Central	Mesa Central	JSG	Sánchez	González	José de Jesús	JJSG	MICHOACÁN DE OCAMPO	CHUCANDIRO	Chucandiro	1810	-101.317	19.9
1074	9389	URG-BGM	Unidad de Recursos Genéticos-Banco de Germoplasma de Maíz	10032-JSG-LOS-54	FY001	23	11	1983	JSG & LOS 54	JSG & LOS	Sánchez	González	José de Jesús	JSG	Zea mays subsp. mexicana raza Mesa Central	Mesa Central	JSG	Sánchez	González	José de Jesús	JJSG	MICHOACÁN DE OCAMPO	CUITZEO	2 Km sur Cuamio	1790	-101.15	20.0167
1075	9390	URG-BGM	Unidad de Recursos Genéticos-Banco de Germoplasma de Maíz	10033-JSG-LOS-55	FY001	23	11	1983	JSG & LOS 55	JSG & LOS	Sánchez	González	José de Jesús	JSG	Zea mays subsp. mexicana raza Mesa Central	Mesa Central	JSG	Sánchez	González	José de Jesús	JJSG	GUANAJUATO	MANUEL DOBLADO	Manuel Doblado	1710	-101.833	20.75
1076	9391	URG-BGM	Unidad de Recursos Genéticos-Banco de Germoplasma de Maíz	10036-JSG-LOS-73	FY001	1	12	1983	JSG & LOS 73	JSG & LOS	Sánchez	González	José de Jesús	JSG	Zea mays subsp. parviglumis raza Balsas	Balsas	JSG	Sánchez	González	José de Jesús	JJSG	JALISCO	EJUTLA	El Palmar, cerro La Mesa	980	-104.067	19.95
1077	9392	URG-BGM	Unidad de Recursos Genéticos-Banco de Germoplasma de Maíz	10037-JSG-LOS-74	FY001	2	12	1983	JSG & LOS 74	JSG & LOS	Sánchez	González	José de Jesús	JSG	Zea mays subsp. parviglumis raza Balsas	Balsas	JSG	Sánchez	González	José de Jesús	JJSG	JALISCO	VILLA PURIFICACION	Los Cimientos	520	-104.817	19.7
1078	9393	URG-BGM	Unidad de Recursos Genéticos-Banco de Germoplasma de Maíz	10038-JSG-LOS-75	FY001	10	1	1984	JSG & LOS 75	JSG & LOS	Sánchez	González	José de Jesús	JSG	Zea mays subsp. mexicana raza Mesa Central	Mesa Central	JSG	Sánchez	González	José de Jesús	JJSG	MICHOACÁN DE OCAMPO	COJUMATLAN DE REGULES	5-7 Km suroeste Cojumatlán, barranca Juan Diego	1700	-102.883	20.1
1079	9394	URG-BGM	Unidad de Recursos Genéticos-Banco de Germoplasma de Maíz	10039-JSG-LOS-83	FY001	30	10	1984	JSG & LOS 83	JSG & LOS	Sánchez	González	José de Jesús	JSG	Zea mays subsp. mexicana raza Nobogame	Nobogame	JSG	Sánchez	González	José de Jesús	JJSG	CHIHUAHUA	GUADALUPE Y CALVO	Nabogame, arroyo Tejamanil-La Rinconada	1919	-106.967	26.2167
1080	9395	URG-BGM	Unidad de Recursos Genéticos-Banco de Germoplasma de Maíz	10040-JSG-LOS-86	FY001	8	11	1984	JSG & LOS 86	JSG & LOS	Sánchez	González	José de Jesús	JSG	Zea mays subsp. mexicana raza Mesa Central	Mesa Central	JSG	Sánchez	González	José de Jesús	JJSG	DURANGO	DURANGO	Puente Gavilanes	1876	-104.483	24.0167
1081	9396	URG-BGM	Unidad de Recursos Genéticos-Banco de Germoplasma de Maíz	10041-JSG-LOS-87	FY001	8	11	1984	JSG & LOS 87	JSG & LOS	Sánchez	González	José de Jesús	JSG	Zea mays subsp. mexicana raza Mesa Central	Mesa Central	JSG	Sánchez	González	José de Jesús	JJSG	DURANGO	DURANGO	Puente Dalila-Hda. de Dolores	1887	-104.567	24.0167
1082	9397	URG-BGM	Unidad de Recursos Genéticos-Banco de Germoplasma de Maíz	10042-JSG-LOS-88	FY001	8	11	1984	JSG & LOS 88	JSG & LOS	Sánchez	González	José de Jesús	JSG	Zea mays subsp. mexicana raza Mesa Central	Mesa Central	JSG	Sánchez	González	José de Jesús	JJSG	DURANGO	DURANGO	Nuevo Francisco Villa, 3 Km este	1875	-104.483	24.0833
1083	9398	URG-BGM	Unidad de Recursos Genéticos-Banco de Germoplasma de Maíz	10043-JSG-LOS-91	FY001	15	11	1984	JSG & LOS 91	JSG & LOS	Sánchez	González	José de Jesús	JSG	Zea mays subsp. mexicana raza Chalco	Chalco	JSG	Sánchez	González	José de Jesús	JJSG	MÉXICO	CHALCO	Chalco	2225	-98.8833	19.25
1084	9399	URG-BGM	Unidad de Recursos Genéticos-Banco de Germoplasma de Maíz	10044-JSG-LOS-92	FY001	15	11	1984	JSG & LOS 92	JSG & LOS	Sánchez	González	José de Jesús	JSG	Zea mays subsp. mexicana raza Chalco	Chalco	JSG	Sánchez	González	José de Jesús	JJSG	MÉXICO	CHALCO	Crucero Chalco-Miraflores	2200	-98.85	19.25
1085	9400	URG-BGM	Unidad de Recursos Genéticos-Banco de Germoplasma de Maíz	10045-JSG-LOS-93	FY001	15	11	1984	JSG & LOS 93	JSG & LOS	Sánchez	González	José de Jesús	JSG	Zea mays subsp. mexicana raza Chalco	Chalco	JSG	Sánchez	González	José de Jesús	JJSG	MÉXICO	TLALMANALCO	Km 52 México-Amecameca	2490	-98.7833	19.1667
1086	9401	URG-BGM	Unidad de Recursos Genéticos-Banco de Germoplasma de Maíz	10046-JSG-LOS-94	FY001	15	11	1984	JSG & LOS 94	JSG & LOS	Sánchez	González	José de Jesús	JSG	Zea mays subsp. mexicana raza Chalco	Chalco	JSG	Sánchez	González	José de Jesús	JJSG	MÉXICO	AMECAMECA	2 Km norte Amecameca	2390	-98.7667	19.1333
1087	9402	URG-BGM	Unidad de Recursos Genéticos-Banco de Germoplasma de Maíz	10047-JSG-LOS-95	FY001	15	11	1984	JSG & LOS 95	JSG & LOS	Sánchez	González	José de Jesús	JSG	Zea mays subsp. mexicana raza Chalco	Chalco	JSG	Sánchez	González	José de Jesús	JJSG	MÉXICO	AMECAMECA	San Pedro Nexapa	2505	-98.75	19.0833
1088	9403	URG-BGM	Unidad de Recursos Genéticos-Banco de Germoplasma de Maíz	10048-JSG-LOS-96	FY001	15	11	1984	JSG & LOS 96	JSG & LOS	Sánchez	González	José de Jesús	JSG	Zea mays subsp. mexicana raza Chalco	Chalco	JSG	Sánchez	González	José de Jesús	JJSG	MÉXICO	AMECAMECA	Zoyatzingo	2450	-98.7667	19.1667
1089	9404	URG-BGM	Unidad de Recursos Genéticos-Banco de Germoplasma de Maíz	10049-JSG-LOS-97	FY001	15	11	1984	JSG & LOS 97	JSG & LOS	Sánchez	González	José de Jesús	JSG	Zea mays subsp. mexicana raza Chalco	Chalco	JSG	Sánchez	González	José de Jesús	JJSG	MÉXICO	OZUMBA	Ozumba de Alzate	2340	-98.8167	19.05
1090	9405	URG-BGM	Unidad de Recursos Genéticos-Banco de Germoplasma de Maíz	10050-JSG-LOS-99	FY001	15	11	1984	JSG & LOS 99	JSG & LOS	Sánchez	González	José de Jesús	JSG	Zea mays subsp. mexicana raza Chalco	Chalco	JSG	Sánchez	González	José de Jesús	JJSG	MÉXICO	TEPETLIXPA	Tepetlixpa	2320	-98.8333	19.0167
1091	9406	URG-BGM	Unidad de Recursos Genéticos-Banco de Germoplasma de Maíz	10051-JSG-LOS-101	FY001	15	11	1984	JSG & LOS 101	JSG & LOS	Sánchez	González	José de Jesús	JSG	Zea mays subsp. mexicana raza Chalco	Chalco	JSG	Sánchez	González	José de Jesús	JJSG	MÉXICO	TENANGO DEL AIRE	Tenango del Aire	2400	-98.8667	19.15
1092	9407	URG-BGM	Unidad de Recursos Genéticos-Banco de Germoplasma de Maíz	10052-JSG-LOS-102	FY001	16	11	1984	JSG & LOS 102	JSG & LOS	Sánchez	González	José de Jesús	JSG	Zea mays subsp. mexicana raza Chalco	Chalco	JSG	Sánchez	González	José de Jesús	JJSG	MÉXICO	IXTAPALUCA	San Francisco Acuautla	2300	-98.8833	19.35
1093	9408	URG-BGM	Unidad de Recursos Genéticos-Banco de Germoplasma de Maíz	10053-JSG-LOS-103	FY001	16	11	1984	JSG & LOS 103	JSG & LOS	Sánchez	González	José de Jesús	JSG	Zea mays subsp. mexicana raza Chalco	Chalco	JSG	Sánchez	González	José de Jesús	JJSG	MÉXICO	CHALCO	Chalco	2225	-98.8833	19.25
1094	9409	URG-BGM	Unidad de Recursos Genéticos-Banco de Germoplasma de Maíz	10054-JSG-LOS-105	FY001	16	11	1984	JSG & LOS 105	JSG & LOS	Sánchez	González	José de Jesús	JSG	Zea mays subsp. mexicana raza Chalco	Chalco	JSG	Sánchez	González	José de Jesús	JJSG	MÉXICO	TEMAMATLA	Temamatla	2400	-98.8833	19.1833
1095	9410	URG-BGM	Unidad de Recursos Genéticos-Banco de Germoplasma de Maíz	10055-JSG-LOS-106	FY001	17	11	1984	JSG & LOS 106	JSG & LOS	Sánchez	González	José de Jesús	JSG	Zea mays subsp. parviglumis raza Balsas	Balsas	JSG	Sánchez	González	José de Jesús	JJSG	GUERRERO	CHILPANCINGO DE LOS BRAVO	Mazatlán	1350	-99.4667	17.4333
1096	9411	URG-BGM	Unidad de Recursos Genéticos-Banco de Germoplasma de Maíz	10056-JSG-LOS-107	FY001	17	11	1984	JSG & LOS 107	JSG & LOS	Sánchez	González	José de Jesús	JSG	Zea mays subsp. parviglumis raza Balsas	Balsas	JSG	Sánchez	González	José de Jesús	JJSG	GUERRERO	MOCHITLAN	Acahuizotla	1100	-99.4833	17.35
1097	9412	URG-BGM	Unidad de Recursos Genéticos-Banco de Germoplasma de Maíz	10057-JSG-LOS-109	FY001	17	11	1984	JSG & LOS 109	JSG & LOS	Sánchez	González	José de Jesús	JSG	Zea mays subsp. parviglumis raza Balsas	Balsas	JSG	Sánchez	González	José de Jesús	JJSG	GUERRERO	CHILPANCINGO DE LOS BRAVO	Palo Blanco	1260	-99.4667	17.4
1098	9425	URG-BGM	Unidad de Recursos Genéticos-Banco de Germoplasma de Maíz	10058-JSG-LOS-111	FY001	18	11	1984	JSG & LOS111	JSG & LOS	Sánchez	González	José de Jesús	JSG	Zea mays subsp. parviglumis raza Balsas	Balsas	JSG	Sánchez	González	José de Jesús	JJSG	GUERRERO	IXCATEOPAN DE CUAUHTEMOC	Ixcateopan, La Tranca	1795	-99.7833	18.5
1099	9431	URG-BGM	Unidad de Recursos Genéticos-Banco de Germoplasma de Maíz	10059-JSG-LOS-112	FY001	18	11	1984	JSG & LOS 112	JSG & LOS	Sánchez	González	José de Jesús	JSG	Zea mays subsp. parviglumis raza Balsas	Balsas	JSG	Sánchez	González	José de Jesús	JJSG	GUERRERO	IXCATEOPAN DE CUAUHTEMOC	Km 7 Ixcateopan-Pachivia	1500	-99.8	18.4667
1100	9432	URG-BGM	Unidad de Recursos Genéticos-Banco de Germoplasma de Maíz	10060-JSG-LOS-113	FY001	20	11	1984	JSG & LOS 113	JSG & LOS	Sánchez	González	José de Jesús	JSG	Zea mays subsp. parviglumis raza Balsas	Balsas	JSG	Sánchez	González	José de Jesús	JJSG	GUERRERO	TELOLOAPAN	Km 55 Iguala-Teloloapan	1500	-99.8	18.3167
1101	9435	URG-BGM	Unidad de Recursos Genéticos-Banco de Germoplasma de Maíz	10061-JSG-LOS-114	FY001	20	11	1984	JSG & LOS 114	JSG & LOS	Sánchez	González	José de Jesús	JSG	Zea mays subsp. parviglumis raza Balsas	Balsas	JSG	Sánchez	González	José de Jesús	JJSG	GUERRERO	TELOLOAPAN	Rincón del Sauce, Km 59 Iguala-Teloloapan	1560	-99.8333	18.35
1102	9436	URG-BGM	Unidad de Recursos Genéticos-Banco de Germoplasma de Maíz	10062-JSG-LOS-117	FY001	20	11	1984	JSG & LOS 117	JSG & LOS	Sánchez	González	José de Jesús	JSG	Zea mays subsp. parviglumis raza Balsas	Balsas	JSG	Sánchez	González	José de Jesús	JJSG	GUERRERO	TELOLOAPAN	Alcholoa, Km 11 Teloloapan-Arcelia	1465	-99.9	18.4
1103	9438	URG-BGM	Unidad de Recursos Genéticos-Banco de Germoplasma de Maíz	10063-JSG-LOS-119	FY001	20	11	1984	JSG & LOS 119	JSG & LOS	Sánchez	González	José de Jesús	JSG	Zea mays subsp. parviglumis raza Balsas	Balsas	JSG	Sánchez	González	José de Jesús	JJSG	GUERRERO	PEDRO ASCENCIO ALQUISIRAS	Ixcapuzalco-Ranchos Nuevos, Km 25 Teloloapan-Arcelia	1620	-99.9667	18.4
1104	9439	URG-BGM	Unidad de Recursos Genéticos-Banco de Germoplasma de Maíz	10064-JSG-LOS-120	FY001	20	11	1984	JSG & LOS 120	JSG & LOS	Sánchez	González	José de Jesús	JSG	Zea mays subsp. parviglumis raza Balsas	Balsas	JSG	Sánchez	González	José de Jesús	JJSG	GUERRERO	GENERAL CANUTO A. NERI	Acapetlahuaya-Villa de Ayala, Km 28 Teloloapan-Arcelia	1500	-100.033	18.3667
1105	9441	URG-BGM	Unidad de Recursos Genéticos-Banco de Germoplasma de Maíz	10065-JSG-LOS-121	FY001	20	11	1984	JSG & LOS 121	JSG & LOS	Sánchez	González	José de Jesús	JSG	Zea mays subsp. parviglumis raza Balsas	Balsas	JSG	Sánchez	González	José de Jesús	JJSG	GUERRERO	GENERAL CANUTO A. NERI	Acapetlahuaya-Amates Grandes, Km 40 Teloloapan-Arcelia	1150	-100.067	18.3833
1106	9445	URG-BGM	Unidad de Recursos Genéticos-Banco de Germoplasma de Maíz	10066-JSG-LOS-123	FY001	20	11	1984	JSG & LOS 123	JSG & LOS	Sánchez	González	José de Jesús	JSG	Zea mays subsp. parviglumis raza Balsas	Balsas	JSG	Sánchez	González	José de Jesús	JJSG	MICHOACÁN DE OCAMPO	HUETAMO	La Tiringucha, Km 18 Huetamo-Morelia	670	-100.967	18.7167
1107	9446	URG-BGM	Unidad de Recursos Genéticos-Banco de Germoplasma de Maíz	10067-JSG-LOS-124	FY001	21	11	1984	JSG & LOS 124	JSG & LOS	Sánchez	González	José de Jesús	JSG	Zea mays subsp. parviglumis raza Balsas	Balsas	JSG	Sánchez	González	José de Jesús	JJSG	MICHOACÁN DE OCAMPO	JUAREZ	Benito Juárez, Km 24 Zitácuaro-Tuzantla	1300	-100.417	19.3
1108	9447	URG-BGM	Unidad de Recursos Genéticos-Banco de Germoplasma de Maíz	10068-JSG-LOS-126	FY001	21	11	1984	JSG & LOS 126	JSG & LOS	Sánchez	González	José de Jesús	JSG	Zea mays subsp. parviglumis raza Balsas	Balsas	JSG	Sánchez	González	José de Jesús	JJSG	MICHOACÁN DE OCAMPO	JUAREZ	Laureles, Km 26 Zitácuaro-Tuzantla	1100	-100.417	19.2833
1109	9448	URG-BGM	Unidad de Recursos Genéticos-Banco de Germoplasma de Maíz	10069-JSG-LOS-128	FY001	21	11	1984	JSG & LOS 128	JSG & LOS	Sánchez	González	José de Jesús	JSG	Zea mays subsp. mexicana raza Mesa Central	Mesa Central	JSG	Sánchez	González	José de Jesús	JJSG	MICHOACÁN DE OCAMPO	HIDALGO	2 Km oeste Cd. Hidalgo, frente a granja La Alborada	2005	-100.6	19.7
1110	9450	URG-BGM	Unidad de Recursos Genéticos-Banco de Germoplasma de Maíz	10070-JSG-LOS-130	FY001	21	11	1984	JSG & LOS 130	JSG & LOS	Sánchez	González	José de Jesús	JSG	Zea mays subsp. parviglumis raza Balsas	Balsas	JSG	Sánchez	González	José de Jesús	JJSG	MICHOACÁN DE OCAMPO	TZITZIO	Tzitzio, barranca	1500	-100.917	19.6
1111	9454	URG-BGM	Unidad de Recursos Genéticos-Banco de Germoplasma de Maíz	10071-JSG-LOS-132	FY001	22	11	1984	JSG & LOS 132	JSG & LOS	Sánchez	González	José de Jesús	JSG	Zea mays subsp. mexicana raza Mesa Central	Mesa Central	JSG	Sánchez	González	José de Jesús	JJSG	MICHOACÁN DE OCAMPO	MORELIA	Morelia	2000	-101.233	19.75
1112	9456	URG-BGM	Unidad de Recursos Genéticos-Banco de Germoplasma de Maíz	10072-JSG-LOS-133	FY001	22	11	1984	JSG & LOS 133	JSG & LOS	Sánchez	González	José de Jesús	JSG	Zea mays subsp. mexicana raza Mesa Central	Mesa Central	JSG	Sánchez	González	José de Jesús	JJSG	MICHOACÁN DE OCAMPO	MORELIA	Morelia, Km 2 a Salamanca	1920	-101.183	19.7333
1113	9459	URG-BGM	Unidad de Recursos Genéticos-Banco de Germoplasma de Maíz	10073-JSG-LOS-134	FY001	22	11	1984	JSG & LOS 134	JSG & LOS	Sánchez	González	José de Jesús	JSG	Zea mays subsp. mexicana raza Mesa Central	Mesa Central	JSG	Sánchez	González	José de Jesús	JJSG	MICHOACÁN DE OCAMPO	IXTLAN	El Salitre	1530	-102.383	20.1667
1114	9461	URG-BGM	Unidad de Recursos Genéticos-Banco de Germoplasma de Maíz	10074-JSG-LOS-135	FY001	15	11	1984	JSG & LOS 135	JSG & LOS	Sánchez	González	José de Jesús	JSG	Zea mays subsp. mexicana raza Chalco	Chalco	JSG	Sánchez	González	José de Jesús	JJSG	MÉXICO	TEXCOCO	Boyeros	2200	-98.9167	19.5
1115	9463	URG-BGM	Unidad de Recursos Genéticos-Banco de Germoplasma de Maíz	10075-JSG-LOS-142	FY001	11	12	1984	JSG & LOS 142	JSG & LOS	Sánchez	González	José de Jesús	JSG	Zea mays subsp. parviglumis raza Balsas	Balsas	JSG	Sánchez	González	José de Jesús	JJSG	JALISCO	JILOTLAN DE LOS DOLORES	El Saucito	1460	-103.083	19.3
1116	9464	URG-BGM	Unidad de Recursos Genéticos-Banco de Germoplasma de Maíz	10076-JSG-LOS-159	FY001	15	1	1985	JSG & LOS 159	JSG & LOS	Sánchez	González	José de Jesús	JSG	Zea mays subsp. parviglumis raza Balsas	Balsas	JSG	Sánchez	González	José de Jesús	JJSG	MÉXICO	MALINALCO	Malinalco	1850	-99.5	18.95
1117	9465	URG-BGM	Unidad de Recursos Genéticos-Banco de Germoplasma de Maíz	10077-JSG-LOS-161	FY001	16	1	1985	JSG & LOS 161	JSG & LOS	Sánchez	González	José de Jesús	JSG	Zea mays subsp. parviglumis raza Balsas	Balsas	JSG	Sánchez	González	José de Jesús	JJSG	MÉXICO	TEJUPILCO	La Cabecera, Km 8 Tejupilco-Bejucos	1320	-100.2	18.9
1118	9466	URG-BGM	Unidad de Recursos Genéticos-Banco de Germoplasma de Maíz	10078-JSG-LOS-163	FY001	16	1	1985	JSG & LOS 163	JSG & LOS	Sánchez	González	José de Jesús	JSG	Zea mays subsp. parviglumis raza Balsas	Balsas	JSG	Sánchez	González	José de Jesús	JJSG	MÉXICO	TEJUPILCO	Las Juntas, Km 16 Tejupilco-Bejucos	1200	-100.25	18.8833
1119	9468	URG-BGM	Unidad de Recursos Genéticos-Banco de Germoplasma de Maíz	10079-JSG-LOS-165	FY001	16	1	1985	JSG & LOS 165	JSG & LOS	Sánchez	González	José de Jesús	JSG	Zea mays subsp. parviglumis raza Balsas	Balsas	JSG	Sánchez	González	José de Jesús	JJSG	MÉXICO	AMATEPEC	7 Km sur Palmar Chico	980	-100.35	18.6333
1120	9469	URG-BGM	Unidad de Recursos Genéticos-Banco de Germoplasma de Maíz	10080-JSG-LOS-167	FY001	16	1	1985	JSG & LOS 167	JSG & LOS	Sánchez	González	José de Jesús	JSG	Zea mays subsp. parviglumis raza Balsas	Balsas	JSG	Sánchez	González	José de Jesús	JJSG	MÉXICO	AMATEPEC	Palmar Chico	980	-100.4	18.6833
1121	9470	URG-BGM	Unidad de Recursos Genéticos-Banco de Germoplasma de Maíz	10081-JSG-LOS-168	FY001	16	1	1985	JSG & LOS 168	JSG & LOS	Sánchez	González	José de Jesús	JSG	Zea mays subsp. parviglumis raza Balsas	Balsas	JSG	Sánchez	González	José de Jesús	JJSG	MÉXICO	AMATEPEC	El Aguacate	1100	-100.317	18.7
1122	9471	URG-BGM	Unidad de Recursos Genéticos-Banco de Germoplasma de Maíz	10082-JSG-LOS-169	FY001	16	1	1985	JSG & LOS 169	JSG & LOS	Sánchez	González	José de Jesús	JSG	Zea mays subsp. parviglumis raza Balsas	Balsas	JSG	Sánchez	González	José de Jesús	JJSG	MÉXICO	AMATEPEC	Pueblo Nuevo-El Sitio	1100	-100.317	18.75
1123	9475	URG-BGM	Unidad de Recursos Genéticos-Banco de Germoplasma de Maíz	10083-JSG-LOS-170	FY001	16	1	1985	JSG & LOS 170	JSG & LOS	Sánchez	González	José de Jesús	JSG	Zea mays subsp. parviglumis raza Balsas	Balsas	JSG	Sánchez	González	José de Jesús	JJSG	MÉXICO	TEJUPILCO	El Puerto, Km 18 Luvianos-Zacazo	1180	-100.317	18.9833
1124	9476	URG-BGM	Unidad de Recursos Genéticos-Banco de Germoplasma de Maíz	10084-JSG-LOS-171	FY001	16	1	1985	JSG & LOS 171	JSG & LOS	Sánchez	González	José de Jesús	JSG	Zea mays subsp. parviglumis raza Balsas	Balsas	JSG	Sánchez	González	José de Jesús	JJSG	MÉXICO	ZACAZONAPAN	Km 2 Zacazonapan-Otzoloapan	1420	-100.267	19.0833
1125	9478	URG-BGM	Unidad de Recursos Genéticos-Banco de Germoplasma de Maíz	10085-JSG-LOS-172	FY001	17	1	1985	JSG & LOS 172	JSG & LOS	Sánchez	González	José de Jesús	JSG	Zea mays subsp. parviglumis raza Balsas	Balsas	JSG	Sánchez	González	José de Jesús	JJSG	MÉXICO	VALLE DE BRAVO	Colorines, sifón al otro lado del río	1620	-100.2	19.1667
1126	9481	URG-BGM	Unidad de Recursos Genéticos-Banco de Germoplasma de Maíz	10086-JSG-LOS-176	FY001	17	1	1985	JSG & LOS 176	JSG & LOS	Sánchez	González	José de Jesús	JSG	Zea mays subsp. parviglumis raza Balsas	Balsas	JSG	Sánchez	González	José de Jesús	JJSG	MÉXICO	OTZOLOAPAN	Km 8 Zuluapan-Tingambato	1260	-100.383	19.15
1127	9482	URG-BGM	Unidad de Recursos Genéticos-Banco de Germoplasma de Maíz	10087-JSG-LOS-178	FY001	17	1	1985	JSG & LOS 178	JSG & LOS	Sánchez	González	José de Jesús	JSG	Zea mays subsp. parviglumis raza Balsas	Balsas	JSG	Sánchez	González	José de Jesús	JJSG	MÉXICO	OTZOLOAPAN	Km 4 Zuluapan-Valle de Bravo	1320	-100.317	19.1667
1128	9483	URG-BGM	Unidad de Recursos Genéticos-Banco de Germoplasma de Maíz	10088-JSG-183	FY001	19	11	1985	JSG 183	JSG	Sánchez	González	José de Jesús	JSG	Zea mays subsp. parviglumis raza Balsas	Balsas	JSG	Sánchez	González	José de Jesús	JJSG	MORELOS	TEPOZTLAN	Amatlán, La Puerta	1580	-99.0333	18.9667
1129	9484	URG-BGM	Unidad de Recursos Genéticos-Banco de Germoplasma de Maíz	10089-JSG-184	FY001	20	11	1985	JSG 184	JSG	Sánchez	González	José de Jesús	JSG	Zea mays subsp. parviglumis raza Balsas	Balsas	JSG	Sánchez	González	José de Jesús	JJSG	MÉXICO	SANTO TOMAS	Santo Tomás de los Plátanos	1380	-100.283	19.1833
1130	9485	URG-BGM	Unidad de Recursos Genéticos-Banco de Germoplasma de Maíz	10090-JSG-185	FY001	20	11	1985	JSG 185	JSG	Sánchez	González	José de Jesús	JSG	Zea mays subsp. parviglumis raza Balsas	Balsas	JSG	Sánchez	González	José de Jesús	JJSG	MÉXICO	OTZOLOAPAN	Agua Zarca, Km 7 Zacazonapan-Otzoloapan	1400	-100.3	19.1
1131	9486	URG-BGM	Unidad de Recursos Genéticos-Banco de Germoplasma de Maíz	10091-JSG-186	FY001	20	11	1985	JSG 186	JSG	Sánchez	González	José de Jesús	JSG	Zea mays subsp. parviglumis raza Balsas	Balsas	JSG	Sánchez	González	José de Jesús	JJSG	MÉXICO	TEJUPILCO	Las Anonas	980	-100.383	18.8
1132	9487	URG-BGM	Unidad de Recursos Genéticos-Banco de Germoplasma de Maíz	10092-JSG-187	FY001	21	11	1985	JSG 187	JSG	Sánchez	González	José de Jesús	JSG	Zea mays subsp. parviglumis raza Balsas	Balsas	JSG	Sánchez	González	José de Jesús	JJSG	MICHOACÁN DE OCAMPO	HUETAMO	Quenchendio, Km 24 Huetamo-Morelia	740	-100.967	18.8167
1133	9490	URG-BGM	Unidad de Recursos Genéticos-Banco de Germoplasma de Maíz	10093-JSG-189	FY001	21	11	1985	JSG 189	JSG	Sánchez	González	José de Jesús	JSG	Zea mays subsp. parviglumis raza Balsas	Balsas	JSG	Sánchez	González	José de Jesús	JJSG	MICHOACÁN DE OCAMPO	TIQUICHEO DE NICOLAS ROMERO	Las Juntas, Km 43 Huetamo-Morelia	720	-100.9	18.85
1134	9491	URG-BGM	Unidad de Recursos Genéticos-Banco de Germoplasma de Maíz	10094-JSG-190	FY001	21	11	1985	JSG 190	JSG	Sánchez	González	José de Jesús	JSG	Zea mays subsp. parviglumis raza Balsas	Balsas	JSG	Sánchez	González	José de Jesús	JJSG	MICHOACÁN DE OCAMPO	TIQUICHEO DE NICOLAS ROMERO	La Ceibita, Km 50 Huetamo-Morelia	660	-100.817	18.8833
1135	9493	URG-BGM	Unidad de Recursos Genéticos-Banco de Germoplasma de Maíz	10095-JSG-191	FY001	21	11	1985	JSG 191	JSG	Sánchez	González	José de Jesús	JSG	Zea mays subsp. parviglumis raza Balsas	Balsas	JSG	Sánchez	González	José de Jesús	JJSG	MICHOACÁN DE OCAMPO	TZITZIO	5 Km sur El Devanador	1000	-100.8	19.2833
1136	9494	URG-BGM	Unidad de Recursos Genéticos-Banco de Germoplasma de Maíz	10096-JSG-192	FY001	21	11	1985	JSG 192	JSG	Sánchez	González	José de Jesús	JSG	Zea mays subsp. parviglumis raza Balsas	Balsas	JSG	Sánchez	González	José de Jesús	JJSG	MICHOACÁN DE OCAMPO	TZITZIO	Km 127 Huetamo-Morelia	1120	-100.867	19.3667
1137	9495	URG-BGM	Unidad de Recursos Genéticos-Banco de Germoplasma de Maíz	10097-JSG-193	FY001	21	11	1985	JSG 193	JSG	Sánchez	González	José de Jesús	JSG	Zea mays subsp. parviglumis raza Balsas	Balsas	JSG	Sánchez	González	José de Jesús	JJSG	MICHOACÁN DE OCAMPO	TZITZIO	4 Km sur Paso Ancho	1100	-100.9	19.45
1138	9499	URG-BGM	Unidad de Recursos Genéticos-Banco de Germoplasma de Maíz	10098-JSG-194	FY001	22	11	1985	JSG 194	JSG	Sánchez	González	José de Jesús	JSG	Zea mays subsp. mexicana raza Mesa Central	Mesa Central	JSG	Sánchez	González	José de Jesús	JJSG	MICHOACÁN DE OCAMPO	SALVADOR ESCALANTE	Villa Escalante-Opopeo	2320	-101.6	19.4
1139	9501	URG-BGM	Unidad de Recursos Genéticos-Banco de Germoplasma de Maíz	10099-JSG-196	FY001	22	11	1985	JSG 196	JSG	Sánchez	González	José de Jesús	JSG	Zea mays subsp. parviglumis raza Balsas	Balsas	JSG	Sánchez	González	José de Jesús	JJSG	MICHOACÁN DE OCAMPO	TARETAN	Las Colonias, frente a Granjas Baena	1180	-101.917	19.3833
1140	9502	URG-BGM	Unidad de Recursos Genéticos-Banco de Germoplasma de Maíz	10100-JSG-197	FY001	2	12	1985	JSG 197	JSG	Sánchez	González	José de Jesús	JSG	Zea mays subsp. parviglumis raza Balsas	Balsas	JSG	Sánchez	González	José de Jesús	JJSG	OAXACA	SAN PEDRO JUCHATENGO	San Cristóbal Honduras	1120	-97.0333	16.3333
1141	9504	URG-BGM	Unidad de Recursos Genéticos-Banco de Germoplasma de Maíz	10101-JSG-200	FY001	8	12	1985	JSG 200	JSG	Sánchez	González	José de Jesús	JSG	Zea mays subsp. parviglumis raza Balsas	Balsas	JSG	Sánchez	González	José de Jesús	JJSG	JALISCO	TOLIMAN	La Lima, camino a El Rodeo	1405	-104.067	19.5333
1142	9506	URG-BGM	Unidad de Recursos Genéticos-Banco de Germoplasma de Maíz	10102-JSG-202	FY001	11	12	1985	JSG 202	JSG	Sánchez	González	José de Jesús	JSG	Zea mays subsp. parviglumis raza Balsas	Balsas	JSG	Sánchez	González	José de Jesús	JJSG	JALISCO	VILLA PURIFICACION	Jirosto, potrero Las Carboneras	500	-104.767	19.75
1143	9507	URG-BGM	Unidad de Recursos Genéticos-Banco de Germoplasma de Maíz	10103-JSG-203	FY001	12	12	1985	JSG 203	JSG	Sánchez	González	José de Jesús	JSG	Zea mays subsp. parviglumis raza Balsas	Balsas	JSG	Sánchez	González	José de Jesús	JJSG	JALISCO	JUCHITLAN	Agua Caliente	1000	-104.05	19.9833
1144	9508	URG-BGM	Unidad de Recursos Genéticos-Banco de Germoplasma de Maíz	10104-JSG-205	FY001	12	12	1985	JSG 205	JSG	Sánchez	González	José de Jesús	JSG	Zea mays subsp. parviglumis raza Balsas	Balsas	JSG	Sánchez	González	José de Jesús	JJSG	JALISCO	EJUTLA	El Coyotomate	1300	-104.067	19.9667
1145	9513	URG-BGM	Unidad de Recursos Genéticos-Banco de Germoplasma de Maíz	10020-JSG-LOS-15	FY001	1	11	1983	JSG & LOS 15	JSG & LOS	Sánchez	González	José de Jesús	JSG	Zea perennis	ND	JSG	Sánchez	González	José de Jesús	JJSG	JALISCO	SAN GABRIEL	Venustiano Carranza-Piedra Ancha	2100	-103.583	19.6333
1146	9514	URG-BGM	Unidad de Recursos Genéticos-Banco de Germoplasma de Maíz	10021-JSG-LOS-17	FY001	2	11	1983	JSG & LOS 17	JSG & LOS	Sánchez	González	José de Jesús	JSG	Zea perennis	ND	JSG	Sánchez	González	José de Jesús	JJSG	JALISCO	SAN MARTIN HIDALGO	Venustiano Carranza-La Mesa	2130	-103.567	19.6333
1147	9515	URG-BGM	Unidad de Recursos Genéticos-Banco de Germoplasma de Maíz	10034-JSG-LOS-63	FY001	29	11	1983	JSG & LOS 63	JSG & LOS	Sánchez	González	José de Jesús	JSG	Zea perennis	ND	JSG	Sánchez	González	José de Jesús	JJSG	JALISCO	SAN GABRIEL	La Tinaja	2100	-103.583	19.65
1148	9516	URG-BGM	Unidad de Recursos Genéticos-Banco de Germoplasma de Maíz	10035-JSG-LOS-68	FY001	30	11	1983	JSG & LOS 68	JSG & LOS	Sánchez	González	José de Jesús	JSG	Zea diploperennis	ND	JSG	Sánchez	González	José de Jesús	JJSG	JALISCO	CUAUTITLAN DE GARCIA BARRAGAN	Manantlán	980	-104.2	19.6167
1149	9543	URG-BGM	Unidad de Recursos Genéticos-Banco de Germoplasma de Maíz	10112-JSG-MAS-264	FY001	6	12	1990	JSG & MAS 264	JSG & MAS	Sánchez	González	José de Jesús	JSG	Zea mays subsp. parviglumis raza Balsas	Balsas	JSG	Sánchez	González	José de Jesús	JJSG	NAYARIT	AMATLAN DE CAÑAS	Los Copales	900	-104.4	20.8
1150	9544	URG-BGM	Unidad de Recursos Genéticos-Banco de Germoplasma de Maíz	10113-JSG-MAS-AAE-275	FY001	17	10	1991	JSG, MAS, AAE 275	JSG & MAS & AAE	Sánchez	González	José de Jesús	JSG	Zea mays subsp. parviglumis raza Balsas	Balsas	JSG	Sánchez	González	José de Jesús	JJSG	JALISCO	AMECA	Quexpan-Las Raíces	1050	-104.233	20.6
1151	9548	URG-BGM	Unidad de Recursos Genéticos-Banco de Germoplasma de Maíz	10114-JSG-MAS-AAE-298	FY001	17	12	1991	JSG, MAS, AAE 98	JSG & MAS & AAE	Sánchez	González	José de Jesús	JSG	Zea mays subsp. parviglumis raza Balsas	Balsas	JSG	Sánchez	González	José de Jesús	JJSG	JALISCO	GUACHINANGO	La Ciénega de Los Ahumada, Potrero La Fortuna	1320	-104.5	20.6833
1152	9549	URG-BGM	Unidad de Recursos Genéticos-Banco de Germoplasma de Maíz	10115-JSG-MAS-AAE-301	FY001	17	12	1991	JSG, MAS, AAE 301	JSG & MAS & AAE	Sánchez	González	José de Jesús	JSG	Zea mays subsp. parviglumis raza Balsas	Balsas	JSG	Sánchez	González	José de Jesús	JJSG	JALISCO	GUACHINANGO	Km 10 Guachinango-La Ciénega	1385	-104.417	20.6333
1153	9550	URG-BGM	Unidad de Recursos Genéticos-Banco de Germoplasma de Maíz	10116-JSG-W-304	FY001	26	12	1991	JSG & W 304	JSG & GHW	Sánchez	González	José de Jesús	JSG	Zea mays subsp. mexicana raza Chalco	Chalco	JSG	Sánchez	González	José de Jesús	JJSG	MÉXICO	LA PAZ	Los Reyes, La Paz	2200	-98.9833	19.3667
1154	9553	URG-BGM	Unidad de Recursos Genéticos-Banco de Germoplasma de Maíz	10117-JSG-W-305	FY001	28	12	1992	JSG & W 305	JSG & GHW	Sánchez	González	José de Jesús	JSG	Zea mays subsp. parviglumis raza Balsas	Balsas	JSG	Sánchez	González	José de Jesús	JJSG	GUERRERO	HUITZUCO DE LOS FIGUEROA	Plan de los Timbres, Paso Morelos	1225	-99.1833	18.2833
1155	9555	URG-BGM	Unidad de Recursos Genéticos-Banco de Germoplasma de Maíz	10118-JSG-W-306	FY001	29	12	1992	JSG & W 306	JSG & GHW	Sánchez	González	José de Jesús	JSG	Zea mays subsp. parviglumis raza Balsas	Balsas	JSG	Sánchez	González	José de Jesús	JJSG	GUERRERO	GENERAL CANUTO A. NERI	Acapetlahuaya-El Crustel, Km 44-47 Teloloapan-Arcelia	970	-100.117	18.3333
1156	9557	URG-BGM	Unidad de Recursos Genéticos-Banco de Germoplasma de Maíz	10119-JSG-W-307	FY001	29	12	1992	JSG & W 307	JSG & GHW	Sánchez	González	José de Jesús	JSG	Zea mays subsp. parviglumis raza Balsas	Balsas	JSG	Sánchez	González	José de Jesús	JJSG	GUERRERO	PEDRO ASCENCIO ALQUISIRAS	Ixcapuzalco-Zacatlancillo	1720	-99.9667	18.3833
1157	9558	URG-BGM	Unidad de Recursos Genéticos-Banco de Germoplasma de Maíz	10120-JSG-W-308	FY001	2	12	1992	JSG & W 308	JSG & GHW	Sánchez	González	José de Jesús	JSG	Zea mays subsp. mexicana raza Mesa Central	Mesa Central	JSG	Sánchez	González	José de Jesús	JJSG	MICHOACÁN DE OCAMPO	PENJAMILLO	Penjamillo de Degollado	1700	-101.933	20.1
1158	9559	URG-BGM	Unidad de Recursos Genéticos-Banco de Germoplasma de Maíz	10121-JSG-W-309	FY001	2	12	1992	JSG & W 309	JSG & GHW	Sánchez	González	José de Jesús	JSG	Zea mays subsp. mexicana raza Mesa Central	Mesa Central	JSG	Sánchez	González	José de Jesús	JJSG	GUANAJUATO	URIANGATO	Uriangato, salida a Salamanca	1785	-101.167	20.15
1159	9562	URG-BGM	Unidad de Recursos Genéticos-Banco de Germoplasma de Maíz	10122-JSG-W-310	FY001	1	12	1992	JSG & W 310	JSG & GHW	Sánchez	González	José de Jesús	JSG	Zea mays subsp. parviglumis raza Balsas	Balsas	JSG	Sánchez	González	José de Jesús	JJSG	MICHOACÁN DE OCAMPO	JUAREZ	Km 37-43 Zitácuaro-Tuzantla	850	-100.467	19.2667
1160	9567	URG-BGM	Unidad de Recursos Genéticos-Banco de Germoplasma de Maíz	10125-JSG-MCH-328	FY001	18	11	1993	JSG & MCH 328	JSG & MCH	Sánchez	González	José de Jesús	JSG	Zea mays subsp. mexicana raza Mesa Central	Mesa Central	JSG	Sánchez	González	José de Jesús	JJSG	MICHOACÁN DE OCAMPO	IXTLAN	El Salitre 1-2 Km sureste	1530	-102.367	20.1833
1161	9568	URG-BGM	Unidad de Recursos Genéticos-Banco de Germoplasma de Maíz	10126-JSG-MCH-341	FY001	6	12	1994	JSG & MCH 341	JSG & MCH	Sánchez	González	José de Jesús	JSG	Zea mays subsp. mexicana raza Mesa Central	Mesa Central	JSG	Sánchez	González	José de Jesús	JJSG	MICHOACÁN DE OCAMPO	CHURINTZIO	Km 3.5 Churintzio-La Noria	1760	-102.1	20.2
1162	9569	URG-BGM	Unidad de Recursos Genéticos-Banco de Germoplasma de Maíz	10127-JSG-MCH-342	FY001	6	12	1994	JSG & MCH 342	JSG & MCH	Sánchez	González	José de Jesús	JSG	Zea mays subsp. mexicana raza Mesa Central	Mesa Central	JSG	Sánchez	González	José de Jesús	JJSG	MICHOACÁN DE OCAMPO	CHURINTZIO	Km 1.5 Churintzio-La Noria	1790	-102.083	20.1667
1163	9570	URG-BGM	Unidad de Recursos Genéticos-Banco de Germoplasma de Maíz	10128-JSG-JMHC-K-FCG-311	FY001	29	10	1994	JSG, JMHC, AK, FCG 311	JSG & JMHC & AK & FCG	Sánchez	González	José de Jesús	JSG	Zea mays subsp. mexicana raza Chalco	Chalco	JSG	Sánchez	González	José de Jesús	JJSG	PUEBLA	SAN JUAN ATENCO	Ejido Santa Cruz	2425	-97.55	19.0833
1164	9571	URG-BGM	Unidad de Recursos Genéticos-Banco de Germoplasma de Maíz	10129-JSG-JMCH K-FCG-313	FY001	29	10	1994	JSG, JMHC, AK, FCG 313	JSG & JMHC & AK & FCG	Sánchez	González	José de Jesús	JSG	Zea mays subsp. mexicana raza Chalco	Chalco	JSG	Sánchez	González	José de Jesús	JJSG	PUEBLA	SAN JUAN ATENCO	Ejido San Antonio	2440	-97.5333	19.0667
1165	9572	URG-BGM	Unidad de Recursos Genéticos-Banco de Germoplasma de Maíz	10130-JSG-JMHC-K-FCG-316	FY001	29	10	1994	JSG, JMHC, AK, FCG 316	JSG & JMHC & AK & FCG	Sánchez	González	José de Jesús	JSG	Zea mays subsp. mexicana raza Chalco	Chalco	JSG	Sánchez	González	José de Jesús	JJSG	PUEBLA	SAN SALVADOR EL SECO	Km 3 San Salvador El Seco-Coatepec	2425	-97.6333	19.1167
1166	9573	URG-BGM	Unidad de Recursos Genéticos-Banco de Germoplasma de Maíz	10131-JSG-JMHC-K-FCG-317	FY001	29	10	1994	JSG, JMHC, AK, FCG 317	JSG & JMHC & AK & FCG	Sánchez	González	José de Jesús	JSG	Zea mays subsp. mexicana raza Chalco	Chalco	JSG	Sánchez	González	José de Jesús	JJSG	PUEBLA	SAN NICOLAS BUENOS AIRES	Km 11 San Salvador El Seco-Tlalchichuca	2355	-97.55	19.1667
1167	9574	URG-BGM	Unidad de Recursos Genéticos-Banco de Germoplasma de Maíz	10132-JSG-JMHC-K-FCG-318	FY001	30	10	1994	JSG, JMHC, AK, FCG 318	JSG & JMHC & AK & FCG	Sánchez	González	José de Jesús	JSG	Zea mays subsp. mexicana raza Chalco	Chalco	JSG	Sánchez	González	José de Jesús	JJSG	MÉXICO	OCOYOACAC	El Pedregal Guadalupe Victoria	2500	-99.4667	19.2667
1168	9575	URG-BGM	Unidad de Recursos Genéticos-Banco de Germoplasma de Maíz	10133-JSG-JMHC-K-FCG-319	FY001	30	10	1994	JSG, JMHC, AK, FCG 319	JSG & JMHC & AK & FCG	Sánchez	González	José de Jesús	JSG	Zea mays subsp. mexicana raza Chalco	Chalco	JSG	Sánchez	González	José de Jesús	JJSG	MÉXICO	CHAPULTEPEC	Chapultepec	2540	-99.4667	19.2
1169	9576	URG-BGM	Unidad de Recursos Genéticos-Banco de Germoplasma de Maíz	10134-JSG-331	FY001	22	11	1994	JSG 331	JSG	Sánchez	González	José de Jesús	JSG	Zea mays subsp. parviglumis raza Balsas	Balsas	JSG	Sánchez	González	José de Jesús	JJSG	JALISCO	EJUTLA	Los Naranjos de Enmedio	960	-104.617	19.9167
1170	9577	URG-BGM	Unidad de Recursos Genéticos-Banco de Germoplasma de Maíz	10135-JSG-335	FY001	4	12	1994	JSG 335	JSG	Sánchez	González	José de Jesús	JSG	Zea mays subsp. parviglumis raza Balsas	Balsas	JSG	Sánchez	González	José de Jesús	JJSG	JALISCO	ETZATLAN	Oconahua	1370	-104.117	20.7167
1171	9578	URG-BGM	Unidad de Recursos Genéticos-Banco de Germoplasma de Maíz	10136-JSG-JLRD-344	FY001	7	11	1995	JSG & JLRD 335	JSG & JLRD	Sánchez	González	José de Jesús	JSG	Zea mays subsp. mexicana raza Mesa Central	Mesa Central	JSG	Sánchez	González	José de Jesús	JJSG	MICHOACÁN DE OCAMPO	COPANDARO	San Agustín del Maíz	1825	-101.167	19.9
1172	9579	URG-BGM	Unidad de Recursos Genéticos-Banco de Germoplasma de Maíz	10137-JSG-SMH-352	FY001	3	12	1995	JSG & SMH 352	JSG & SMH	Sánchez	González	José de Jesús	JSG	Zea mays subsp. parviglumis raza Balsas	Balsas	JSG	Sánchez	González	José de Jesús	JJSG	JALISCO	EJUTLA	Ejutla, parcela El Mamey	1140	-104.15	19.9167
1173	9580	URG-BGM	Unidad de Recursos Genéticos-Banco de Germoplasma de Maíz	10138-JSG-SMH-355	FY001	4	12	1995	JSG & SMH 355	JSG & SMH	Sánchez	González	José de Jesús	JSG	Zea mays subsp. parviglumis raza Balsas	Balsas	JSG	Sánchez	González	José de Jesús	JJSG	JALISCO	EJUTLA	San Lorenzo	950	-104	19.95
1174	9581	URG-BGM	Unidad de Recursos Genéticos-Banco de Germoplasma de Maíz	10139-JSG-RMM-368	FY001	8	2	1997	JSG & RMM 368	JSG & RMM	Sánchez	González	José de Jesús	JSG	Zea diploperennis	ND	JSG	Sánchez	González	José de Jesús	JJSG	JALISCO	CUAUTITLAN DE GARCIA BARRAGAN	Rincón de Manantlán	1470	-104.217	19.6
1175	9582	URG-BGM	Unidad de Recursos Genéticos-Banco de Germoplasma de Maíz	10140-JSG-RMM-372	FY001	7	2	1997	JSG & RMM 372	JSG & RMM	Sánchez	González	José de Jesús	JSG	Zea diploperennis	ND	JSG	Sánchez	González	José de Jesús	JJSG	JALISCO	CUAUTITLAN DE GARCIA BARRAGAN	San Miguel de Ayotitlán	1450	-104.2	19.5
1176	9583	URG-BGM	Unidad de Recursos Genéticos-Banco de Germoplasma de Maíz	10141-JSG-373	FY001	14	11	1997	JSG 373	JSG	Sánchez	González	José de Jesús	JSG	Zea mays subsp. mexicana raza Chalco	Chalco	JSG	Sánchez	González	José de Jesús	JJSG	MÉXICO	CHALCO	Chalco	2225	-98.8833	19.25
1177	9584	URG-BGM	Unidad de Recursos Genéticos-Banco de Germoplasma de Maíz	10142-JSG-ERV-407	FY001	12	10	2000	JSG & ERV 407	JSG & ERV	Sánchez	González	José de Jesús	JSG	Zea mays subsp. mexicana raza Mesa Central	Mesa Central	JSG	Sánchez	González	José de Jesús	JJSG	JALISCO	LA BARCA	Rancho Aranguren, San José de Las Moras	1505	-102.6	20.3
1178	9585	URG-BGM	Unidad de Recursos Genéticos-Banco de Germoplasma de Maíz	10143-JSG-ERV-408	FY001	12	10	2000	JSG & ERV 408	JSG & ERV	Sánchez	González	José de Jesús	JSG	Zea mays subsp. mexicana raza Mesa Central	Mesa Central	JSG	Sánchez	González	José de Jesús	JJSG	JALISCO	LA BARCA	La Providencia, 2 Km al norte	1542	-102.617	20.3167
1179	9586	URG-BGM	Unidad de Recursos Genéticos-Banco de Germoplasma de Maíz	10144-JSG-ERV-409	FY001	12	10	2000	JSG & ERV 409	JSG & ERV	Sánchez	González	José de Jesús	JSG	Zea mays subsp. mexicana raza Mesa Central	Mesa Central	JSG	Sánchez	González	José de Jesús	JJSG	JALISCO	PONCITLAN	Km 3 Ahuatlán-Poncitlán	1510	-102.9	20.4
1180	9587	URG-BGM	Unidad de Recursos Genéticos-Banco de Germoplasma de Maíz	10145-JSG-MAS-ERV-411	FY001	14	11	2000	JSG, MAS, ERV 411	JSG & ERV	Sánchez	González	José de Jesús	JSG	Zea mays subsp. mexicana raza Mesa Central	Mesa Central	JSG	Sánchez	González	José de Jesús	JJSG	JALISCO	LA BARCA	La Providencia 1 Km al norte, La Noria	1520	-102.617	20.3167
1181	9588	URG-BGM	Unidad de Recursos Genéticos-Banco de Germoplasma de Maíz	10146-JSG-MAS-ERV-412	FY001	14	11	2000	JSG, MAS, ERV 412	JSG & ERV	Sánchez	González	José de Jesús	JSG	Zea mays subsp. mexicana raza Mesa Central	Mesa Central	JSG	Sánchez	González	José de Jesús	JJSG	JALISCO	PONCITLAN	Poncitlán, Salida a Guadalajara	1565	-102.933	20.3667
1182	9589	URG-BGM	Unidad de Recursos Genéticos-Banco de Germoplasma de Maíz	10147-JSG-414	FY001	13	10	2001	JSG 414	JSG	Sánchez	González	José de Jesús	JSG	Zea mays subsp. mexicana raza Nobogame	Nobogame	JSG	Sánchez	González	José de Jesús	JJSG	CHIHUAHUA	GUADALUPE Y CALVO	Nabogame, arroyo Tejamanil-La Rinconada	1919	-106.95	26.2167
1183	9590	URG-BGM	Unidad de Recursos Genéticos-Banco de Germoplasma de Maíz	10148-JSG-415	FY001	13	10	2001	JSG 415	JSG	Sánchez	González	José de Jesús	JSG	Zea mays subsp. mexicana raza Nobogame	Nobogame	JSG	Sánchez	González	José de Jesús	JJSG	CHIHUAHUA	GUADALUPE Y CALVO	Nabogame, arroyo Tarahumares	1950	-106.933	26.2167
1184	9591	URG-BGM	Unidad de Recursos Genéticos-Banco de Germoplasma de Maíz	10149-JSG-421	FY001	15	11	2001	JSG 421	JSG	Sánchez	González	José de Jesús	JSG	Zea mays subsp. parviglumis raza Balsas	Balsas	JSG	Sánchez	González	José de Jesús	JJSG	JALISCO	GUACHINANGO	Km 10 Guachinango-La Ciénega	1400	-104.417	20.6333
1185	9592	URG-BGM	Unidad de Recursos Genéticos-Banco de Germoplasma de Maíz	10150-JSG-RMM-428	FY001	6	11	2002	JSG & RMM 428	JSG & RMM	Sánchez	González	José de Jesús	JSG	Zea mays subsp. mexicana raza Mesa Central	Mesa Central	JSG	Sánchez	González	José de Jesús	JJSG	DURANGO	DURANGO	Puente Gavilanes	1875	-104.483	24.0167
1186	9593	URG-BGM	Unidad de Recursos Genéticos-Banco de Germoplasma de Maíz	10151-JSG-RMM-429	FY001	7	11	2002	JSG & RMM 429	JSG & RMM	Sánchez	González	José de Jesús	JSG	Zea mays subsp. mexicana raza Mesa Central	Mesa Central	JSG	Sánchez	González	José de Jesús	JJSG	DURANGO	DURANGO	Nuevo Francisco Villa, 3 Km este	1875	-104.483	24.0833
1187	9632	URG-BGM	Unidad de Recursos Genéticos-Banco de Germoplasma de Maíz	10172-JSG-RMM-457	FY001	28	11	2002	JSG & RMM 457	JSG & RMM	Sánchez	González	José de Jesús	JSG	Zea mays subsp. parviglumis raza Balsas	Balsas	JSG	Sánchez	González	José de Jesús	JJSG	MICHOACÁN DE OCAMPO	HUETAMO	El Potrero, Km 145.5 Zitácuaro-Huetamo	654	-100.9	18.8167
1188	9634	URG-BGM	Unidad de Recursos Genéticos-Banco de Germoplasma de Maíz	10173-JSG-RMM-458	FY001	28	11	2002	JSG & RMM 458	JSG & RMM	Sánchez	González	José de Jesús	JSG	Zea mays subsp. parviglumis raza Balsas	Balsas	JSG	Sánchez	González	José de Jesús	JJSG	MICHOACÁN DE OCAMPO	HUETAMO	Quenchendio, Km 151.5 Zitácuaro-Huetamo	635	-100.933	18.8
1189	9635	URG-BGM	Unidad de Recursos Genéticos-Banco de Germoplasma de Maíz	10174-JSG-RMM-459	FY001	28	11	2002	JSG & RMM 459	JSG & RMM	Sánchez	González	José de Jesús	JSG	Zea mays subsp. parviglumis raza Balsas	Balsas	JSG	Sánchez	González	José de Jesús	JJSG	MICHOACÁN DE OCAMPO	HUETAMO	Crucero Puertas de Chiripio	653	-100.933	18.7833
1190	9636	URG-BGM	Unidad de Recursos Genéticos-Banco de Germoplasma de Maíz	10175-JSG-RMM-460	FY001	29	11	2002	JSG & RMM 460	JSG & RMM	Sánchez	González	José de Jesús	JSG	Zea mays subsp. parviglumis raza Balsas	Balsas	JSG	Sánchez	González	José de Jesús	JJSG	MICHOACÁN DE OCAMPO	CARACUARO	Cuirindalillo, Km 142 Huetamo-Carácuaro	697	-100.95	18.8667
1191	9637	URG-BGM	Unidad de Recursos Genéticos-Banco de Germoplasma de Maíz	10176-JSG-RMM-461	FY001	29	11	2002	JSG & RMM 461	JSG & RMM	Sánchez	González	José de Jesús	JSG	Zea mays subsp. parviglumis raza Balsas	Balsas	JSG	Sánchez	González	José de Jesús	JJSG	MICHOACÁN DE OCAMPO	CARACUARO	El Zapote, Km 122 Huetamo-Carácuaro	915	-101.033	18.9333
1192	9640	URG-BGM	Unidad de Recursos Genéticos-Banco de Germoplasma de Maíz	10177-JSG-RMM-462	FY001	29	11	2002	JSG & RMM 462	JSG & RMM	Sánchez	González	José de Jesús	JSG	Zea mays subsp. parviglumis raza Balsas	Balsas	JSG	Sánchez	González	José de Jesús	JJSG	MICHOACÁN DE OCAMPO	MADERO	Casa Blanca, Km 62 Huetamo-Villa Madero	1268	-101.317	19.15
1193	9645	URG-BGM	Unidad de Recursos Genéticos-Banco de Germoplasma de Maíz	10179-JSG-426	FY001	23	10	2002	JSG 426	JSG	Sánchez	González	José de Jesús	JSG	Zea mays subsp. mexicana raza Mesa Central	Mesa Central	JSG	Sánchez	González	José de Jesús	JJSG	MICHOACÁN DE OCAMPO	CHURINTZIO	Cerro Churintzio	1940	-102.05	20.15
1194	9646	URG-BGM	Unidad de Recursos Genéticos-Banco de Germoplasma de Maíz	10180-JSG-427	FY001	23	10	2002	JSG 427	JSG	Sánchez	González	José de Jesús	JSG	Zea mays subsp. mexicana raza Mesa Central	Mesa Central	JSG	Sánchez	González	José de Jesús	JJSG	MICHOACÁN DE OCAMPO	IXTLAN	El Salitre	1940	-102.35	20.15
1195	9647	URG-BGM	Unidad de Recursos Genéticos-Banco de Germoplasma de Maíz	10181-JSG-431	FY001	10	11	2002	JSG 431	JSG	Sánchez	González	José de Jesús	JSG	Zea mays subsp. mexicana raza Chalco	Chalco	JSG	Sánchez	González	José de Jesús	JJSG	PUEBLA	PUEBLA	Km 102 autopista México-Puebla	2230	-98.3333	19.2
1196	9649	URG-BGM	Unidad de Recursos Genéticos-Banco de Germoplasma de Maíz	10182-JSG-432	FY001	10	11	2002	JSG 432	JSG	Sánchez	González	José de Jesús	JSG	Zea mays subsp. mexicana raza Chalco	Chalco	JSG	Sánchez	González	José de Jesús	JJSG	PUEBLA	SAN JUAN ATENCO	Ejido San Antonio	2520	-97.5	19.05
1197	9650	URG-BGM	Unidad de Recursos Genéticos-Banco de Germoplasma de Maíz	10183-JSG-433	FY001	10	11	2002	JSG 433	JSG	Sánchez	González	José de Jesús	JSG	Zea mays subsp. mexicana raza Chalco	Chalco	JSG	Sánchez	González	José de Jesús	JJSG	PUEBLA	ALJOJUCA	Km 1 Aljojuca-SS El Seco	2465	-97.5333	19.1
1198	9651	URG-BGM	Unidad de Recursos Genéticos-Banco de Germoplasma de Maíz	10184-JSG-434	FY001	11	11	2002	JSG 434	JSG	Sánchez	González	José de Jesús	JSG	Zea mays subsp. mexicana raza Chalco	Chalco	JSG	Sánchez	González	José de Jesús	JJSG	PUEBLA	SAN SALVADOR EL SECO	Km 1 Santa María Coatepec-San Salvador El Seco	2470	-97.6	19.1
1199	9652	URG-BGM	Unidad de Recursos Genéticos-Banco de Germoplasma de Maíz	10185-JSG-435	FY001	11	11	2002	JSG 435	JSG	Sánchez	González	José de Jesús	JSG	Zea mays subsp. mexicana raza Chalco	Chalco	JSG	Sánchez	González	José de Jesús	JJSG	PUEBLA	SAN NICOLAS BUENOS AIRES	1 Km antes San Nicolás de Buenos Aires	2402	-97.5667	19.1667
1200	9655	URG-BGM	Unidad de Recursos Genéticos-Banco de Germoplasma de Maíz	10186-JSG-436	FY001	11	11	2002	JSG 436	JSG	Sánchez	González	José de Jesús	JSG	Zea mays subsp. mexicana raza Chalco	Chalco	JSG	Sánchez	González	José de Jesús	JJSG	PUEBLA	TLACHICHUCA	San Francisco Independencia	2701	-97.4167	19.0667
1201	9656	URG-BGM	Unidad de Recursos Genéticos-Banco de Germoplasma de Maíz	10187-JSG-437	FY001	12	11	2002	JSG 437	JSG	Sánchez	González	José de Jesús	JSG	Zea mays subsp. mexicana raza Chalco	Chalco	JSG	Sánchez	González	José de Jesús	JJSG	PUEBLA	SAN NICOLAS DE LOS RANCHOS	Cañada Grande San Nicolás de los Ranchos	2475	-98.4833	19.0833
1202	9657	URG-BGM	Unidad de Recursos Genéticos-Banco de Germoplasma de Maíz	10188-JSG-465	FY001	12	11	2002	JSG 465	JSG	Sánchez	González	José de Jesús	JSG	Zea mays subsp. mexicana raza Mesa Central	Mesa Central	JSG	Sánchez	González	José de Jesús	JJSG	JALISCO	AYOTLAN	San Jerónimo, Cerro Grande	1597	-102.333	20.4167
1203	9659	URG-BGM	Unidad de Recursos Genéticos-Banco de Germoplasma de Maíz	10189-JSG-467	FY001	13	11	2002	JSG 467	JSG	Sánchez	González	José de Jesús	JSG	Zea mays subsp. parviglumis raza Balsas	Balsas	JSG	Sánchez	González	José de Jesús	JJSG	JALISCO	AMECA	Quexpan-Las Raíces	1139	-104.217	20.6
1204	9669	URG-BGM	Unidad de Recursos Genéticos-Banco de Germoplasma de Maíz	10195-JSG-JRP-ERG-542	FY001	2	12	2003	JSG, JRP, ERG 542	JSG & JRP & ERG	Sánchez	González	José de Jesús	JSG	Zea mays subsp. parviglumis raza Balsas	Balsas	JSG	Sánchez	González	José de Jesús	JJSG	NAYARIT	AMATLAN DE CAÑAS	3 Km este de Amatlán de Cañas	856	-104.383	20.7833
1205	9670	URG-BGM	Unidad de Recursos Genéticos-Banco de Germoplasma de Maíz	10196-JSG-JRP-ERG-543	FY001	3	12	2003	JSG, JRP, ERG 543	JSG & JRP & ERG	Sánchez	González	José de Jesús	JSG	Zea mays subsp. parviglumis raza Balsas	Balsas	JSG	Sánchez	González	José de Jesús	JJSG	NAYARIT	AMATLAN DE CAÑAS	Amatlán de Cañas, junto al panteón	880	-104.4	20.8167
1206	9671	URG-BGM	Unidad de Recursos Genéticos-Banco de Germoplasma de Maíz	10197-JSG-JRP-ERG-544	FY001	3	12	2003	JSG, JRP, ERG 544	JSG & JRP & ERG	Sánchez	González	José de Jesús	JSG	Zea mays subsp. parviglumis raza Balsas	Balsas	JSG	Sánchez	González	José de Jesús	JJSG	JALISCO	GUACHINANGO	El Rodeo, Km 7 Tepuzhuacán-El Tablillo	888	-104.55	20.8333
1207	9672	URG-BGM	Unidad de Recursos Genéticos-Banco de Germoplasma de Maíz	10198-JSG-JRP-ERG-545	FY001	3	12	2003	JSG, JRP, ERG 545	JSG & JRP & ERG	Sánchez	González	José de Jesús	JSG	Zea mays subsp. parviglumis raza Balsas	Balsas	JSG	Sánchez	González	José de Jesús	JJSG	JALISCO	GUACHINANGO	El Tablillo	1123	-104.533	20.8
1208	9673	URG-BGM	Unidad de Recursos Genéticos-Banco de Germoplasma de Maíz	10199-JSG-LCL-554	FY001	10	12	2003	JSG & LCL 545	JSG & LCL	Sánchez	González	José de Jesús	JSG	Zea mays subsp. parviglumis raza Balsas	Balsas	JSG	Sánchez	González	José de Jesús	JJSG	COLIMA	MINATITLAN	El Sauz	1103	-104.033	19.45
1209	9677	URG-BGM	Unidad de Recursos Genéticos-Banco de Germoplasma de Maíz	10200-JSG-RMM-557	FY001	22	12	2003	JSG & RMM 557	JSG & RMM	Sánchez	González	José de Jesús	JSG	Zea mays subsp. parviglumis raza Balsas	Balsas	JSG	Sánchez	González	José de Jesús	JJSG	MICHOACÁN DE OCAMPO	TARETAN	Km 100 autopista Uruapan-Lazaro Cárdenas	1256	-101.917	19.3667
1210	9678	URG-BGM	Unidad de Recursos Genéticos-Banco de Germoplasma de Maíz	10201-JSG-RMM-558	FY001	22	12	2003	JSG & RMM 558	JSG & RMM	Sánchez	González	José de Jesús	JSG	Zea mays subsp. parviglumis raza Balsas	Balsas	JSG	Sánchez	González	José de Jesús	JJSG	MICHOACÁN DE OCAMPO	TARETAN	Taretan, La Primera	1170	-101.917	19.3333
1211	9680	URG-BGM	Unidad de Recursos Genéticos-Banco de Germoplasma de Maíz	10202-JSG-RMM-LCL-468	FY001	8	11	2003	JSG, RMM, LCL 468	JSG & RMM & LCL	Sánchez	González	José de Jesús	JSG	Zea mays subsp. mexicana raza Chalco	Chalco	JSG	Sánchez	González	José de Jesús	JJSG	MÉXICO	TOLUCA	Autopista Atlacomulco, 1 Km de Toluca	2636	-99.6667	19.3333
1212	9681	URG-BGM	Unidad de Recursos Genéticos-Banco de Germoplasma de Maíz	10203-JSG-RMM-LCL-469	FY001	8	11	2003	JSG, RMM, LCL 469	JSG & RMM & LCL	Sánchez	González	José de Jesús	JSG	Zea mays subsp. mexicana raza Chalco	Chalco	JSG	Sánchez	González	José de Jesús	JJSG	MÉXICO	ALMOLOYA DE JUAREZ	San Isidro, camino San Francisco Tlalcilalcalpa	2766	-99.7667	19.3
1213	9682	URG-BGM	Unidad de Recursos Genéticos-Banco de Germoplasma de Maíz	10204-JSG-RMM-LCL-470	FY001	8	11	2003	JSG, RMM, LCL 470	JSG & RMM & LCL	Sánchez	González	José de Jesús	JSG	Zea mays subsp. mexicana raza Chalco	Chalco	JSG	Sánchez	González	José de Jesús	JJSG	MÉXICO	TOLUCA	Km 1 Cacalomacán-Toluca	2769	-99.6833	19.25
1214	9683	URG-BGM	Unidad de Recursos Genéticos-Banco de Germoplasma de Maíz	10205-JSG-RMM-LCL-471	FY001	8	11	2003	JSG, RMM, LCL 471	JSG & RMM & LCL	Sánchez	González	José de Jesús	JSG	Zea mays subsp. mexicana raza Chalco	Chalco	JSG	Sánchez	González	José de Jesús	JJSG	MÉXICO	CHAPULTEPEC	Chapultepec	2595	-99.55	19.2
1215	9685	URG-BGM	Unidad de Recursos Genéticos-Banco de Germoplasma de Maíz	10206-JSG-RMM-LCL-476	FY001	10	11	2003	JSG, RMM, LCL 476	JSG & RMM & LCL	Sánchez	González	José de Jesús	JSG	Zea mays subsp. mexicana raza Chalco	Chalco	JSG	Sánchez	González	José de Jesús	JJSG	MÉXICO	AMECAMECA	Soyatzingo	2480	-98.7667	19.0667
1216	9686	URG-BGM	Unidad de Recursos Genéticos-Banco de Germoplasma de Maíz	10207-JSG-RMM-LCL-479	FY001	10	11	2003	JSG, RMM, LCL 479	JSG & RMM & LCL	Sánchez	González	José de Jesús	JSG	Zea mays subsp. mexicana raza Chalco	Chalco	JSG	Sánchez	González	José de Jesús	JJSG	MÉXICO	AMECAMECA	Amecameca	2471	-98.7667	19.1167
1217	9688	URG-BGM	Unidad de Recursos Genéticos-Banco de Germoplasma de Maíz	10208-JSG-RMM-LCL-480	FY001	10	11	2003	JSG, RMM, LCL 480	JSG & RMM & LCL	Sánchez	González	José de Jesús	JSG	Zea mays subsp. mexicana raza Chalco	Chalco	JSG	Sánchez	González	José de Jesús	JJSG	MÉXICO	COCOTITLAN	Km 1 Cocotitlán-Juchitepec	2280	-98.8667	19.2167
1218	9689	URG-BGM	Unidad de Recursos Genéticos-Banco de Germoplasma de Maíz	10209-JSG-RMM-LCL-481	FY001	10	11	2003	JSG, RMM, LCL 481	JSG & RMM & LCL	Sánchez	González	José de Jesús	JSG	Zea mays subsp. mexicana raza Chalco	Chalco	JSG	Sánchez	González	José de Jesús	JJSG	MÉXICO	TENANGO DEL AIRE	Km 1 Tenenango del Aire-Juchitepec	2432	-98.85	19.1333
1219	9690	URG-BGM	Unidad de Recursos Genéticos-Banco de Germoplasma de Maíz	10210-JSG-RMM-LCL-482	FY001	10	11	2003	JSG, RMM, LCL 482	JSG & RMM & LCL	Sánchez	González	José de Jesús	JSG	Zea mays subsp. mexicana raza Chalco	Chalco	JSG	Sánchez	González	José de Jesús	JJSG	MÉXICO	TEMAMATLA	Temamatla	2295	-98.8667	19.1833
1220	9691	URG-BGM	Unidad de Recursos Genéticos-Banco de Germoplasma de Maíz	10211-JSG-RMM-LCL-493	FY001	14	11	2003	JSG, RMM, LCL 493	JSG & RMM & LCL	Sánchez	González	José de Jesús	JSG	Zea mays subsp. parviglumis raza Balsas	Balsas	JSG	Sánchez	González	José de Jesús	JJSG	GUERRERO	CHILPANCINGO DE LOS BRAVO	Km 2 Palo Blanco-Acapulco	1167	-99.4667	17.3833
1221	9692	URG-BGM	Unidad de Recursos Genéticos-Banco de Germoplasma de Maíz	10212-JSG-RMM-LCL-494	FY001	14	11	2003	JSG, RMM, LCL 494	JSG & RMM & LCL	Sánchez	González	José de Jesús	JSG	Zea mays subsp. parviglumis raza Balsas	Balsas	JSG	Sánchez	González	José de Jesús	JJSG	GUERRERO	MOCHITLAN	El Salado	1132	-99.4	17.4
1222	9693	URG-BGM	Unidad de Recursos Genéticos-Banco de Germoplasma de Maíz	10213-JSG-RMM-LCL-495	FY001	15	11	2003	JSG, RMM, LCL 495	JSG & RMM & LCL	Sánchez	González	José de Jesús	JSG	Zea mays subsp. parviglumis raza Balsas	Balsas	JSG	Sánchez	González	José de Jesús	JJSG	GUERRERO	IXCATEOPAN DE CUAUHTEMOC	Ixcateopan	1890	-99.7833	18.5
1223	9694	URG-BGM	Unidad de Recursos Genéticos-Banco de Germoplasma de Maíz	10214-JSG-RMM-LCL-503	FY001	16	11	2003	JSG, RMM, LCL 503	JSG & RMM & LCL	Sánchez	González	José de Jesús	JSG	Zea mays subsp. parviglumis raza Balsas	Balsas	JSG	Sánchez	González	José de Jesús	JJSG	GUERRERO	HUITZUCO DE LOS FIGUEROA	Plan de los Timbres	1215	-99.2167	18.25
1224	9695	URG-BGM	Unidad de Recursos Genéticos-Banco de Germoplasma de Maíz	10215-JSG-RMM-LCL-504	FY001	16	11	2003	JSG, RMM, LCL 504	JSG & RMM & LCL	Sánchez	González	José de Jesús	JSG	Zea mays subsp. parviglumis raza Balsas	Balsas	JSG	Sánchez	González	José de Jesús	JJSG	GUERRERO	HUITZUCO DE LOS FIGUEROA	San Miguel Palmas	1173	-99.2	18.25
1225	9696	URG-BGM	Unidad de Recursos Genéticos-Banco de Germoplasma de Maíz	10216-JSG-RMM-LCL-505	FY001	16	11	2003	JSG, RMM, LCL 505	JSG & RMM & LCL	Sánchez	González	José de Jesús	JSG	Zea mays subsp. parviglumis raza Balsas	Balsas	JSG	Sánchez	González	José de Jesús	JJSG	GUERRERO	HUITZUCO DE LOS FIGUEROA	Llano de Villegas	1160	-99.2	18.25
1226	9697	URG-BGM	Unidad de Recursos Genéticos-Banco de Germoplasma de Maíz	10217-JSG-RMM-LCL-509	FY001	16	11	2003	JSG, RMM, LCL 509	JSG & RMM & LCL	Sánchez	González	José de Jesús	JSG	Zea mays subsp. parviglumis raza Balsas	Balsas	JSG	Sánchez	González	José de Jesús	JJSG	GUERRERO	HUITZUCO DE LOS FIGUEROA	Paso Morelos	1092	-99.2	18.2167
1227	9698	URG-BGM	Unidad de Recursos Genéticos-Banco de Germoplasma de Maíz	10218-JSG-RMM-LCL-513	FY001	17	11	2003	JSG, RMM, LCL 513	JSG & RMM & LCL	Sánchez	González	José de Jesús	JSG	Zea mays subsp. parviglumis raza Balsas	Balsas	JSG	Sánchez	González	José de Jesús	JJSG	GUERRERO	GENERAL CANUTO A. NERI	Acapetlahuaya-Km 1 El Crustel-Teloloapan	985	-100.133	18.3667
1228	9699	URG-BGM	Unidad de Recursos Genéticos-Banco de Germoplasma de Maíz	10219-JSG-RMM-LCL-515	FY001	18	11	2003	JSG, RMM, LCL 515	JSG & RMM & LCL	Sánchez	González	José de Jesús	JSG	Zea mays subsp. parviglumis raza Balsas	Balsas	JSG	Sánchez	González	José de Jesús	JJSG	MICHOACÁN DE OCAMPO	NOCUPETARO	La Cadena, Km 93 Huetamo-Villa Madero	759	-101.2	19.05
1229	9702	URG-BGM	Unidad de Recursos Genéticos-Banco de Germoplasma de Maíz	10220-JSG-RMM-LCL-516	FY001	18	11	2003	JSG, RMM, LCL 516	JSG & RMM & LCL	Sánchez	González	José de Jesús	JSG	Zea mays subsp. parviglumis raza Balsas	Balsas	JSG	Sánchez	González	José de Jesús	JJSG	MICHOACÁN DE OCAMPO	NOCUPETARO	Puente Petembo	672	-101.183	19.05
1230	9703	URG-BGM	Unidad de Recursos Genéticos-Banco de Germoplasma de Maíz	10221-JSG-RMM-LCL-522	FY001	19	11	2003	JSG, RMM, LCL 522	JSG & RMM & LCL	Sánchez	González	José de Jesús	JSG	Zea mays subsp. parviglumis raza Balsas	Balsas	JSG	Sánchez	González	José de Jesús	JJSG	MÉXICO	TEJUPILCO	Crucero San Juan Tizapán, cerca Las Anonas	808	-100.333	18.7833
1231	9705	URG-BGM	Unidad de Recursos Genéticos-Banco de Germoplasma de Maíz	10222-JSG-RMM-LCL-523	FY001	19	11	2003	JSG, RMM, LCL 523	JSG & RMM & LCL	Sánchez	González	José de Jesús	JSG	Zea mays subsp. parviglumis raza Balsas	Balsas	JSG	Sánchez	González	José de Jesús	JJSG	MÉXICO	TEJUPILCO	Salitre-Monte de Dios	958	-100.233	18.8333
1232	9706	URG-BGM	Unidad de Recursos Genéticos-Banco de Germoplasma de Maíz	10223-JSG-RMM-LCL-525	FY001	20	11	2003	JSG, RMM, LCL 525	JSG & RMM & LCL	Sánchez	González	José de Jesús	JSG	Zea mays subsp. parviglumis raza Balsas	Balsas	JSG	Sánchez	González	José de Jesús	JJSG	MÉXICO	TEJUPILCO	Km 112 Toluca-Altamirano	1355	-100.2	18.8833
1233	9707	URG-BGM	Unidad de Recursos Genéticos-Banco de Germoplasma de Maíz	10224-JSG-RMM-LCL-526	FY001	20	11	2003	JSG, RMM, LCL 526	JSG & RMM & LCL	Sánchez	González	José de Jesús	JSG	Zea mays subsp. parviglumis raza Balsas	Balsas	JSG	Sánchez	González	José de Jesús	JJSG	MÉXICO	TEJUPILCO	Km 119 Toluca-Altamirano	1015	-100.233	18.85
1234	9709	URG-BGM	Unidad de Recursos Genéticos-Banco de Germoplasma de Maíz	10225-JSG-RMM-LCL-527	FY001	20	11	2003	JSG, RMM, LCL 527	JSG & RMM & LCL	Sánchez	González	José de Jesús	JSG	Zea mays subsp. parviglumis raza Balsas	Balsas	JSG	Sánchez	González	José de Jesús	JJSG	MÉXICO	AMATEPEC	Km 132 Toluca-Altamirano	849	-100.283	18.8
1235	9711	URG-BGM	Unidad de Recursos Genéticos-Banco de Germoplasma de Maíz	10226-JSG-RMM-LCL-528	FY001	20	11	2003	JSG, RMM, LCL 528	JSG & RMM & LCL	Sánchez	González	José de Jesús	JSG	Zea mays subsp. parviglumis raza Balsas	Balsas	JSG	Sánchez	González	José de Jesús	JJSG	MÉXICO	AMATEPEC	Km 8 sur de Palmar Chico	849	-100.35	18.6333
1236	9713	URG-BGM	Unidad de Recursos Genéticos-Banco de Germoplasma de Maíz	10227-JSG-RMM-LCL-532	FY001	21	11	2003	JSG, RMM, LCL 532	JSG & RMM & LCL	Sánchez	González	José de Jesús	JSG	Zea mays subsp. parviglumis raza Balsas	Balsas	JSG	Sánchez	González	José de Jesús	JJSG	MÉXICO	TEJUPILCO	Km 22 Zacazonapan-Luvianos, El Puente	1085	-100.283	19.0333
1237	9714	URG-BGM	Unidad de Recursos Genéticos-Banco de Germoplasma de Maíz	10228-JSG-RMM-LCL-533	FY001	21	11	2003	JSG, RMM, LCL 533	JSG & RMM & LCL	Sánchez	González	José de Jesús	JSG	Zea mays subsp. parviglumis raza Balsas	Balsas	JSG	Sánchez	González	José de Jesús	JJSG	MÉXICO	ZACAZONAPAN	Km 2 Zacazonapan-Otzoloapan	1468	-100.25	19.0667
1238	9715	URG-BGM	Unidad de Recursos Genéticos-Banco de Germoplasma de Maíz	10229-JSG-RMM-LCL-534	FY001	21	11	2003	JSG, RMM, LCL 534	JSG & RMM & LCL	Sánchez	González	José de Jesús	JSG	Zea mays subsp. parviglumis raza Balsas	Balsas	JSG	Sánchez	González	José de Jesús	JJSG	MÉXICO	OTZOLOAPAN	Km 8 Zuluapan-Tingambato	1178	-100.35	19.1333
1239	9716	URG-BGM	Unidad de Recursos Genéticos-Banco de Germoplasma de Maíz	10230-JSG-RMM-LCL-536	FY001	22	11	2003	JSG, RMM, LCL 536	JSG & RMM & LCL	Sánchez	González	José de Jesús	JSG	Zea mays subsp. mexicana raza Mesa Central	Mesa Central	JSG	Sánchez	González	José de Jesús	JJSG	MICHOACÁN DE OCAMPO	HIDALGO	Km 3 Cd. Hidalgo-Morelia	2102	-100.617	19.6833
1240	9717	URG-BGM	Unidad de Recursos Genéticos-Banco de Germoplasma de Maíz	10231-JSG-RMM-LCL-538	FY001	22	11	2003	JSG, RMM, LCL 538	JSG & RMM & LCL	Sánchez	González	José de Jesús	JSG	Zea mays subsp. parviglumis raza Balsas	Balsas	JSG	Sánchez	González	José de Jesús	JJSG	MICHOACÁN DE OCAMPO	TZITZIO	Km 33.5 Temascal-Huetamo	1100	-100.917	19.4667
1241	9718	URG-BGM	Unidad de Recursos Genéticos-Banco de Germoplasma de Maíz	10232-JSG-RMM-LCL-539	FY001	22	11	2003	JSG, RMM, LCL 539	JSG & RMM & LCL	Sánchez	González	José de Jesús	JSG	Zea mays subsp. parviglumis raza Balsas	Balsas	JSG	Sánchez	González	José de Jesús	JJSG	MICHOACÁN DE OCAMPO	TZITZIO	Queretanillo	1342	-100.917	19.55
1242	9720	URG-BGM	Unidad de Recursos Genéticos-Banco de Germoplasma de Maíz	10233-JSG-RMM-LCL-546	FY001	6	12	2003	JSG, RMM, LCL 546	JSG & RMM & LCL	Sánchez	González	José de Jesús	JSG	Zea mays subsp. parviglumis raza Balsas	Balsas	JSG	Sánchez	González	José de Jesús	JJSG	JALISCO	VILLA PURIFICACION	Los Cimientos	552	-104.817	19.7
1243	9721	URG-BGM	Unidad de Recursos Genéticos-Banco de Germoplasma de Maíz	10234-JSG-RMM-LCL-547	FY001	7	12	2003	JSG, RMM, LCL 547	JSG & RMM & LCL	Sánchez	González	José de Jesús	JSG	Zea mays subsp. parviglumis raza Balsas	Balsas	JSG	Sánchez	González	José de Jesús	JJSG	JALISCO	VILLA PURIFICACION	El Tepopote, Huista-La Cofradía	683	-104.85	19.75
1244	9722	URG-BGM	Unidad de Recursos Genéticos-Banco de Germoplasma de Maíz	10235-JSG-RMM-LCL-548	FY001	7	12	2003	JSG, RMM, LCL 548	JSG & RMM & LCL	Sánchez	González	José de Jesús	JSG	Zea mays subsp. parviglumis raza Balsas	Balsas	JSG	Sánchez	González	José de Jesús	JJSG	JALISCO	VILLA PURIFICACION	La Cofradía, 2 Km al este	635	-104.833	19.7667
1245	9723	URG-BGM	Unidad de Recursos Genéticos-Banco de Germoplasma de Maíz	10236-JSG-RMM-LCL-550	FY001	8	12	2003	JSG, RMM, LCL 550	JSG & RMM & LCL	Sánchez	González	José de Jesús	JSG	Zea mays subsp. parviglumis raza Balsas	Balsas	JSG	Sánchez	González	José de Jesús	JJSG	JALISCO	EJUTLA	Km 14 El Grullo-Ejutla	1325	-104.167	19.8833
1246	9725	URG-BGM	Unidad de Recursos Genéticos-Banco de Germoplasma de Maíz	10237-JSG-RMM-LCL-552	FY001	9	12	2003	JSG, RMM, LCL 552	JSG & RMM & LCL	Sánchez	González	José de Jesús	JSG	Zea diploperennis	ND	JSG	Sánchez	González	José de Jesús	JJSG	JALISCO	CUAUTITLAN DE GARCIA BARRAGAN	Corralitos	1854	-104.3	19.6
10024	9566	URG-BGM	Unidad de Recursos Genéticos-Banco de Germoplasma de Maíz	10124-Taba-93	FY001	99	12	1993	Taba 93	ST	Taba	NA	Suketoshi	ST	Zea mays subsp. mexicana raza Chalco	Chalco	ST	Taba	NA	Suketoshi	ST	MÉXICO	MEXICALTZINGO	Mexicaltzingo	2600	-99.5833	19.2167
14317	9332	URG-BGM	Unidad de Recursos Genéticos-Banco de Germoplasma de Maíz	9994-C-2-78	FY001	5	11	1978	C-2-78	C	Cervantes	ND	ND	C	Zea mays subsp. mexicana raza Chalco	Chalco	C	Cervantes	ND	ND	C	MÉXICO	TLALMANALCO	Tlalmanalco	2400	-98.8	19.2
14318	9333	URG-BGM	Unidad de Recursos Genéticos-Banco de Germoplasma de Maíz	9995-C-3-78	FY001	5	11	1978	C-3-78	C	Cervantes	ND	ND	C	Zea mays subsp. mexicana raza Chalco	Chalco	C	Cervantes	ND	ND	C	MÉXICO	AMECAMECA	2 Km norte Amecameca	2390	-98.7667	19.1333
14319	9335	URG-BGM	Unidad de Recursos Genéticos-Banco de Germoplasma de Maíz	9996-C-4-78	FY001	5	11	1978	C-4-78	C	Cervantes	ND	ND	C	Zea mays subsp. mexicana raza Chalco	Chalco	C	Cervantes	ND	ND	C	MÉXICO	AMECAMECA	San Pedro Nexapa	2505	-98.75	19.0833
14320	9337	URG-BGM	Unidad de Recursos Genéticos-Banco de Germoplasma de Maíz	9997-C-5-78	FY001	10	11	1978	C-5-78	C	Cervantes	ND	ND	C	Zea mays subsp. parviglumis raza Balsas	Balsas	C	Cervantes	ND	ND	C	GUERRERO	CHILPANCINGO DE LOS BRAVO	Palo Blanco, El Guamuchil	1260	-99.4667	17.4
14321	9338	URG-BGM	Unidad de Recursos Genéticos-Banco de Germoplasma de Maíz	9998-C-6-78	FY001	9	11	1978	C-6-78	C	Cervantes	ND	ND	C	Zea mays subsp. parviglumis raza Balsas	Balsas	C	Cervantes	ND	ND	C	GUERRERO	CHILPANCINGO DE LOS BRAVO	Mazatlán, Ahuehuetzingo	1180	-99.4333	17.4167
14322	9339	URG-BGM	Unidad de Recursos Genéticos-Banco de Germoplasma de Maíz	9999-C-7-78	FY001	9	11	1978	C-7-78	C	Cervantes	ND	ND	C	Zea mays subsp. parviglumis raza Balsas	Balsas	C	Cervantes	ND	ND	C	GUERRERO	MOCHITLAN	El Rincón	820	-99.5	17.2833
14323	9340	URG-BGM	Unidad de Recursos Genéticos-Banco de Germoplasma de Maíz	10000-C-8-78	FY001	8	11	1978	C-8-78	C	Cervantes	ND	ND	C	Zea mays subsp. parviglumis raza Balsas	Balsas	C	Cervantes	ND	ND	C	GUERRERO	IXCATEOPAN DE CUAUHTEMOC	Ixcateopan, La Tranca	1920	-99.8	18.5
14324	9341	URG-BGM	Unidad de Recursos Genéticos-Banco de Germoplasma de Maíz	10001-C-9-78	FY001	6	11	1978	C-9-78	C	Cervantes	ND	ND	C	Zea mays subsp. parviglumis raza Balsas	Balsas	C	Cervantes	ND	ND	C	GUERRERO	IXCATEOPAN DE CUAUHTEMOC	Ahuacatitlan	1640	-99.8	18.3333
14325	9342	URG-BGM	Unidad de Recursos Genéticos-Banco de Germoplasma de Maíz	10002-C-10-78	FY001	7	11	1978	C-10-78	C	Cervantes	ND	ND	C	Zea mays subsp. parviglumis raza Balsas	Balsas	C	Cervantes	ND	ND	C	GUERRERO	TELOLOAPAN	Alcholoa, Km 11 Teloloapan-Arcelia	1450	-99.9	18.4
14326	9343	URG-BGM	Unidad de Recursos Genéticos-Banco de Germoplasma de Maíz	10003-C-11-78	FY001	7	11	1978	C-11-78	C	Cervantes	ND	ND	C	Zea mays subsp. parviglumis raza Balsas	Balsas	C	Cervantes	ND	ND	C	GUERRERO	GENERAL CANUTO A. NERI	Acapetlahuaya-Km 38 Teloloapan-Arcelia, casi El Texcal	1200	-100.067	18.3833
14327	9344	URG-BGM	Unidad de Recursos Genéticos-Banco de Germoplasma de Maíz	10004-C-12-78	FY001	8	12	1978	C-12-78	C	Cervantes	ND	ND	C	Zea mays subsp. parviglumis raza Balsas	Balsas	C	Cervantes	ND	ND	C	MÉXICO	AMATEPEC	Palmar Chico	940	-100.4	18.6833
14328	9345	URG-BGM	Unidad de Recursos Genéticos-Banco de Germoplasma de Maíz	10005-C-13-78	FY001	8	12	1978	C-13-78	C	Cervantes	ND	ND	C	Zea mays subsp. parviglumis raza Balsas	Balsas	C	Cervantes	ND	ND	C	MÉXICO	AMATEPEC	El Aguacate	1100	-100.317	18.7
14329	9346	URG-BGM	Unidad de Recursos Genéticos-Banco de Germoplasma de Maíz	10006-C-14-78	FY001	8	12	1978	C-14-78	C	Cervantes	ND	ND	C	Zea mays subsp. parviglumis raza Balsas	Balsas	C	Cervantes	ND	ND	C	MÉXICO	ZACAZONAPAN	Km 9 Zacazonapan-Luvianos	1200	-100.317	18.9833
14330	9347	URG-BGM	Unidad de Recursos Genéticos-Banco de Germoplasma de Maíz	10007-C-15-78	FY001	9	12	1978	C-15-78	C	Cervantes	ND	ND	C	Zea mays subsp. parviglumis raza Balsas	Balsas	C	Cervantes	ND	ND	C	MICHOACÁN DE OCAMPO	TZITZIO	Queretanillo, Km 51 Temascal-Huet.	1310	-100.917	19.5
14331	9348	URG-BGM	Unidad de Recursos Genéticos-Banco de Germoplasma de Maíz	10008-C-16-78	FY001	9	12	1978	C-16-78	C	Cervantes	ND	ND	C	Zea mays subsp. parviglumis raza Balsas	Balsas	C	Cervantes	ND	ND	C	MICHOACÁN DE OCAMPO	TZITZIO	Chinapa, Km 51 Temascal-Huetamo	930	-100.9	19.3833
14332	9349	URG-BGM	Unidad de Recursos Genéticos-Banco de Germoplasma de Maíz	10009-C-17-78	FY001	9	12	1978	C-17-78	C	Cervantes	ND	ND	C	Zea mays subsp. parviglumis raza Balsas	Balsas	C	Cervantes	ND	ND	C	MICHOACÁN DE OCAMPO	HUETAMO	Eréndira	710	-100.9	18.8333
14333	9353	URG-BGM	Unidad de Recursos Genéticos-Banco de Germoplasma de Maíz	10010-C-18-78	FY001	10	12	1978	C-18-78	C	Cervantes	ND	ND	C	Zea mays subsp. mexicana raza Mesa Central	Mesa Central	C	Cervantes	ND	ND	C	MICHOACÁN DE OCAMPO	COPANDARO	Copándaro	1800	-101.217	19.8833
14334	9354	URG-BGM	Unidad de Recursos Genéticos-Banco de Germoplasma de Maíz	10011-C-19-78	FY001	10	12	1978	C-19-78	C	Cervantes	ND	ND	C	Zea mays subsp. mexicana raza Mesa Central	Mesa Central	C	Cervantes	ND	ND	C	GUANAJUATO	URIANGATO	Uriangato	1785	-101.167	20.15
14335	9356	URG-BGM	Unidad de Recursos Genéticos-Banco de Germoplasma de Maíz	10012-K-1-78	FY001	20	10	1978	K-1-78	AK	Kato	ND	Ángel	AK	Zea mays subsp. mexicana raza Nobogame	Nobogame	AK	Kato	ND	Ángel	AK	CHIHUAHUA	GUADALUPE Y CALVO	Nabogame, arroyo Tarahumares	1850	-106.933	26.2167
14336	9510	URG-BGM	Unidad de Recursos Genéticos-Banco de Germoplasma de Maíz	10014-K-3-78	FY001	21	12	1978	K-3-78	AK	Kato	ND	Ángel	AK	Zea perennis	ND	AK	Kato	ND	Ángel	AK	JALISCO	ZAPOTLAN EL GRANDE	Ciudad Guzmán	1650	-103.583	19.6667
14337	9511	URG-BGM	Unidad de Recursos Genéticos-Banco de Germoplasma de Maíz	10013-K-2-78	FY001	20	10	1978	K-2-78	AK	Kato	ND	Ángel	AK	Zea diploperennis	ND	AK	Kato	ND	Ángel	AK	JALISCO	CUAUTITLAN DE GARCIA BARRAGAN	San Miguel Cuzalapa	2250	-104.217	19.5333
14590	9329	URG-BGM	Unidad de Recursos Genéticos-Banco de Germoplasma de Maíz	9993-C-1-78	FY001	5	11	1978	C-1-78	C	Cervantes	ND	ND	C	Zea mays subsp. mexicana raza Chalco	Chalco	C	Cervantes	ND	ND	C	MÉXICO	CHALCO	Km 6 Chalco-Amecameca	2200	-98.85	19.25
14665	9512	URG-BGM	Unidad de Recursos Genéticos-Banco de Germoplasma de Maíz	10015-U de G	FY001	99	12	1982	ND	Universidad de Guadalajara	ND	ND	ND	ND	Zea diploperennis	ND	Universidad de Guadalajara	ND	ND	ND	ND	JALISCO	CUAUTITLAN DE GARCIA BARRAGAN	Las Joyas	1800	-104.283	19.5833
14666	9518	URG-BGM	Unidad de Recursos Genéticos-Banco de Germoplasma de Maíz	10105-MAS-11	FY001	15	12	1986	MAS 11	MAS	Aguilar	ND	ND	MAS	Zea mays subsp. parviglumis raza Balsas	Balsas	MAS	Aguilar	ND	ND	MAS	JALISCO	CASIMIRO CASTILLO	La Huertita	1000	-104.383	19.5667
14667	9519	URG-BGM	Unidad de Recursos Genéticos-Banco de Germoplasma de Maíz	10106-MAS-12	FY001	15	12	1986	MAS 12	MAS	Aguilar	ND	ND	MAS	Zea mays subsp. parviglumis raza Balsas	Balsas	MAS	Aguilar	ND	ND	MAS	JALISCO	CASIMIRO CASTILLO	Piedra Gorda	1000	-104.383	19.5667
14668	9521	URG-BGM	Unidad de Recursos Genéticos-Banco de Germoplasma de Maíz	10107-MAS-13	FY001	16	12	1986	MAS 13	MAS	Aguilar	ND	ND	MAS	Zea diploperennis	ND	MAS	Aguilar	ND	ND	MAS	JALISCO	CUAUTITLAN DE GARCIA BARRAGAN	La Ventana	2250	-104.217	19.5333
14669	9523	URG-BGM	Unidad de Recursos Genéticos-Banco de Germoplasma de Maíz	10108-MAS-14	FY001	24	1	1987	MAS 14	MAS	Aguilar	ND	ND	MAS	Zea mays subsp. parviglumis raza Balsas	Balsas	MAS	Aguilar	ND	ND	MAS	COLIMA	MINATITLAN	San Antonio	850	-104.017	19.4333
14670	9525	URG-BGM	Unidad de Recursos Genéticos-Banco de Germoplasma de Maíz	10109-MAS-15	FY001	24	1	1987	MAS 15	MAS	Aguilar	ND	ND	MAS	Zea mays subsp. parviglumis raza Balsas	Balsas	MAS	Aguilar	ND	ND	MAS	COLIMA	MINATITLAN	El Sauz	1100	-104.033	19.45
14671	9526	URG-BGM	Unidad de Recursos Genéticos-Banco de Germoplasma de Maíz	10110-MAS-18	FY001	17	11	1988	MAS 18	MAS	Aguilar	ND	ND	MAS	Zea mays subsp. mexicana raza Mesa Central	Mesa Central	MAS	Aguilar	ND	ND	MAS	MICHOACÁN DE OCAMPO	JIMENEZ	Villa Jiménez	1900	-101.733	19.9167
14672	9528	URG-BGM	Unidad de Recursos Genéticos-Banco de Germoplasma de Maíz	10111-MAS-20	FY001	7	11	1989	MAS 20	MAS	Aguilar	ND	ND	MAS	Zea mays subsp. parviglumis raza Balsas	Balsas	MAS	Aguilar	ND	ND	MAS	GUERRERO	MOCHITLAN	El Salado	1150	-99.4	17.4
14673	9565	URG-BGM	Unidad de Recursos Genéticos-Banco de Germoplasma de Maíz	10123-Acosta-93	FY001	15	10	1993	Acosta 93	A	Acosta	ND	ND	A	Zea mays subsp. mexicana raza Chalco	Chalco	A	Acosta	ND	ND	A	PUEBLA	CHALCHICOMULA DE SESMA	Santa Inés 4 Km noroeste Cd. Serdán	2600	-97.45	18.9167
14674	9660	URG-BGM	Unidad de Recursos Genéticos-Banco de Germoplasma de Maíz	10190-RMM-2	FY001	16	11	2002	RMM 2	RMM	Miranda	ND	R	RMM	Zea mays subsp. parviglumis raza Balsas	Balsas	RMM	Miranda	ND	R	RMM	JALISCO	EJUTLA	Crucero Ejutla-Unión de Tula-El Grullo	1334	-104.167	19.8833
14675	9661	URG-BGM	Unidad de Recursos Genéticos-Banco de Germoplasma de Maíz	10191-RMM-3	FY001	16	11	2002	RMM 3	RMM	Miranda	ND	R	RMM	Zea mays subsp. parviglumis raza Balsas	Balsas	RMM	Miranda	ND	R	RMM	JALISCO	EJUTLA	San Lorenzo	984	-103.983	19.9333
14676	9662	URG-BGM	Unidad de Recursos Genéticos-Banco de Germoplasma de Maíz	10192-RMM-4	FY001	16	11	2002	RMM 4	RMM	Miranda	ND	R	RMM	Zea mays subsp. parviglumis raza Balsas	Balsas	RMM	Miranda	ND	R	RMM	JALISCO	EJUTLA	Los Naranjos	1003	-104.1	19.9
14677	9663	URG-BGM	Unidad de Recursos Genéticos-Banco de Germoplasma de Maíz	10193-RMM-6	FY001	5	12	2002	RMM 6	RMM	Miranda	ND	R	RMM	Zea mays subsp. parviglumis raza Balsas	Balsas	RMM	Miranda	ND	R	RMM	JALISCO	EJUTLA	El Estanco	945	-104.05	19.9333
14678	9664	URG-BGM	Unidad de Recursos Genéticos-Banco de Germoplasma de Maíz	10194-RMM-7	FY001	6	12	2002	RMM 7	RMM	Miranda	ND	R	RMM	Zea mays subsp. parviglumis raza Balsas	Balsas	RMM	Miranda	ND	R	RMM	JALISCO	TOLIMAN	El Rodeo	1364	-104.05	19.5333
14679	9727	URG-BGM	Unidad de Recursos Genéticos-Banco de Germoplasma de Maíz	10238-RMM-9	FY001	28	11	2003	RMM 9	RMM	Miranda	ND	R	RMM	Zea mays subsp. parviglumis raza Balsas	Balsas	RMM	Miranda	ND	R	RMM	JALISCO	JUCHITLAN	El Coyotomate	1288	-104.05	19.9667
14680	9728	URG-BGM	Unidad de Recursos Genéticos-Banco de Germoplasma de Maíz	10239-RMM-10	FY001	28	11	2003	RMM 10	RMM	Miranda	ND	R	RMM	Zea mays subsp. parviglumis raza Balsas	Balsas	RMM	Miranda	ND	R	RMM	JALISCO	EJUTLA	Crucero Ejutla-Unión de Tula-El Grullo	1311	-104.167	19.8833
14681	9729	URG-BGM	Unidad de Recursos Genéticos-Banco de Germoplasma de Maíz	10240-RMM-11	FY001	29	11	2003	RMM 11	RMM	Miranda	ND	R	RMM	Zea mays subsp. parviglumis raza Balsas	Balsas	RMM	Miranda	ND	R	RMM	JALISCO	TOLIMAN	La Lima	1450	-104.05	19.5167
14682	9730	URG-BGM	Unidad de Recursos Genéticos-Banco de Germoplasma de Maíz	10241-RMM-13	FY001	30	11	2003	RMM 13	RMM	Miranda	ND	R	RMM	Zea mays subsp. parviglumis raza Balsas	Balsas	RMM	Miranda	ND	R	RMM	JALISCO	EJUTLA	San Lorenzo	982	-104.15	19.95
14683	9643	URG-BGM	Unidad de Recursos Genéticos-Banco de Germoplasma de Maíz	10178-JSG-RMM-463	FY001	30	11	2002	JSG & RMM 463	JSG & RMM	Sánchez	González	José de Jesús	JSG	Zea mays subsp. mexicana raza Mesa Central	Mesa Central	JSG & RMM	Sánchez	González	José de Jesús	JJSG	MICHOACÁN DE OCAMPO	SALVADOR ESCALANTE	Opopeo	2225	-101.6	19.4167
23626	TE07045	MC	Maíces Criollos de Michoacán	MC2007JACVT045	FZ001	4	12	2007	T - 045	JACV	Carrera	Valtierra	José Alfredo	JACV	Zea mays subsp. parviglumis raza Balsas	Balsas	JJSG	Sánchez	González	José de Jesús	JJSG	MICHOACÁN DE OCAMPO	TZITZIO	El Limoncito	1107	-100.921	19.5417	No	maíz de pájaro	Tipo de suelo (Arcilloso)	Barranca Pendiente(%) (45)	Campo	Forraje
23627	TE07046	MC	Maíces Criollos de Michoacán	MC2007JACVT046	FZ001	4	12	2007	T - 046	JACV	Carrera	Valtierra	José Alfredo	JACV	Zea mays subsp. parviglumis raza Balsas	Balsas	JJSG	Sánchez	González	José de Jesús	JJSG	MICHOACÁN DE OCAMPO	TZITZIO	Paso Ancho	1130	-100.923	19.4892	Si	maíz de pájaro	Tipo de suelo (Limoso)	Cañada Pendiente(%) (30)	Campo	Forraje
23628	TE07047	MC	Maíces Criollos de Michoacán	MC2007JACVT047	FZ001	4	12	2007	T - 047	JACV	Carrera	Valtierra	José Alfredo	JACV	Zea mays subsp. parviglumis raza Balsas	Balsas	JJSG	Sánchez	González	José de Jesús	JJSG	MICHOACÁN DE OCAMPO	TZITZIO	Tzitzio	990	-100.918	19.4714	Si	maíz de pájaro	Tipo de suelo (Limoso)	Llano Pendiente(%) (15)	Campo	Forraje
23629	TE07048	MC	Maíces Criollos de Michoacán	MC2007JACVT048	FZ001	4	12	2007	T - 048	JACV	Carrera	Valtierra	José Alfredo	JACV	Zea mays subsp. parviglumis raza Balsas	Balsas	JJSG	Sánchez	González	José de Jesús	JJSG	MICHOACÁN DE OCAMPO	TIQUICHEO DE NICOLÁS ROMERO	Las Mojarras	800	-100.784	19.2247	No	maíz de pájaro	Tipo de suelo (Limoso)	Monte Pendiente(%) (45)	Campo	Forraje
23630	TE07049	MC	Maíces Criollos de Michoacán	MC2007JACVT049	FZ001	4	12	2007	T - 049	JACV	Carrera	Valtierra	José Alfredo	JACV	Zea mays subsp. parviglumis raza Balsas	Balsas	JJSG	Sánchez	González	José de Jesús	JJSG	MICHOACÁN DE OCAMPO	TZITZIO	Tafetán	959	-100.904	19.4492	Si	maíz de pájaro	Tipo de suelo (Limoso)	Llano Pendiente(%) (15)	Campo	Forraje
23631	TE07050	MC	Maíces Criollos de Michoacán	MC2007JACVT050	FZ001	5	12	2007	T - 050	JACV	Carrera	Valtierra	José Alfredo	JACV	Zea mays subsp. parviglumis raza Balsas	Balsas	JJSG	Sánchez	González	José de Jesús	JJSG	MICHOACÁN DE OCAMPO	TACÁMBARO	Punta de la Loma	1465	-101.341	19.2256	Si	maicillo	Tipo de suelo (Arcilloso)	Llano Pendiente(%) (15)	Campo	Forraje
23632	TE07051	MC	Maíces Criollos de Michoacán	MC2007JACVT051	FZ001	6	12	2007	T - 051	JACV	Carrera	Valtierra	José Alfredo	JACV	Zea mays subsp. parviglumis raza Balsas	Balsas	JJSG	Sánchez	González	José de Jesús	JJSG	MICHOACÁN DE OCAMPO	TACÁMBARO	Punta de la Loma	1465	-101.341	19.2256	No	maicillo	Tipo de suelo (Are gruesa)	Barranca Pendiente(%) (45)	Campo	Forraje
23633	TE07052	MC	Maíces Criollos de Michoacán	MC2007JACVT052	FZ001	6	12	2007	T - 052	JACV	Carrera	Valtierra	José Alfredo	JACV	Zea mays subsp. parviglumis raza Balsas	Balsas	JJSG	Sánchez	González	José de Jesús	JJSG	MICHOACÁN DE OCAMPO	TACÁMBARO	La Parotita	1364	-101.342	19.1983	Si	maicillo	Tipo de suelo (Limoso)	Llano Pendiente(%) (5)	Campo	Forraje
23634	TE07053	MC	Maíces Criollos de Michoacán	MC2007JACVT053	FZ001	6	12	2007	T - 053	JACV	Carrera	Valtierra	José Alfredo	JACV	Zea mays subsp. parviglumis raza Balsas	Balsas	JJSG	Sánchez	González	José de Jesús	JJSG	MICHOACÁN DE OCAMPO	NOCUPÉTARO	La Angostura	1047	-101.32	19.0692	No	maicillo	Tipo de suelo (Are fi)	Barranca Pendiente(%) (45)	Campo	Forraje
23635	TE07054	MC	Maíces Criollos de Michoacán	MC2007JACVT054	FZ001	6	12	2007	T - 054	JACV	Carrera	Valtierra	José Alfredo	JACV	Zea mays subsp. parviglumis raza Balsas	Balsas	JJSG	Sánchez	González	José de Jesús	JJSG	MICHOACÁN DE OCAMPO	NOCUPÉTARO	Charco Verde	833	-101.293	19.0722	Si	maicillo	Tipo de suelo (Limoso)	Barranca Pendiente(%) (45)	Campo	Forraje
23636	TE07055	MC	Maíces Criollos de Michoacán	MC2007JACVT055	FZ001	6	12	2007	T - 055	JACV	Carrera	Valtierra	José Alfredo	JACV	Zea mays subsp. parviglumis raza Balsas	Balsas	JJSG	Sánchez	González	José de Jesús	JJSG	MICHOACÁN DE OCAMPO	NOCUPÉTARO	El Palmito	747	-101.2	19.0681	No	maicillo	Tipo de suelo (Are gruesa)	Barranca Pendiente(%) (45)	Campo	Forraje
23637	TE07056	MC	Maíces Criollos de Michoacán	MC2007JACVT056	FZ001	6	12	2007	T - 056	JACV	Carrera	Valtierra	José Alfredo	JACV	Zea mays subsp. parviglumis raza Balsas	Balsas	JJSG	Sánchez	González	José de Jesús	JJSG	MICHOACÁN DE OCAMPO	NOCUPÉTARO	Petembo	679	-101.192	19.0717	No	maicillo	Tipo de suelo (Are fi)	Barranca Pendiente(%) (30)	Campo	Forraje
23638	TE07056 A	MC	Maíces Criollos de Michoacán	MC2007JACVT056 A	FZ001	7	12	2007	T - 056 A	JACV	Carrera	Valtierra	José Alfredo	JACV	Zea mays subsp. parviglumis raza Balsas	Balsas	JJSG	Sánchez	González	José de Jesús	JJSG	MICHOACÁN DE OCAMPO	TACÁMBARO	Chupio	1200	-101.442	19.1586	No	maicillo	Tipo de suelo (Arcilloso)	Llano Pendiente(%) (5)	Campo	Forraje
23639	TE07057	MC	Maíces Criollos de Michoacán	MC2007JACVT057	FZ001	7	12	2007	T - 057	JACV	Carrera	Valtierra	José Alfredo	JACV	Zea mays subsp. parviglumis raza Balsas	Balsas	JJSG	Sánchez	González	José de Jesús	JJSG	MICHOACÁN DE OCAMPO	TURICATO	Turicato	876	-101.455	19.0889	Si	maíz de pájaro	Tipo de suelo (Arcilloso)	Valle Pendiente(%) (10)	Campo	Forraje
23640	TE07057 A	MC	Maíces Criollos de Michoacán	MC2007JACVT057 A	FZ001	6	12	2007	T - 057 A	JACV	Carrera	Valtierra	José Alfredo	JACV	Zea mays subsp. parviglumis raza Balsas	Balsas	JJSG	Sánchez	González	José de Jesús	JJSG	MICHOACÁN DE OCAMPO	CARÁCUARO	Puerto de la Cruz	675	-101.063	18.9717	No	maíz de coyote	Tipo de suelo (Are gruesa)	Barranca Pendiente(%) (45)	Campo	Forraje
23641	TE07058	MC	Maíces Criollos de Michoacán	MC2007JACVT058	FZ001	7	12	2007	T - 058	JACV	Carrera	Valtierra	José Alfredo	JACV	Zea mays subsp. parviglumis raza Balsas	Balsas	JJSG	Sánchez	González	José de Jesús	JJSG	MICHOACÁN DE OCAMPO	TACÁMBARO	Chupio	1200	-101.442	19.1586	Si	maíz de coyote	Tipo de suelo (Are gruesa)	Valle Pendiente(%) (15)	Campo	Forraje
23642	TE07059	MC	Maíces Criollos de Michoacán	MC2007JACVT059	FZ001	8	12	2007	T - 059	JACV	Carrera	Valtierra	José Alfredo	JACV	Zea mays subsp. parviglumis raza Balsas	Balsas	JJSG	Sánchez	González	José de Jesús	JJSG	MICHOACÁN DE OCAMPO	JUÁREZ	Puerto de Laureles	1349	-100.449	19.3175	No	maíz de pájaro	Tipo de suelo (Arcilloso)	Monte Pendiente(%) (15)	Campo	Forraje
23643	TE07060	MC	Maíces Criollos de Michoacán	MC2007JACVT060	FZ001	8	12	2007	T - 060	JACV	Carrera	Valtierra	José Alfredo	JACV	Zea mays subsp. parviglumis raza Balsas	Balsas	JJSG	Sánchez	González	José de Jesús	JJSG	MICHOACÁN DE OCAMPO	JUÁREZ	Cerro Colorado	1314	-100.456	19.3194	No	maíz de pájaro	Tipo de suelo (Arcilloso)	Barranca Pendiente(%) (45)	Campo	Forraje
23644	TE07061	MC	Maíces Criollos de Michoacán	MC2007JACVT061	FZ001	8	12	2007	T - 061	JACV	Carrera	Valtierra	José Alfredo	JACV	Zea mays subsp. parviglumis raza Balsas	Balsas	JJSG	Sánchez	González	José de Jesús	JJSG	MICHOACÁN DE OCAMPO	JUÁREZ	Benito Juárez	1349	-100.449	19.3175	No	maíz de pájaro	Tipo de suelo (Arcilloso)	Barranca Pendiente(%) (45)	Campo	Forraje
23645	TE07062	MC	Maíces Criollos de Michoacán	MC2007JACVT062	FZ001	8	12	2007	T - 062	JACV	Carrera	Valtierra	José Alfredo	JACV	Zea mays subsp. parviglumis raza Balsas	Balsas	JJSG	Sánchez	González	José de Jesús	JJSG	MICHOACÁN DE OCAMPO	JUÁREZ	Santa Ana	1348	-100.434	19.2897	Si	maíz de pájaro	Tipo de suelo (Arcilloso)	Llano Pendiente(%) (5)	Campo	Forraje
23646	TE07063	MC	Maíces Criollos de Michoacán	MC2007JACVT063	FZ001	9	12	2007	T - 063	JACV	Carrera	Valtierra	José Alfredo	JACV	Zea mays subsp. parviglumis raza Balsas	Balsas	JJSG	Sánchez	González	José de Jesús	JJSG	MICHOACÁN DE OCAMPO	TUZANTLA	Las Parotas	728	-100.702	19.2294	No	maíz de pájaro	Tipo de suelo (Arcilloso)	Llano Pendiente(%) (5)	Campo	Forraje
23647	TE07064	MC	Maíces Criollos de Michoacán	MC2007JACVT064	FZ001	9	12	2007	T - 064	JACV	Carrera	Valtierra	José Alfredo	JACV	Zea mays subsp. parviglumis raza Balsas	Balsas	JJSG	Sánchez	González	José de Jesús	JJSG	MICHOACÁN DE OCAMPO	TIQUICHEO DE NICOLÁS ROMERO	El Limón de Papatzindan	568	-100.751	19.0467	No	maíz de pájaro	Tipo de suelo (Are fi)	Llano Pendiente(%) (5)	Campo	Forraje
23648	TE07065	MC	Maíces Criollos de Michoacán	MC2007JACVT065	FZ001	10	12	2007	T - 065	JACV	Carrera	Valtierra	José Alfredo	JACV	Zea mays subsp. parviglumis raza Balsas	Balsas	JJSG	Sánchez	González	José de Jesús	JJSG	MICHOACÁN DE OCAMPO	TARETAN	La Purísima	1277	-101.901	19.3075	No	maíz de pájaro	Tipo de suelo (Arcilloso)	Llano Pendiente(%) (15)	Campo	Forraje
23649	TE07066	MC	Maíces Criollos de Michoacán	MC2007JACVT066	FZ001	10	12	2007	T - 066	JACV	Carrera	Valtierra	José Alfredo	JACV	Zea mays subsp. parviglumis raza Balsas	Balsas	JJSG	Sánchez	González	José de Jesús	JJSG	MICHOACÁN DE OCAMPO	TARETAN	La Purísima	1277	-101.901	19.3075	No	maíz de pájaro	Tipo de suelo (Arcilloso)	Llano Pendiente(%) (15)	Campo	Forraje
23650	TE07069 A	MC	Maíces Criollos de Michoacán	MC2007JACVT069 A	FZ001	16	12	2007	T - 069 A	JACV	Carrera	Valtierra	José Alfredo	JACV	Zea mays subsp. parviglumis raza Balsas	Balsas	JJSG	Sánchez	González	José de Jesús	JJSG	MICHOACÁN DE OCAMPO	TACÁMBARO	Petembo	1048	-101.489	19.1331	No	maíz de pájaro	Tipo de suelo (Arcilloso)	Barranca Pendiente(%) (25)	Campo	Forraje
23651	TE07070	MC	Maíces Criollos de Michoacán	MC2007JACVT070	FZ001	20	12	2007	T - 070	JACV	Carrera	Valtierra	José Alfredo	JACV	Zea mays subsp. parviglumis raza Balsas	Balsas	JJSG	Sánchez	González	José de Jesús	JJSG	MICHOACÁN DE OCAMPO	TZITZIO	Tafetán	959	-100.904	19.4492	No	maíz de pájaro	Tipo de suelo (Arcilloso)	Monte Pendiente(%) (15)	Campo	Forraje
23652	TE07071	MC	Maíces Criollos de Michoacán	MC2007JACVT071	FZ001	20	12	2007	T - 071	JACV	Carrera	Valtierra	José Alfredo	JACV	Zea mays subsp. parviglumis raza Balsas	Balsas	JJSG	Sánchez	González	José de Jesús	JJSG	MICHOACÁN DE OCAMPO	TZITZIO	Los Azares	895	-100.827	19.3378	No	maíz de pájaro	Tipo de suelo (Arcilloso)	Barranca Pendiente(%) (45)	Campo	Forraje
23653	TE07072	MC	Maíces Criollos de Michoacán	MC2007JACVT072	FZ001	20	12	2007	T - 072	JACV	Carrera	Valtierra	José Alfredo	JACV	Zea mays subsp. parviglumis raza Balsas	Balsas	JJSG	Sánchez	González	José de Jesús	JJSG	MICHOACÁN DE OCAMPO	TIQUICHEO DE NICOLÁS ROMERO	El Limón de Papatzindan	631	-100.751	19.0467	No	maíz de pájaro	Tipo de suelo (Arcilloso)	Monte Pendiente(%) (15)	Campo	Forraje
23654	TE07073	MC	Maíces Criollos de Michoacán	MC2007JACVT073	FZ001	20	12	2007	T - 073	JACV	Carrera	Valtierra	José Alfredo	JACV	Zea mays subsp. parviglumis raza Balsas	Balsas	JJSG	Sánchez	González	José de Jesús	JJSG	MICHOACÁN DE OCAMPO	TIQUICHEO DE NICOLÁS ROMERO	El Limón de Papatzindan	631	-100.751	19.0467	Si	maíz de pájaro	Tipo de suelo (Are fi)	Llano Pendiente(%) (15)	Campo	Forraje
23655	TE07074	MC	Maíces Criollos de Michoacán	MC2007JACVT074	FZ001	20	12	2007	T - 074	JACV	Carrera	Valtierra	José Alfredo	JACV	Zea mays subsp. parviglumis raza Balsas	Balsas	JJSG	Sánchez	González	José de Jesús	JJSG	MICHOACÁN DE OCAMPO	TIQUICHEO DE NICOLÁS ROMERO	El Rodeo	543	-100.792	18.8881	No	maíz de pájaro	Tipo de suelo (Limoso)	Barranca Pendiente(%) (45)	Campo	Forraje
23656	TE07075	MC	Maíces Criollos de Michoacán	MC2007JACVT075	FZ001	21	12	2007	T - 075	JACV	Carrera	Valtierra	José Alfredo	JACV	Zea mays subsp. parviglumis raza Balsas	Balsas	JJSG	Sánchez	González	José de Jesús	JJSG	MICHOACÁN DE OCAMPO	TIQUICHEO DE NICOLÁS ROMERO	La Ceibita	540	-100.843	18.8844	No	maíz de pájaro	Tipo de suelo (Arcilloso)	Monte Pendiente(%) (15)	Campo	Forraje
23657	TE07076	MC	Maíces Criollos de Michoacán	MC2007JACVT076	FZ001	21	12	2007	T - 076	JACV	Carrera	Valtierra	José Alfredo	JACV	Zea mays subsp. parviglumis raza Balsas	Balsas	JJSG	Sánchez	González	José de Jesús	JJSG	MICHOACÁN DE OCAMPO	TIQUICHEO DE NICOLÁS ROMERO	La Ceibita	540	-100.843	18.8844	No	maíz de pájaro	Tipo de suelo (Arcilloso)	Monte Pendiente(%) (15)	Campo	Forraje
23658	TE07077	MC	Maíces Criollos de Michoacán	MC2007JACVT077	FZ001	21	12	2007	T - 077	JACV	Carrera	Valtierra	José Alfredo	JACV	Zea mays subsp. parviglumis raza Balsas	Balsas	JJSG	Sánchez	González	José de Jesús	JJSG	MICHOACÁN DE OCAMPO	HUETAMO	Peña Prieta	540	-100.873	18.8669	Si	maíz de pájaro	Tipo de suelo (Arcilloso)	Monte Pendiente(%) (15)	Campo	Forraje
23659	TE07078	MC	Maíces Criollos de Michoacán	MC2007JACVT078	FZ001	21	12	2007	T - 078	JACV	Carrera	Valtierra	José Alfredo	JACV	Zea mays subsp. parviglumis raza Balsas	Balsas	JJSG	Sánchez	González	José de Jesús	JJSG	MICHOACÁN DE OCAMPO	HUETAMO	Peña Prieta	540	-100.873	18.8669	Si	maíz de pájaro	Tipo de suelo (Limoso)	Llano Pendiente(%) (15)	Campo	Forraje
23660	TE07079	MC	Maíces Criollos de Michoacán	MC2007JACVT079	FZ001	21	12	2007	T - 079	JACV	Carrera	Valtierra	José Alfredo	JACV	Zea mays subsp. parviglumis raza Balsas	Balsas	JJSG	Sánchez	González	José de Jesús	JJSG	MICHOACÁN DE OCAMPO	HUETAMO	Eréndira	647	-100.936	18.8342	Si	maíz de pájaro	Tipo de suelo (Arcilloso)	Llano Pendiente(%) (5)	Campo	Forraje
23661	TE07080	MC	Maíces Criollos de Michoacán	MC2007JACVT080	FZ001	21	12	2007	T - 080	JACV	Carrera	Valtierra	José Alfredo	JACV	Zea mays subsp. parviglumis raza Balsas	Balsas	JJSG	Sánchez	González	José de Jesús	JJSG	MICHOACÁN DE OCAMPO	HUETAMO	Quenchendio	655	-100.954	18.8089	No	maíz de pájaro	Tipo de suelo (Are fi)	Llano Pendiente(%) (5)	Campo	Forraje
23662	TE07082	MC	Maíces Criollos de Michoacán	MC2007JACVT082	FZ001	20	1	2007	T - 082	JACV	Carrera	Valtierra	José Alfredo	JACV	Zea mays subsp. parviglumis raza Balsas	Balsas	JJSG	Sánchez	González	José de Jesús	JJSG	MICHOACÁN DE OCAMPO	TACÁMBARO	Chupio	1200	-101.442	19.1586	Si	maíz de pájaro	Tipo de suelo (Limoso)	Monte Pendiente(%) (15)	Campo	Forraje
23663	TE07083 A	MC	Maíces Criollos de Michoacán	MC2007JACVT083 A	FZ001	20	1	2007	T - 083 A	JACV	Carrera	Valtierra	José Alfredo	JACV	Zea mays subsp. parviglumis raza Balsas	Balsas	JJSG	Sánchez	González	José de Jesús	JJSG	MICHOACÁN DE OCAMPO	TACÁMBARO	Chupio	1200	-101.442	19.1586	No	maíz de pájaro	Tipo de suelo (Limoso)	Monte Pendiente(%) (15)	Campo	Forraje
23664	TE07084 A	MC	Maíces Criollos de Michoacán	MC2007JACVT084 A	FZ001	20	1	2007	T - 084 A	JACV	Carrera	Valtierra	José Alfredo	JACV	Zea mays subsp. parviglumis raza Balsas	Balsas	JJSG	Sánchez	González	José de Jesús	JJSG	MICHOACÁN DE OCAMPO	HUETAMO	Eréndira	1219	-100.936	18.8342	No	maíz de pájaro	Tipo de suelo (Limoso)	Monte Pendiente(%) (25)	Campo	Forraje
23665	TE07085 A	MC	Maíces Criollos de Michoacán	MC2007JACVT085 A	FZ001	20	1	2007	T - 085 A	JACV	Carrera	Valtierra	José Alfredo	JACV	Zea mays subsp. parviglumis raza Balsas	Balsas	JJSG	Sánchez	González	José de Jesús	JJSG	MICHOACÁN DE OCAMPO	TARETAN	Taretan	1223	-101.906	19.3406	No	maíz de pájaro	Tipo de suelo (Limoso)	Monte Pendiente(%) (10)	Campo	Forraje
23666	TE07001	MC	Maíces Criollos de Michoacán	MC2007JACVT001	FZ001	13	11	2007	T - 001	JACV	Carrera	Valtierra	José Alfredo	JACV	Zea mays subsp. mexicana raza Mesa Central	Mesa Central	JJSG	Sánchez	González	José de Jesús	JJSG	MICHOACÁN DE OCAMPO	TARÍMBARO	Santa Ana del Arco	1884	-101.139	19.8231	Si	maíz kundaz	Tipo de suelo (Arcilloso)	Llano Pendiente(%) (5)	Campo	Forraje
23667	TE07002	MC	Maíces Criollos de Michoacán	MC2007JACVT002	FZ001	13	11	2007	T - 002	JACV	Carrera	Valtierra	José Alfredo	JACV	Zea mays subsp. mexicana raza Mesa Central	Mesa Central	JJSG	Sánchez	González	José de Jesús	JJSG	MICHOACÁN DE OCAMPO	TARÍMBARO	Santa Ana del Arco	1884	-101.139	19.8231	Si	maíz kundaz	Tipo de suelo (Limoso)	Llano Pendiente(%) (5)	Campo	Forraje
23668	TE07003	MC	Maíces Criollos de Michoacán	MC2007JACVT003	FZ001	13	11	2007	T - 003	JACV	Carrera	Valtierra	José Alfredo	JACV	Zea mays subsp. mexicana raza Mesa Central	Mesa Central	JJSG	Sánchez	González	José de Jesús	JJSG	MICHOACÁN DE OCAMPO	ÁLVARO OBREGÓN	Colonia Zapata	1842	-101.082	19.8889	Si	maíz kundaz	Tipo de suelo (Limoso)	Llano Pendiente(%) (5)	Campo	Forraje
23669	TE07004	MC	Maíces Criollos de Michoacán	MC2007JACVT004	FZ001	13	11	2007	T - 004	JACV	Carrera	Valtierra	José Alfredo	JACV	Zea mays subsp. mexicana raza Mesa Central	Mesa Central	JJSG	Sánchez	González	José de Jesús	JJSG	MICHOACÁN DE OCAMPO	CUITZEO	San Juan	1846	-101.116	19.9097	No	maíz kundaz	Tipo de suelo (Are fi)	Cerro Pendiente(%) (15)	Campo	Forraje
23670	TE07005	MC	Maíces Criollos de Michoacán	MC2007JACVT005	FZ001	13	11	2007	T - 005	JACV	Carrera	Valtierra	José Alfredo	JACV	Zea mays subsp. mexicana raza Mesa Central	Mesa Central	JJSG	Sánchez	González	José de Jesús	JJSG	MICHOACÁN DE OCAMPO	CUITZEO	San Juan	1846	-101.116	19.9097	Si	maíz kundaz	Tipo de suelo (Limoso)	Valle Pendiente(%) (5)	Campo	Forraje
23671	TE07006	MC	Maíces Criollos de Michoacán	MC2007JACVT006	FZ001	13	11	2007	T - 006	JACV	Carrera	Valtierra	José Alfredo	JACV	Zea mays subsp. mexicana raza Mesa Central	Mesa Central	JJSG	Sánchez	González	José de Jesús	JJSG	MICHOACÁN DE OCAMPO	COPÁNDARO	San Agustín del Maíz	1855	-101.16	19.9044	Si	maíz cimarrón	Tipo de suelo (Limoso)	Llano Pendiente(%) (5)	Campo	Forraje
23672	TE07007	MC	Maíces Criollos de Michoacán	MC2007JACVT007	FZ001	13	11	2007	T - 007	JACV	Carrera	Valtierra	José Alfredo	JACV	Zea mays subsp. mexicana raza Mesa Central	Mesa Central	JJSG	Sánchez	González	José de Jesús	JJSG	MICHOACÁN DE OCAMPO	CHUCÁNDIRO	San Sebastián	1875	-101.3	19.9058	No	maíz de coyote	Tipo de suelo (Limoso)	Llano Pendiente(%) (15)	Campo	Forraje
23673	TE07008	MC	Maíces Criollos de Michoacán	MC2007JACVT008	FZ001	13	11	2007	T - 008	JACV	Carrera	Valtierra	José Alfredo	JACV	Zea mays subsp. mexicana raza Mesa Central	Mesa Central	JJSG	Sánchez	González	José de Jesús	JJSG	MICHOACÁN DE OCAMPO	HUANDACAREO	La Labor	1848	-101.318	19.9622	Si	maíz cimarrón	Tipo de suelo (Arcilloso)	Llano Pendiente(%) (15)	Campo	Forraje
23674	TE07009	MC	Maíces Criollos de Michoacán	MC2007JACVT009	FZ001	14	11	2007	T - 009	JACV	Carrera	Valtierra	José Alfredo	JACV	Zea mays subsp. mexicana raza Mesa Central	Mesa Central	JJSG	Sánchez	González	José de Jesús	JJSG	MICHOACÁN DE OCAMPO	COPÁNDARO	San Agustín del Maíz	1855	-101.16	19.9044	Si	maíz de coyote	Tipo de suelo (Are gruesa)	Llano Pendiente(%) (15)	Campo	Forraje
23675	TE07010	MC	Maíces Criollos de Michoacán	MC2007JACVT010	FZ001	14	11	2007	T - 010	JACV	Carrera	Valtierra	José Alfredo	JACV	Zea mays subsp. mexicana raza Mesa Central	Mesa Central	JJSG	Sánchez	González	José de Jesús	JJSG	MICHOACÁN DE OCAMPO	CUITZEO	La Puerta de Salto	1845	-101.177	20.0542	Si	maíz de coyote	Tipo de suelo (Are gruesa)	Cerro Pendiente(%) (20)	Campo	Forraje
23676	TE07011	MC	Maíces Criollos de Michoacán	MC2007JACVT011	FZ001	15	11	2007	T - 011	JACV	Carrera	Valtierra	José Alfredo	JACV	Zea mays subsp. mexicana raza Mesa Central	Mesa Central	JJSG	Sánchez	González	José de Jesús	JJSG	GUANAJUATO	MOROLEÓN	La Cinta	1843	-101.161	20.2353	No	maíz de coyote	Tipo de suelo (Limoso)	Monte Pendiente(%) (5)	Campo	Forraje
23677	TE07012	MC	Maíces Criollos de Michoacán	MC2007JACVT012	FZ001	15	11	2007	T - 012	JACV	Carrera	Valtierra	José Alfredo	JACV	Zea mays subsp. mexicana raza Mesa Central	Mesa Central	JJSG	Sánchez	González	José de Jesús	JJSG	MICHOACÁN DE OCAMPO	HUANDACAREO	La Estancia	1850	-101.289	19.9942	Si	maíz de coyote	Tipo de suelo (Limoso)	Llano Pendiente(%) (5)	Campo	Forraje
23678	TE07013	MC	Maíces Criollos de Michoacán	MC2007JACVT013	FZ001	15	11	2007	T - 013	JACV	Carrera	Valtierra	José Alfredo	JACV	Zea mays subsp. mexicana raza Mesa Central	Mesa Central	JJSG	Sánchez	González	José de Jesús	JJSG	MICHOACÁN DE OCAMPO	MORELOS	Jururemba	2208	-101.469	20.1894	Si	maíz de coyote	Tipo de suelo (Limoso)	Llano Pendiente(%) (7)	Campo	Forraje
23679	TE07014	MC	Maíces Criollos de Michoacán	MC2007JACVT014	FZ001	15	11	2007	T - 014	JACV	Carrera	Valtierra	José Alfredo	JACV	Zea mays subsp. mexicana raza Mesa Central	Mesa Central	JJSG	Sánchez	González	José de Jesús	JJSG	MICHOACÁN DE OCAMPO	PANINDÍCUARO	Botello	2091	-101.671	19.9664	Si	maíz de coyote	Tipo de suelo (Are fi)	Llano Pendiente(%) (5)	Campo	Forraje
23680	TE07099	MC	Maíces Criollos de Michoacán	MC2007JACVT099	FZ001	8	10	2007	T - 099	JACV	Carrera	Valtierra	José Alfredo	JACV	Zea mays subsp. mexicana raza Mesa Central	Mesa Central	JJSG	Sánchez	González	José de Jesús	JJSG	MICHOACÁN DE OCAMPO	ZINÁPARO	Jalapa	1719	-101.948	20.24	No	maíz de coyote	Tipo de suelo (Limoso)	Barranca Pendiente(%) (30)	Campo	Forraje
23681	TE07092	MC	Maíces Criollos de Michoacán	MC2007JACVT092	FZ001	8	10	2007	T - 092	JACV	Carrera	Valtierra	José Alfredo	JACV	Zea mays subsp. mexicana raza Mesa Central	Mesa Central	JJSG	Sánchez	González	José de Jesús	JJSG	MICHOACÁN DE OCAMPO	PENJAMILLO	San Antonio Corupo	1929	-101.918	20.0275	Si	maíz de coyote	Tipo de suelo (Limoso)	Llano Pendiente(%) (10)	Campo	Forraje
23682	TE07095	MC	Maíces Criollos de Michoacán	MC2007JACVT095	FZ001	8	10	2007	T - 095	JACV	Carrera	Valtierra	José Alfredo	JACV	Zea mays subsp. mexicana raza Mesa Central	Mesa Central	JJSG	Sánchez	González	José de Jesús	JJSG	MICHOACÁN DE OCAMPO	VISTA HERMOSA	Vista Hermosa	1665	-102.359	20.2178	No	maíz de coyote	Tipo de suelo (Limoso)	Monte Pendiente(%) (15)	Campo	Forraje
23683	TE07097	MC	Maíces Criollos de Michoacán	MC2007JACVT097	FZ001	8	10	2007	T - 097	JACV	Carrera	Valtierra	José Alfredo	JACV	Zea mays subsp. mexicana raza Mesa Central	Mesa Central	JJSG	Sánchez	González	José de Jesús	JJSG	MICHOACÁN DE OCAMPO	ECUANDUREO	Ecuandureo	1548	-102.259	20.145	No	maíz de coyote	Tipo de suelo (Limoso)	Monte Pendiente(%) (10)	Campo	Forraje
23684	TE07083	MC	Maíces Criollos de Michoacán	MC2007JACVT083	FZ001	19	11	2007	T - 083	JACV	Carrera	Valtierra	José Alfredo	JACV	Zea mays subsp. mexicana raza Mesa Central	Mesa Central	JJSG	Sánchez	González	José de Jesús	JJSG	MICHOACÁN DE OCAMPO	IXTLÁN	Ojo de Agua	1528	-102.366	20.1569	No	maíz de coyote	Tipo de suelo (Arcilloso)	Cerro Pendiente(%) (20)	Campo	Forraje
23685	TE07084	MC	Maíces Criollos de Michoacán	MC2007JACVT084	FZ001	2	12	2007	T - 084	JACV	Carrera	Valtierra	José Alfredo	JACV	Zea mays subsp. mexicana raza Mesa Central	Mesa Central	JJSG	Sánchez	González	José de Jesús	JJSG	MICHOACÁN DE OCAMPO	ZAMORA	Ario de Rayón	1520	-102.354	19.9944	No	maíz de coyote	Tipo de suelo (Arcilloso)	Cerro Pendiente(%) (20)	Campo	Forraje
23686	TE07016	MC	Maíces Criollos de Michoacán	MC2007JACVT016	FZ001	16	11	2007	T - 016	JACV	Carrera	Valtierra	José Alfredo	JACV	Zea mays subsp. mexicana raza Mesa Central	Mesa Central	JJSG	Sánchez	González	José de Jesús	JJSG	MICHOACÁN DE OCAMPO	MORELIA	Cuto de la Esperanza	2150	-101.343	19.7553	Si	maíz de coyote	Tipo de suelo (Are gruesa)	Llano Pendiente(%) (15)	Campo	Forraje
23687	TE07017	MC	Maíces Criollos de Michoacán	MC2007JACVT017	FZ001	16	11	2007	T - 017	JACV	Carrera	Valtierra	José Alfredo	JACV	Zea mays subsp. mexicana raza Mesa Central	Mesa Central	JJSG	Sánchez	González	José de Jesús	JJSG	MICHOACÁN DE OCAMPO	HUANIQUEO	Tendeparacua	2142	-101.426	19.8947	Si	maíz de coyote	Tipo de suelo (Limoso)	Llano Pendiente(%) (5)	Campo	Forraje
23688	TE07018	MC	Maíces Criollos de Michoacán	MC2007JACVT018	FZ001	16	11	2007	T - 018	JACV	Carrera	Valtierra	José Alfredo	JACV	Zea mays subsp. mexicana raza Mesa Central	Mesa Central	JJSG	Sánchez	González	José de Jesús	JJSG	MICHOACÁN DE OCAMPO	JIMÉNEZ	Chapitiro	2012	-101.724	19.9331	No	maíz de coyote	Tipo de suelo (Limoso)	Llano Pendiente(%) (5)	Campo	Forraje
23689	TE07019	MC	Maíces Criollos de Michoacán	MC2007JACVT019	FZ001	16	11	2007	T - 019	JACV	Carrera	Valtierra	José Alfredo	JACV	Zea mays subsp. mexicana raza Mesa Central	Mesa Central	JJSG	Sánchez	González	José de Jesús	JJSG	MICHOACÁN DE OCAMPO	CHUCÁNDIRO	Tanimireche	2122	-101.4	19.8778	No	maíz de coyote	Tipo de suelo (Are fi)	Monte Pendiente(%) (10)	Campo	Forraje
23690	TE07023	MC	Maíces Criollos de Michoacán	MC2007JACVT023	FZ001	18	11	2007	T - 023	JACV	Carrera	Valtierra	José Alfredo	JACV	Zea mays subsp. mexicana raza Mesa Central	Mesa Central	JJSG	Sánchez	González	José de Jesús	JJSG	MICHOACÁN DE OCAMPO	CHUCÁNDIRO	Tanimireche	2122	-101.4	19.8778	No	maíz de coyote	Tipo de suelo (Are gruesa)	Monte Pendiente(%) (15)	Campo	Forraje
23691	TE07024	MC	Maíces Criollos de Michoacán	MC2007JACVT024	FZ001	18	11	2007	T - 024	JACV	Carrera	Valtierra	José Alfredo	JACV	Zea mays subsp. mexicana raza Mesa Central	Mesa Central	JJSG	Sánchez	González	José de Jesús	JJSG	MICHOACÁN DE OCAMPO	CHUCÁNDIRO	Tanimireche	2122	-101.4	19.8778	No	maíz de coyote	Tipo de suelo (Arcilloso)	Llano Pendiente(%) (15)	Campo	Forraje
23692	TE07025	MC	Maíces Criollos de Michoacán	MC2007JACVT025	FZ001	18	11	2007	T - 025	JACV	Carrera	Valtierra	José Alfredo	JACV	Zea mays subsp. mexicana raza Mesa Central	Mesa Central	JJSG	Sánchez	González	José de Jesús	JJSG	MICHOACÁN DE OCAMPO	HUANIQUEO	Tendeparacua	2142	-101.426	19.8947	Si	maíz de coyote	Tipo de suelo (Arcilloso)	Cerro Pendiente(%) (20)	Campo	Forraje
23693	TE07026	MC	Maíces Criollos de Michoacán	MC2007JACVT026	FZ001	23	11	2007	T - 026	JACV	Carrera	Valtierra	José Alfredo	JACV	Zea mays subsp. mexicana raza Mesa Central	Mesa Central	JJSG	Sánchez	González	José de Jesús	JJSG	MICHOACÁN DE OCAMPO	CHUCÁNDIRO	San Sebastián	1875	-101.3	19.9058	No	maíz de coyote	Tipo de suelo (Arcilloso)	Cerro Pendiente(%) (15)	Campo	Forraje
23694	TE07027	MC	Maíces Criollos de Michoacán	MC2007JACVT027	FZ001	23	11	2007	T - 027	JACV	Carrera	Valtierra	José Alfredo	JACV	Zea mays subsp. mexicana raza Mesa Central	Mesa Central	JJSG	Sánchez	González	José de Jesús	JJSG	MICHOACÁN DE OCAMPO	CHUCÁNDIRO	Chucándiro	2074	-101.989	20.0889	No	maíz de coyote	Tipo de suelo (Limoso)	Monte Pendiente(%) (5)	Campo	Forraje
23695	TE07033	MC	Maíces Criollos de Michoacán	MC2007JACVT033	FZ001	27	11	2007	T - 033	JACV	Carrera	Valtierra	José Alfredo	JACV	Zea mays subsp. mexicana raza Mesa Central	Mesa Central	JJSG	Sánchez	González	José de Jesús	JJSG	MICHOACÁN DE OCAMPO	CUITZEO	Chupícuaro	1845	-101.157	20.0264	Si	maíz de coyote	Tipo de suelo (Arcilloso)	Llano Pendiente(%) (5)	Campo	Forraje
23696	TE07034	MC	Maíces Criollos de Michoacán	MC2007JACVT034	FZ001	27	11	2007	T - 034	JACV	Carrera	Valtierra	José Alfredo	JACV	Zea mays subsp. mexicana raza Mesa Central	Mesa Central	JJSG	Sánchez	González	José de Jesús	JJSG	MICHOACÁN DE OCAMPO	CUITZEO	Rancho Seco	1862	-101.17	20.0242	Si	maíz de coyote	Tipo de suelo (Arcilloso)	Llano Pendiente(%) (15)	Campo	Forraje
23697	TE07035	MC	Maíces Criollos de Michoacán	MC2007JACVT035	FZ001	27	11	2007	T - 035	JACV	Carrera	Valtierra	José Alfredo	JACV	Zea mays subsp. mexicana raza Mesa Central	Mesa Central	JJSG	Sánchez	González	José de Jesús	JJSG	MICHOACÁN DE OCAMPO	PURUÁNDIRO	La Quemada	1863	-101.434	20.0956	Si	maíz de coyote	Tipo de suelo (Limoso)	Valle Pendiente(%) (15)	Campo	Forraje
23698	TE07036	MC	Maíces Criollos de Michoacán	MC2007JACVT036	FZ001	27	11	2007	T - 036	JACV	Carrera	Valtierra	José Alfredo	JACV	Zea mays subsp. mexicana raza Mesa Central	Mesa Central	JJSG	Sánchez	González	José de Jesús	JJSG	MICHOACÁN DE OCAMPO	COPÁNDARO	San Agustín del Maíz	1855	-101.16	19.9044	Si	maíz de coyote	Tipo de suelo (Limoso)	Llano Pendiente(%) (15)	Campo	Forraje
23699	TE07037	MC	Maíces Criollos de Michoacán	MC2007JACVT037	FZ001	29	11	2007	T - 037	JACV	Carrera	Valtierra	José Alfredo	JACV	Zea mays subsp. mexicana raza Mesa Central	Mesa Central	JJSG	Sánchez	González	José de Jesús	JJSG	MICHOACÁN DE OCAMPO	LAGUNILLAS	San José Coapa	1850	-101.425	19.5847	Si	maíz de coyote	Tipo de suelo (Limoso)	Llano Pendiente(%) (15)	Campo	Forraje
23700	TE07038	MC	Maíces Criollos de Michoacán	MC2007JACVT038	FZ001	29	11	2007	T - 038	JACV	Carrera	Valtierra	José Alfredo	JACV	Zea mays subsp. mexicana raza Mesa Central	Mesa Central	JJSG	Sánchez	González	José de Jesús	JJSG	MICHOACÁN DE OCAMPO	ERONGARÍCUARO	Lázaro Cárdenas	2419	-101.751	19.6842	Si	maicillo loco	Tipo de suelo (Limoso)	Llano Pendiente(%) (5)	Campo	Forraje
23701	TE07067	MC	Maíces Criollos de Michoacán	MC2007JACVT067	FZ001	15	12	2007	T - 067	JACV	Carrera	Valtierra	José Alfredo	JACV	Zea mays subsp. mexicana raza Mesa Central	Mesa Central	JJSG	Sánchez	González	José de Jesús	JJSG	MICHOACÁN DE OCAMPO	INDAPARAPEO	Colonia Miguel Hidalgo	1872	-101.985	19.79	Si	maíz kundaz	Tipo de suelo (Arcilloso)	Valle Pendiente(%) (5)	Campo	Forraje
23702	TE07068	MC	Maíces Criollos de Michoacán	MC2007JACVT068	FZ001	15	12	2007	T - 068	JACV	Carrera	Valtierra	José Alfredo	JACV	Zea mays subsp. mexicana raza Mesa Central	Mesa Central	JJSG	Sánchez	González	José de Jesús	JJSG	MICHOACÁN DE OCAMPO	INDAPARAPEO	Indaparapeo	1895	-101.951	19.8031	Si	maíz kundaz	Tipo de suelo (Arcilloso)	Llano Pendiente(%) (15)	Campo	Forraje
23703	TE07069	MC	Maíces Criollos de Michoacán	MC2007JACVT069	FZ001	15	12	2007	T - 069	JACV	Carrera	Valtierra	José Alfredo	JACV	Zea mays subsp. mexicana raza Mesa Central	Mesa Central	JJSG	Sánchez	González	José de Jesús	JJSG	MICHOACÁN DE OCAMPO	ÁLVARO OBREGÓN	Las Trojes	1823	-101.07	19.8953	Si	maíz kundaz	Tipo de suelo (Arcilloso)	Valle Pendiente(%) (10)	Campo	Forraje
23704	TE07101	MC	Maíces Criollos de Michoacán	MC2007JACVT101	FZ001	8	10	2007	T - 101	JACV	Carrera	Valtierra	José Alfredo	JACV	Zea mays subsp. mexicana raza Mesa Central	Mesa Central	JJSG	Sánchez	González	José de Jesús	JJSG	MICHOACÁN DE OCAMPO	PURUÁNDIRO	La Quemada	1863	-101.434	20.0956	Si	maíz de pájaro	Tipo de suelo (Limoso)	Llano Pendiente(%) (5)	Campo	Forraje
23705	TE07103	MC	Maíces Criollos de Michoacán	MC2007JACVT103	FZ001	8	10	2007	T - 103	JACV	Carrera	Valtierra	José Alfredo	JACV	Zea mays subsp. mexicana raza Mesa Central	Mesa Central	JJSG	Sánchez	González	José de Jesús	JJSG	MICHOACÁN DE OCAMPO	CUITZEO	Capacho	1849	-101.203	19.9717	Si	maíz de pájaro	Tipo de suelo (Limoso)	Llano Pendiente(%) (5)	Campo	Forraje
23706	TE07020	MC	Maíces Criollos de Michoacán	MC2007JACVT020	FZ001	17	11	2007	T - 020	JACV	Carrera	Valtierra	José Alfredo	JACV	Zea mays subsp. mexicana raza Mesa Central	Mesa Central	JJSG	Sánchez	González	José de Jesús	JJSG	MICHOACÁN DE OCAMPO	IXTLÁN	El Salitre	1542	-102.609	20.1192	Si	maíz de coyote	Tipo de suelo (Arcilloso)	Llano Pendiente(%) (5)	Campo	Forraje
23707	TE07021	MC	Maíces Criollos de Michoacán	MC2007JACVT021	FZ001	17	11	2007	T - 021	JACV	Carrera	Valtierra	José Alfredo	JACV	Zea mays subsp. mexicana raza Mesa Central	Mesa Central	JJSG	Sánchez	González	José de Jesús	JJSG	MICHOACÁN DE OCAMPO	IXTLÁN	El Salitre	1542	-102.609	20.1192	No	maíz de coyote	Tipo de suelo (Arcilloso)	Monte Pendiente(%) (15)	Campo	Forraje
23708	TE07022	MC	Maíces Criollos de Michoacán	MC2007JACVT022	FZ001	17	11	2007	T - 022	JACV	Carrera	Valtierra	José Alfredo	JACV	Zea mays subsp. mexicana raza Mesa Central	Mesa Central	JJSG	Sánchez	González	José de Jesús	JJSG	MICHOACÁN DE OCAMPO	ECUANDUREO	Ecuandureo	1548	-102.259	20.145	No	maíz de coyote	Tipo de suelo (Arcilloso)	Monte Pendiente(%) (15)	Campo	Forraje
23709	TE07028	MC	Maíces Criollos de Michoacán	MC2007JACVT028	FZ001	23	11	2007	T - 028	JACV	Carrera	Valtierra	José Alfredo	JACV	Zea mays subsp. mexicana raza Mesa Central	Mesa Central	JJSG	Sánchez	González	José de Jesús	JJSG	MICHOACÁN DE OCAMPO	CHURINTZIO	La Higuera	1816	-102.087	20.1608	Si	maíz de coyote	Tipo de suelo (Arcilloso)	Llano Pendiente(%) (5)	Campo	Forraje
[truncated: 266 more rows]

## Sheet: Tripsacum527
Id	IdEjemplar	SiglasColeccion	NombreColeccion	NumeroDeCatalogo	Fuente	DiaColecta	MesColecta	AnioColecta	NumeroDeColecta	DescripcionGpoColecta	ApellidoPaterno(Colector)	ApellidoMaterno(Colector)	Nombre(Colector)	Abreviado(Colector)	Taxa	DescripcionGpoDeterminador	ApellidoPaterno(Determinador)	ApellidoMaterno(Determinador)	Nombre(Determinador)	Abreviado(Determinador)	Estado	Municipio	Localidad	AltitudProfundidad	Longitud	Latitud	NomComun	Aspectos edáficos	Aspectos topográficos	Usos
[truncated: 527 more rows]
